# Supplementary material for: Evolutionary relationships among bifidobacteria and their hosts and environments
Source: BMC Genomics. 2020 Jan 8;21:26. doi: 10.1186/s12864-019-6435-1 (PMC6950798; doi:10.1186/s12864-019-6435-1)
Supplement: Supplementary file 1 — Additional file 1. List of all the 446 bifidobacteria isolates and their isolation sources. [file 12864_2019_6435_MOESM1_ESM.xlsx]

## Sheet: all bifido strains
Genome Name	GenBank Accession Numbers	Genome Status	Host Name
Bifidobacterium sp. UBA1086	DCCH00000000	WGS	adult baboon
Bifidobacterium sp. UBA1109	DCBK00000000	WGS	adult baboon
Bifidobacterium sp. UBA1623	DCML00000000	WGS	adult baboon
Bifidobacterium sp. UBA4633	DHMV01000000	WGS	adult baboon
Bifidobacterium sp. UBA4679	DHLB01000000	WGS	adult baboon
Bifidobacterium sp. UBA6343	DJSD01000000	WGS	adult baboon
Bifidobacterium sp. UBA6396	DJQC01000000	WGS	adult baboon
Bifidobacterium sp. UBA6425	DJOZ01000000	WGS	adult baboon
Bifidobacterium sp. UBA6444	DJOG01000000	WGS	adult baboon
Bifidobacterium sp. UBA6460	DJNQ01000000	WGS	adult baboon
Bifidobacterium sp. UBA6481	DJMV01000000	WGS	adult baboon
Bifidobacterium sp. UBA6835	DKDZ01000000	WGS	adult baboon
Bifidobacterium sp. UBA6839	DKDV01000000	WGS	adult baboon
Bifidobacterium sp. UBA6860	DKDA01000000	WGS	adult baboon
Bifidobacterium sp. UBA6869	DKCR01000000	WGS	adult baboon
Bifidobacterium sp. UBA6881	DKCF01000000	WGS	adult baboon
Bifidobacterium sp. UBA6889	DKBX01000000	WGS	adult baboon
Bifidobacterium sp. UBA741	DBKV00000000	WGS	adult baboon
Bifidobacterium sp. UBA744	DBKS00000000	WGS	adult baboon
Bifidobacterium sp. UBA7556	DLLS01000000	WGS	adult baboon
Bifidobacterium sp. UBA7585	DLKP01000000	WGS	adult baboon
Bifidobacterium sp. UBA7866	DLSI01000000	WGS	adult baboon
Bifidobacterium sp. UBA787	DBJB00000000	WGS	adult baboon
Bifidobacterium thermacidophilum subsp. thermacidophilum strain LMG 21395	JGZT00000000	WGS	Anaerobic digester
Bifidobacterium pseudolongum subsp. globosum strain 1744B	PCHB01000000	WGS	bear
Bifidobacterium eulemuris strain DSM 100216	MWWZ00000000	WGS	black lemur
Bifidobacterium adolescentis strain LMG 11579	LNKL00000000	WGS	Bos taurus
Bifidobacterium pseudolongum subsp. globosum strain LMG 11569	JGZG01000000	WGS	Bos taurus
Bifidobacterium boum strain LMG 10736	JGYQ00000000	WGS	Bos taurus
Bifidobacterium merycicum strain LMG 11341	JGZC00000000	WGS	Bos taurus
Bifidobacterium ruminantium strain LMG 21811	JGZL00000000	WGS	Bos taurus
Bifidobacterium choerinum strain FMB-1	CP018044,CP018045	Complete	Bos taurus coreanae (Korean native cattle)
Bifidobacterium pseudolongum subsp. globosum DSM 20092 strain DSM20092	CP017695 ; JHWN00000000 ; JDTV01000000	Complete ; WGS ; WGS	bovine
Bifidobacterium merycicum DSM 6492	FQTX00000000 ; JDTL00000000	WGS ; WGS	bovine
Bifidobacterium ruminantium DSM 6489	JDTK01000000 ; JHWQ00000000	WGS ; WGS	bovine
Bifidobacterium thermophilum DSM 20212	JHWM00000000	WGS	bovine
Bifidobacterium pseudolongum subsp. globosum strain 1549B	PCHG01000000	WGS	brahma chicken
Bifidobacterium commune strain R-52791	FMBL00000000	WGS	Bumble bee
Bifidobacterium actinocoloniiforme DSM 22766	CP011786 ; JGYK00000000 ; JDUR01000000	Complete ; WGS ; WGS	Bumble bee, Bombus
Bifidobacterium bohemicum DSM 22767	JGYP00000000 ; JDUS01000000	WGS ; WGS	Bumble bee, Bombus
Bifidobacterium bombi DSM 19703	JDTS01000000 ; ATLK00000000	WGS ; WGS	Bumblebee
Bifidobacterium sp. AGR2158	AUJM00000000	WGS	calf
Bifidobacterium pseudolongum AGR2145	ATWW00000000	WGS	calf
Bifidobacterium longum AGR2137	ATWX00000000	WGS	calf
Bifidobacterium pseudocatenulatum strain 1E	MNLB00000000	WGS	Calf
Bifidobacterium boum DSM 20432	JDUH01000000 ; JHWO00000000	WGS ; WGS	cattle
Bifidobacterium pullorum DSM 20433	JDUI00000000	WGS	chicken
Bifidobacterium gallinarum DSM 20670	JDUN00000000	WGS	chicken
Bifidobacterium gallinarum strain UBA1815	DCFB00000000	WGS	Chicken
Bifidobacterium animalis subsp. lactis ATCC 27536	AWFL01000000	WGS	Chicken, Gallus gallus
Bifidobacterium gallinarum strain LMG 11586	JGYX00000000	WGS	Chicken, Gallus gallus
Bifidobacterium pullorum strain LMG 21816	JGZJ00000000	WGS	Chicken, Gallus gallus
Bifidobacterium tissieri strain DSM 100201	MWWV00000000	WGS	common marmosets
Bifidobacterium myosotis strain DSM 100196	MWWW00000000	WGS	common marmosets
Bifidobacterium hapali strain DSM 100202	MWWY00000000	WGS	common marmosets
Bifidobacterium crudilactis strain LMG 23609	JHAL00000000	WGS	cow milk
Bifidobacterium animalis subsp. lactis CNCM I-2494	CP002915	Complete	dairy product
Bifidobacterium aquikefiri strain LMG 28769	MWXA00000000	WGS	dairy product
Bifidobacterium animalis subsp. lactis strain BM 25	PHUS01000000	WGS	dairy product
Bifidobacterium pseudolongum subsp. globosum strain 1747B	PCHA01000000	WGS	giraffe
Bifidobacterium moukalabense DSM 27321	AZMV00000000	WGS	gorilla
Bifidobacterium animalis subsp. animalis MCC 1489	AWFO01000000	WGS	Guinea pig, Cavia porcellus
Bifidobacterium pseudolongum subsp. globosum strain 1524B	PCGZ01000000	WGS	hamster
Bifidobacterium pseudolongum subsp. globosum strain 1520B	PCHH01000000	WGS	hamster
Bifidobacterium tsurumiense DSM 17777	AUCL00000000 ; JDTR01000000	WGS	Hamster, Mesocricetus auratus
Bifidobacterium tsurumiense strain JCM 13495	JGZU00000000	WGS	Hamster, Mesocricetus auratus
Bifidobacterium pseudolongum subsp. globosum strain 1691B	PCHE01000000	WGS	hippopotamus
Bifidobacterium asteroides PRL2011	CP003325.1	Complete	Honey bee, Apis mellifera
Bifidobacterium sp. 7101	AWUN00000000	WGS	Honey bee, Apis mellifera
Bifidobacterium sp. A11	AWUO00000000	WGS	Honey bee, Apis mellifera
Bifidobacterium asteroides DSM 20089	CP017696 ; JDTU00000000	Complete ; WGS	Honey bee, Apis mellifera
Bifidobacterium coryneforme DSM 20216	JDUF00000000	WGS	Honey bee, Apis mellifera
Bifidobacterium asteroides strain Bin2	JWME01000000	WGS	Honey bee, Apis mellifera
Bifidobacterium asteroides strain Bin7	JWMF01000000	WGS	Honey bee, Apis mellifera
Bifidobacterium asteroides strain Hma3	JXJS01000000	WGS	Honey bee, Apis mellifera
Bifidobacterium coryneforme strain LMG 18911	CP007287.1	Complete	Honey bee, Apis mellifera
Bifidobacterium coryneforme strain Bma6	JXBX01000000	WGS	Honey bee, Apis mellifera
Bifidobacterium asteroides strain 1460B	PCHJ01000000	WGS	honeybee
Bifidobacterium indicum LMG 11587 = DSM 20214	CP006018.1 ; JDUE00000000	Complete ; WGS	Honeybee, Apis cerana indica
Bifidobacterium bifidum strain PRI 1	CP018757	Complete	Human, Homo sapiens
Bifidobacterium breve strain DRBB26	CP021390	Complete	Human, Homo sapiens
Bifidobacterium breve strain NRBB01	CP021384	Complete	Human, Homo sapiens
Bifidobacterium breve strain NRBB02	CP021385	Complete	Human, Homo sapiens
Bifidobacterium breve strain NRBB04	CP021386	Complete	Human, Homo sapiens
Bifidobacterium breve strain NRBB11	CP021388	Complete	Human, Homo sapiens
Bifidobacterium breve strain NRBB09	CP021387	Complete	Human, Homo sapiens
Bifidobacterium breve strain NRBB57	CP021389	Complete	Human, Homo sapiens
Bifidobacterium breve strain NRBB50	CP021391	Complete	Human, Homo sapiens
Bifidobacterium breve strain NRBB52	CP021393	Complete	Human, Homo sapiens
Bifidobacterium breve strain NRBB51	CP021392	Complete	Human, Homo sapiens
Bifidobacterium breve strain NRBB56	CP021394	Complete	Human, Homo sapiens
Bifidobacterium breve strain DRBB27	CP021552	Complete	Human, Homo sapiens
Bifidobacterium breve strain 017W439	CP021554	Complete	Human, Homo sapiens
Bifidobacterium breve strain 215W447a	CP021558	Complete	Human, Homo sapiens
Bifidobacterium breve strain DRBB28	CP021553	Complete	Human, Homo sapiens
Bifidobacterium breve strain 180W83	CP021557	Complete	Human, Homo sapiens
Bifidobacterium breve strain 082W48	CP021555	Complete	Human, Homo sapiens
Bifidobacterium breve strain 139W423	CP021556	Complete	Human, Homo sapiens
Bifidobacterium breve strain CNCM I-4321	CP021559	Complete	Human, Homo sapiens
Bifidobacterium breve strain NRBB18 strain infant	CP023193	Complete	Human, Homo sapiens
Bifidobacterium breve strain NRBB19 strain infant	CP023194	Complete	Human, Homo sapiens
Bifidobacterium breve strain NRBB20 strain infant	CP023195	Complete	Human, Homo sapiens
Bifidobacterium breve strain NRBB27 strain infant	CP023196	Complete	Human, Homo sapiens
Bifidobacterium breve strain NRBB49 strain infant	CP023197	Complete	Human, Homo sapiens
Bifidobacterium breve strain DRBB29 strain infant	CP023198	Complete	Human, Homo sapiens
Bifidobacterium breve strain DRBB30 strain infant	CP023199	Complete	Human, Homo sapiens
Bifidobacterium breve strain NRBB08 strain infant	CP023192	Complete	Human, Homo sapiens
Bifidobacterium longum strain DPC6317	PJDQ01000000	WGS	Human, Homo sapiens
Bifidobacterium longum strain APC1504	PJDS01000000	WGS	Human, Homo sapiens
Bifidobacterium longum strain APC1503	PJDT01000000	WGS	Human, Homo sapiens
Bifidobacterium longum strain DPC6321	PJDO01000000	WGS	Human, Homo sapiens
Bifidobacterium longum strain DPC6316	PJDR01000000	WGS	Human, Homo sapiens
Bifidobacterium longum strain APC1482	PJDU01000000	WGS	Human, Homo sapiens
Bifidobacterium longum strain APC1478	PJDW01000000	WGS	Human, Homo sapiens
Bifidobacterium longum strain APC1480	PJDV01000000	WGS	Human, Homo sapiens
Bifidobacterium longum strain APC1477	PJDX01000000	WGS	Human, Homo sapiens
Bifidobacterium longum strain APC1472	PJEA01000000	WGS	Human, Homo sapiens
Bifidobacterium longum strain APC1473	PJDZ01000000	WGS	Human, Homo sapiens
Bifidobacterium longum strain APC1468	PJEB01000000	WGS	Human, Homo sapiens
Bifidobacterium longum strain APC1465	PJED01000000	WGS	Human, Homo sapiens
Bifidobacterium longum strain APC1464	PJEE01000000	WGS	Human, Homo sapiens
Bifidobacterium longum strain APC1462	PJEF01000000	WGS	Human, Homo sapiens
Bifidobacterium longum strain DPC6323	PJDN01000000	WGS	Human, Homo sapiens
Bifidobacterium longum strain DPC6320	PJDP01000000	WGS	Human, Homo sapiens
Bifidobacterium longum strain APC1476	PJDY01000000	WGS	Human, Homo sapiens
Bifidobacterium longum strain APC1466	PJEC01000000	WGS	Human, Homo sapiens
Bifidobacterium longum strain APC1461	PJEG01000000	WGS	Human, Homo sapiens
Bifidobacterium longum subsp. longum KACC 91563	CP002794,CP002795,CP002796	Complete	Human, Homo sapiens
Bifidobacterium breve CECT 7263	AFVV00000000	WGS	Human, Homo sapiens
Bifidobacterium breve DPC 6330	AFXX00000000	WGS	Human, Homo sapiens
Bifidobacterium dentium JCM 1195 = DSM 20436	AP012326 ; JDUY00000000 ; FNSE00000000	Complete ; WGS ; WGS	Human, Homo sapiens
Bifidobacterium scardovii JCM 12489 = DSM 13734	AP012331 ; JDTN00000000 ; LBIB01000000	Complete ; WGS ; WGS	Human, Homo sapiens
Bifidobacterium sp. MSTE12	AZYA00000000	WGS	Human, Homo sapiens
Bifidobacterium longum subsp. longum 44B	AJTM00000000	WGS	Human, Homo sapiens
Bifidobacterium longum subsp. longum 1-6B strain 6-Jan	AJTF00000000	WGS	Human, Homo sapiens
Bifidobacterium longum subsp. longum 2-2B strain 2-Feb	AJTJ00000000	WGS	Human, Homo sapiens
Bifidobacterium longum subsp. longum 35B	AJTI00000000	WGS	Human, Homo sapiens
Bifidobacterium animalis subsp. lactis B420	CP003497.1	Complete	Human, Homo sapiens
Bifidobacterium breve HPH0326	ATCB00000000	WGS	Human, Homo sapiens
Bifidobacterium longum subsp. longum CECT 7347	CALH01000000	WGS	Human, Homo sapiens
Bifidobacterium bifidum LMG 13195 strain LMG13195	AMPL00000000	WGS	Human, Homo sapiens
Bifidobacterium bifidum LMG 13195	JSEA01000000	WGS	Human, Homo sapiens
Bifidobacterium bifidum IPLA 20015	AMPM00000000	WGS	Human, Homo sapiens
Bifidobacterium thermophilum RBL67	CP004346.1	Complete	Human, Homo sapiens
Bifidobacterium breve JCP7499	AWSX00000000	WGS	Human, Homo sapiens
Bifidobacterium adolescentis CAG:119	CAXT000000000	WGS	Human, Homo sapiens
Bifidobacterium bifidum CAG:234	CBDF000000000	WGS	Human, Homo sapiens
Bifidobacterium longum CAG:69	CAZE000000000	WGS	Human, Homo sapiens
Bifidobacterium pseudocatenulatum CAG:263	CBEV000000000	WGS	Human, Homo sapiens
Bifidobacterium longum subsp. longum CMCC P0001	APVE00000000	WGS	Human, Homo sapiens
Bifidobacterium animalis subsp. lactis Bl12	CP004053.1	Complete	Human, Homo sapiens
Bifidobacterium longum subsp. longum GT15	CP006741.1	Complete	Human, Homo sapiens
Bifidobacterium animalis subsp. lactis KLDS2.0603	CP007522.1	Complete	Human, Homo sapiens
Bifidobacterium longum E18	AUYD01000000	Complete	Human, Homo sapiens
Bifidobacterium longum subsp. longum 1-5B	JNVX00000000	WGS	Human, Homo sapiens
Bifidobacterium longum subsp. longum 7-1B	JNVY00000000	WGS	Human, Homo sapiens
Bifidobacterium longum subsp. longum 17-1B	JNVZ00000000	WGS	Human, Homo sapiens
Bifidobacterium breve MCC 0121	AVQA01000000	WGS	Human, Homo sapiens
Bifidobacterium breve MCC 0305	AWFR01000000	WGS	Human, Homo sapiens
Bifidobacterium breve MCC 0476	AVQB01000000	WGS	Human, Homo sapiens
Bifidobacterium breve MCC 1094	AWFS01000000	WGS	Human, Homo sapiens
Bifidobacterium breve MCC 1114	AVQC01000000	WGS	Human, Homo sapiens
Bifidobacterium breve MCC 1128	AVQD01000000	WGS	Human, Homo sapiens
Bifidobacterium breve MCC 1340	AWFT01000000	WGS	Human, Homo sapiens
Bifidobacterium breve MCC 1454	AWFU01000000	WGS	Human, Homo sapiens
Bifidobacterium breve MCC 1604	AVQE01000000	WGS	Human, Homo sapiens
Bifidobacterium breve MCC 1605	AWFV01000000	WGS	Human, Homo sapiens
Bifidobacterium breve 12L	CP006711.1	Complete	Human, Homo sapiens
Bifidobacterium breve JCM 7017	CP006712.1	Complete	Human, Homo sapiens
Bifidobacterium breve JCM 7019	CP006713.1	Complete	Human, Homo sapiens
Bifidobacterium breve NCFB 2258	CP006714.1	Complete	Human, Homo sapiens
Bifidobacterium breve 689b	CP006715.1	Complete	Human, Homo sapiens
Bifidobacterium breve 2L	AWUG00000000	WGS	Human, Homo sapiens
Bifidobacterium breve 31L	AWUF00000000	WGS	Human, Homo sapiens
Bifidobacterium animalis subsp. animalis IM386	CBUQ010000000	WGS	Human, Homo sapiens
Bifidobacterium animalis subsp. lactis CECT 8145	CBWX00000000	WGS	Human, Homo sapiens
Bifidobacterium stercoris JCM 15918	JDUX00000000	WGS	Human, Homo sapiens
Bifidobacterium pseudolongum PV8-2	CP007457.1,CP007458.1	Complete	Human, Homo sapiens
Bifidobacterium kashiwanohense PV20-2	CP007456.1	Complete	Human, Homo sapiens
Bifidobacterium pseudocatenulatum IPLA36007	JEOD00000000	WGS	Human, Homo sapiens
Bifidobacterium longum subsp. infantis EK3	JNWB00000000	WGS	Human, Homo sapiens
Bifidobacterium longum subsp. longum 72B	JNWA00000000	WGS	Human, Homo sapiens
Bifidobacterium longum subsp. longum EK5	JNWC00000000	WGS	Human, Homo sapiens
Bifidobacterium longum subsp. longum EK13	JNWD00000000	WGS	Human, Homo sapiens
Bifidobacterium scardovii strain LMG 21589	JGZO00000000	WGS	Human, Homo sapiens
Bifidobacterium longum subsp. longum strain CCUG30698	CP011965	Complete	Human, Homo sapiens
Bifidobacterium longum subsp. longum strain MC-42	LNCM01000000	WGS	Human, Homo sapiens
Bifidobacterium longum subsp. longum strain LO-06	BCYH00000000	WGS	Human, Homo sapiens
Bifidobacterium longum subsp. longum strain LO-10	BCYI00000000	WGS	Human, Homo sapiens
Bifidobacterium longum subsp. longum strain LO-21	BCYJ00000000	WGS	Human, Homo sapiens
Bifidobacterium longum subsp. longum strain LO-C29	BCYK00000000	WGS	Human, Homo sapiens
Bifidobacterium longum subsp. longum strain LO-K29a	BCYL00000000	WGS	Human, Homo sapiens
Bifidobacterium longum subsp. longum strain LO-K29b	BCYM00000000	WGS	Human, Homo sapiens
Bifidobacterium longum subsp. longum strain AH1206	CP016019	Complete	Human, Homo sapiens
Bifidobacterium longum subsp. longum strain 296B	MLZK00000000	WGS	Human, Homo sapiens
Bifidobacterium longum subsp. longum strain W11	MRBG00000000	WGS	Human, Homo sapiens
Bifidobacterium longum subsp. longum strain LMG 13197	JGYZ00000000	WGS	Human, Homo sapiens
Bifidobacterium longum subsp. longum strain VMKB44	JRWN01000000	WGS	Human, Homo sapiens
Bifidobacterium longum subsp. longum strain BLOI2	LFDU01000000	WGS	Human, Homo sapiens
Bifidobacterium longum subsp. longum strain NCIMB8809	CP011964	Complete	Human, Homo sapiens
Bifidobacterium adolescentis	CYYG01000000	WGS	Human, Homo sapiens
Bifidobacterium adolescentis strain Km 4	MAXD00000000	WGS	Human, Homo sapiens
Bifidobacterium adolescentis strain 1892B	NAQF00000000	WGS	Human, Homo sapiens
Bifidobacterium adolescentis strain 42B	LNKB00000000	WGS	Human, Homo sapiens
Bifidobacterium adolescentis strain 70B	LNKC00000000	WGS	Human, Homo sapiens
Bifidobacterium adolescentis strain AL12-4	LNKG00000000	WGS	Human, Homo sapiens
Bifidobacterium adolescentis strain LMG 10734	LNKK00000000	WGS	Human, Homo sapiens
Bifidobacterium adolescentis strain 487B	LNKD00000000	WGS	Human, Homo sapiens
Bifidobacterium adolescentis strain 22L	CP007443.1	Complete	Human, Homo sapiens
Bifidobacterium adolescentis strain AD2-8	LNKF00000000	WGS	Human, Homo sapiens
Bifidobacterium adolescentis strain 703B	LNKE00000000	WGS	Human, Homo sapiens
Bifidobacterium adolescentis strain AL46-2	LNKH00000000	WGS	Human, Homo sapiens
Bifidobacterium adolescentis strain AL46-7	LNKI00000000	WGS	Human, Homo sapiens
Bifidobacterium adolescentis strain LMG 10733	LNKJ00000000	WGS	Human, Homo sapiens
Bifidobacterium adolescentis strain LMG 18897	LNKM00000000	WGS	Human, Homo sapiens
Bifidobacterium adolescentis strain BBMN23	CP010437	Complete	Human, Homo sapiens
Bifidobacterium adolescentis strain IVS-1	JRNZ01000000	WGS	Human, Homo sapiens
Bifidobacterium adolescentis strain 150	LBHQ01000000	WGS	Human, Homo sapiens
Bifidobacterium adolescentis	CZAA01000000	WGS	Human, Homo sapiens
Bifidobacterium adolescentis	CYYI01000000	WGS	Human, Homo sapiens
Bifidobacterium bifidum strain LMG 11041	JGYO01000000	WGS	Human, Homo sapiens
Bifidobacterium bifidum strain BF3	CP010412	Complete	Human, Homo sapiens
Bifidobacterium bifidum	CYXQ01000000	WGS	Human, Homo sapiens
Bifidobacterium bifidum strain IPLA 20015	JSDW01000000	WGS	Human, Homo sapiens
Bifidobacterium bifidum strain 324B	JSDT01000000	WGS	Human, Homo sapiens
Bifidobacterium bifidum strain 85B	JSDU01000000	WGS	Human, Homo sapiens
Bifidobacterium bifidum strain LMG 11583	JSDZ01000000	WGS	Human, Homo sapiens
Bifidobacterium bifidum strain LMG 13200	JSEB01000000	WGS	Human, Homo sapiens
Bifidobacterium bifidum strain LMG 11582	JSDY01000000	WGS	Human, Homo sapiens
Bifidobacterium bifidum strain IPLA 20017	JSDX01000000	WGS	Human, Homo sapiens
Bifidobacterium bifidum strain 156B	JSDS01000000	WGS	Human, Homo sapiens
Bifidobacterium bifidum strain A8	JSDV01000000	WGS	Human, Homo sapiens
Bifidobacterium bifidum strain MJR8628B	LRPO00000000	WGS	Human, Homo sapiens
Bifidobacterium bifidum strain 141.5	LSUL00000000	WGS	Human, Homo sapiens
Bifidobacterium bifidum strain 170.6	LSUI00000000	WGS	Human, Homo sapiens
Bifidobacterium bifidum strain 791	LKUR00000000	WGS	Human, Homo sapiens
Bifidobacterium bifidum strain BI-14	BCXK00000000	WGS	Human, Homo sapiens
Bifidobacterium bifidum strain 62_13	MNQB00000000	WGS	Human, Homo sapiens
Bifidobacterium bifidum strain 1887B	NAQK00000000	WGS	Human, Homo sapiens
Bifidobacterium bifidum strain ICIS-310	NBYL00000000	WGS	Human, Homo sapiens
Bifidobacterium bifidum strain 1 G1971	NDXI01000000	WGS	Human, Homo sapiens
Bifidobacterium longum subsp. infantis BIC1206122787	CCWN00000000	WGS	Human, Homo sapiens
Bifidobacterium longum subsp. infantis BIC1401111250	CCWP00000000	WGS	Human, Homo sapiens
Bifidobacterium longum subsp. infantis strain CECT 7210	CDPT01000000	Complete	Human, Homo sapiens
Bifidobacterium longum subsp. infantis strain BT1	CP010411	Complete	Human, Homo sapiens
Bifidobacterium longum subsp. infantis strain IN-07	BCYF00000000	WGS	Human, Homo sapiens
Bifidobacterium longum subsp. infantis strain IN-F29	BCYG00000000	WGS	Human, Homo sapiens
Bifidobacterium longum subsp. infantis strain TPY12-1	MOAF00000000	WGS	Human, Homo sapiens
Bifidobacterium longum subsp. infantis strain 1888B	NAQJ00000000	WGS	Human, Homo sapiens
Bifidobacterium angulatum strain LMG 11039	JGYL00000000	WGS	Human, Homo sapiens
Bifidobacterium angulatum strain GT102	LAHN01000000	WGS	Human, Homo sapiens
Bifidobacterium breve strain BR3	CP010413,CP010414	Complete	Human, Homo sapiens
Bifidobacterium breve strain GED8481	LRPP00000000	WGS	Human, Homo sapiens
Bifidobacterium breve strain 141.3	LSUH00000000	WGS	Human, Homo sapiens
Bifidobacterium breve strain BR-A29	BCXT00000000	WGS	Human, Homo sapiens
Bifidobacterium breve strain BR-06	BCXL00000000	WGS	Human, Homo sapiens
Bifidobacterium breve strain BR-07	BCXM00000000	WGS	Human, Homo sapiens
Bifidobacterium breve strain BR-10	BCXN00000000	WGS	Human, Homo sapiens
Bifidobacterium breve strain BR-14	BCXO00000000	WGS	Human, Homo sapiens
Bifidobacterium breve strain BR-15	BCXP00000000	WGS	Human, Homo sapiens
Bifidobacterium breve strain BR-19	BCXQ00000000	WGS	Human, Homo sapiens
Bifidobacterium breve strain BR-20	BCXR00000000	WGS	Human, Homo sapiens
Bifidobacterium breve strain BR-21	BCXS00000000	WGS	Human, Homo sapiens
Bifidobacterium breve strain BR-C29	BCXU00000000	WGS	Human, Homo sapiens
Bifidobacterium breve strain BR-H29	BCXV00000000	WGS	Human, Homo sapiens
Bifidobacterium breve strain BR-I29	BCXW00000000	WGS	Human, Homo sapiens
Bifidobacterium breve strain BR-L29	BCXX00000000	WGS	Human, Homo sapiens
Bifidobacterium breve strain LMC520	CP019596	Complete	Human, Homo sapiens
Bifidobacterium breve strain Bifido_10	FTRL00000000	WGS	Human, Homo sapiens
Bifidobacterium breve strain Bifido_07	FTRK00000000	WGS	Human, Homo sapiens
Bifidobacterium breve strain CECT7263	MWVR00000000	WGS	Human, Homo sapiens
Bifidobacterium breve strain 1900B	NAPZ00000000	WGS	Human, Homo sapiens
Bifidobacterium breve strain 1891B	NAQG00000000	WGS	Human, Homo sapiens
Bifidobacterium breve strain 1889B	NAQI00000000	WGS	Human, Homo sapiens
Bifidobacterium breve strain 7E	MNLA00000000	WGS	Human, Homo sapiens
Bifidobacterium breve strain LMG 13208	JGYR01000000	WGS	Human, Homo sapiens
Bifidobacterium breve strain BBRI4	LFII01000000	WGS	Human, Homo sapiens
Bifidobacterium catenulatum strain 1899B	NAQA00000000	WGS	Human, Homo sapiens
Bifidobacterium dentium strain 176.7	LSUJ00000000	WGS	Human, Homo sapiens
Bifidobacterium dentium strain DE-29	BCYE00000000	WGS	Human, Homo sapiens
Bifidobacterium dentium strain 1893B	NAQE00000000	WGS	Human, Homo sapiens
Bifidobacterium longum subsp. suis strain BSM11-5	MOAE00000000	WGS	Human, Homo sapiens
Bifidobacterium sp. 56_9_plus	MNQA00000000	WGS	Human, Homo sapiens
Bifidobacterium sp. N4G05	NJNQ01000000	WGS	Human, Homo sapiens
Bifidobacterium sp. N5G01	NJNP01000000	WGS	Human, Homo sapiens
Bifidobacterium longum DJO10A	CP000605,AF538868,AF538869 ; AABM00000000	Complete; WGS	Human, Homo sapiens
Bifidobacterium longum NCC2705	AE014295,AF540971	Complete	Human, Homo sapiens
Bifidobacterium longum 105-A	AP014658.1	Complete	Human, Homo sapiens
Bifidobacterium longum strain BXY01	CP008885	Complete	Human, Homo sapiens
Bifidobacterium longum strain BG7	CP010453,CP010454	Complete	Human, Homo sapiens
Bifidobacterium longum strain CMW7750	LRPQ00000000	WGS	Human, Homo sapiens
Bifidobacterium longum strain 121.2	LSUK00000000	WGS	Human, Homo sapiens
Bifidobacterium longum strain 379	LKUQ00000000	WGS	Human, Homo sapiens
Bifidobacterium longum strain 35624	CP013673	Complete	Human, Homo sapiens
Bifidobacterium longum strain DSM 20219	FNRW00000000	WGS	Human, Homo sapiens
Bifidobacterium longum strain Bifido_09	FTRF00000000	WGS	Human, Homo sapiens
Bifidobacterium longum strain PC1	FTRN00000000	WGS	Human, Homo sapiens
Bifidobacterium longum strain Bifido_S1	FTRM00000000	WGS	Human, Homo sapiens
Bifidobacterium longum strain Bifido_04	FTRG00000000	WGS	Human, Homo sapiens
Bifidobacterium longum strain Bifido_01	FTRH00000000	WGS	Human, Homo sapiens
Bifidobacterium longum strain Bifido_05	FTRJ00000000	WGS	Human, Homo sapiens
Bifidobacterium longum strain Bifido_03	FTRI00000000	WGS	Human, Homo sapiens
Bifidobacterium longum strain Bifido_06	FTRO00000000	WGS	Human, Homo sapiens
Bifidobacterium longum strain Bifido_12	FTRS00000000	WGS	Human, Homo sapiens
Bifidobacterium longum strain PC4	FTRR00000000	WGS	Human, Homo sapiens
Bifidobacterium longum strain Bifido_02	FTRQ00000000	WGS	Human, Homo sapiens
Bifidobacterium longum strain 1898B	NAQB00000000	WGS	Human, Homo sapiens
Bifidobacterium longum strain 1897B	NAQC00000000	WGS	Human, Homo sapiens
Bifidobacterium longum strain 1890B	NAQH00000000	WGS	Human, Homo sapiens
Bifidobacterium longum strain 1886B	NAQL00000000	WGS	Human, Homo sapiens
Bifidobacterium longum strain Indica	NQMV00000000	WGS	Human, Homo sapiens
Bifidobacterium animalis strain A6	CP010433	Complete	Human, Homo sapiens
Bifidobacterium animalis strain Bifido_08	FTRP00000000	WGS	Human, Homo sapiens
Bifidobacterium animalis strain Bifido_11	FTRE00000000	WGS	Human, Homo sapiens
Bifidobacterium animalis strain BL3	CP017098	Complete	Human, Homo sapiens
Bifidobacterium animalis strain RH	CP007755.1	Complete	Human, Homo sapiens
Bifidobacterium pseudocatenulatum strain 1896B	NAQD00000000	WGS	Human, Homo sapiens
Bifidobacterium pseudocatenulatum strain CA-05	BCXY00000000	WGS	Human, Homo sapiens
Bifidobacterium pseudocatenulatum strain CA-B29	BCXZ00000000	WGS	Human, Homo sapiens
Bifidobacterium pseudocatenulatum strain CA-C29	BCYA00000000	WGS	Human, Homo sapiens
Bifidobacterium pseudocatenulatum strain CA-D29	BCYB00000000	WGS	Human, Homo sapiens
Bifidobacterium pseudocatenulatum strain CA-K29a	BCYC00000000	WGS	Human, Homo sapiens
Bifidobacterium pseudocatenulatum strain CA-K29b	BCYD00000000	WGS	Human, Homo sapiens
Bifidobacterium pseudocatenulatum strain CECT 7765	CDPW01000000	WGS	Human, Homo sapiens
Bifidobacterium pseudocatenulatum	CYZC01000000	WGS	Human, Homo sapiens
Bifidobacterium pseudocatenulatum strain 121.5	LSUM00000000	WGS	Human, Homo sapiens
Bifidobacterium animalis subsp. lactis BF052	CP009045.1	Complete	Human, Homo sapiens
Bifidobacterium animalis subsp. lactis strain 646	MLZL00000000	WGS	Human, Homo sapiens
Bifidobacterium breve UCC2003	CP000303	Complete	Human, Homo sapiens
Bifidobacterium adolescentis ATCC 15703	AP009256	Complete	Human, Homo sapiens
Bifidobacterium longum subsp. infantis ATCC 15697 = JCM 1222	CP001095 ; AP010889 ; JDTT00000000	Complete ; Complete ; WGS	Human, Homo sapiens
Bifidobacterium bifidum NCIMB 41171	AKCA01000000 ; ABQP00000000	Complete ; WGS	Human, Homo sapiens
Bifidobacterium bifidum JCM 1254	BBBT01000000	WGS	Human, Homo sapiens
Bifidobacterium dentium Bd1	CP001750	Complete	Human, Homo sapiens
Bifidobacterium adolescentis L2-32	AAXD00000000	WGS	Human, Homo sapiens
Bifidobacterium animalis subsp. lactis AD011	CP001213	Complete	Human, Homo sapiens
Bifidobacterium sp. 12_1_47BFAA	ADCN00000000	WGS	Human, Homo sapiens
Bifidobacterium dentium ATCC 27678	ABIX00000000	WGS	Human, Homo sapiens
Bifidobacterium bifidum BGN4	CP001361.1	Complete	Human, Homo sapiens
Bifidobacterium bifidum ATCC 29521 = JCM 1255 = DSM 20456	AP012323 ; AWSW00000000 ; JDUM00000000	Complete ; WGS ; WGS	Human, Homo sapiens
Bifidobacterium breve DSM 20213 = JCM 1192	AP012324 ; JDUD01000000 ; BBAO01000000 ; ACCG00000000	Complete ; WGS ; WGS ; WGS	Human, Homo sapiens
Bifidobacterium angulatum DSM 20098 = JCM 7096	AP012322 ; JDTY01000000 ; ABYS00000000	Complete ; WGS ; WGS	Human, Homo sapiens
Bifidobacterium longum subsp. infantis CCUG 52486	ABQQ00000000	WGS	Human, Homo sapiens
Bifidobacterium pseudocatenulatum DSM 20438 = JCM 1200 = LMG 10505	AP012330 ; JGZF00000000 ; JDUK01000000 ; ABXX00000000	Complete ; WGS ; WGS ; WGS	Human, Homo sapiens
Bifidobacterium longum subsp. longum ATCC 55813	ACHI00000000	WGS	Human, Homo sapiens
Bifidobacterium dentium JCVIHMP022	AEHJ00000000	WGS	Human, Homo sapiens
Bifidobacterium gallicum DSM 20093 = LMG 11596	JGYW00000000 ; JDTW01000000	WGS ; WGS	Human, Homo sapiens
Bifidobacterium gallicum DSM 20093	ABXB00000000	WGS	Human, Homo sapiens
Bifidobacterium longum subsp. infantis 157F strain 157F-NC	AP010890,AP010891,AP010892	Complete	Human, Homo sapiens
Bifidobacterium longum subsp. longum JCM 1217	AP010888	Complete	Human, Homo sapiens
Bifidobacterium catenulatum DSM 16992 = JCM 1194 = LMG 11043	JGYT00000000	WGS	Human, Homo sapiens
Bifidobacterium catenulatum DSM 16992 = JCM 1194 = LMG 11043	AP012325 ; JDTP01000000	Complete ; WGS	Human, Homo sapiens
Bifidobacterium catenulatum DSM 16992 = JCM 1194	ABXY00000000	WGS	Human, Homo sapiens
Bifidobacterium animalis subsp. lactis V9	CP001892	Complete	Human, Homo sapiens
Bifidobacterium animalis subsp. lactis Bl-04	CP001515	Complete	Human, Homo sapiens
Bifidobacterium stercoris strain DSM 24849	JGZQ00000000	WGS	Human, Homo sapiens
Bifidobacterium bifidum PRL2010	CP001840	Complete	Human, Homo sapiens
Bifidobacterium longum subsp. longum F8	FP929034	Complete	Human, Homo sapiens
Bifidobacterium animalis subsp. lactis Bi-07	CP003498.1	Complete	Human, Homo sapiens
Bifidobacterium breve ACS-071-V-Sch8b	CP002743	Complete	Human, Homo sapiens
Bifidobacterium dentium ATCC 27679	AEEQ00000000	WGS	Human, Homo sapiens
Bifidobacterium bifidum S17	CP002220	Complete	Human, Homo sapiens
Bifidobacterium longum subsp. longum BBMN68	CP002286	Complete	Human, Homo sapiens
Bifidobacterium animalis subsp. lactis BS 01	AHGW00000000	WGS	Human, Homo sapiens
Bifidobacterium breve S27	CP006716.1	Complete	Human, Homo sapiens
Bifidobacterium kashiwanohense JCM 15439 = DSM 21854	AP012327 ; JGYY00000000 ; JDUP01000000	Complete ; WGS ; WGS	Human, Homo sapiens
Bifidobacterium lemurum strain DSM 28807	BDIS00000000	WGS	Lemur catta
Bifidobacterium pseudolongum subsp. globosum strain 1619B	PCHC01000000	WGS	llama
Alloscardovia macacae strain UMA81211	NEKB00000000	WGS	Macaca mulatta
Alloscardovia macacae strain UMA81212	NEKC00000000	WGS	Macaca mulatta
Bifidobacterium mongoliense DSM 21395	JGZE00000000 ; JDUO01000000	WGS ; WGS	mare
Bifidobacterium aesculapii strain DSM 26737T	BCFK01000000	WGS	Marmoset, Callithrix jacchus
Bifidobacterium callitrichos DSM 23973	JGYS00000000 ; JDUV01000000	WGS ; WGS	Marmoset, Callithrix jacchus
Bifidobacterium reuteri DSM 23975	JGZK00000000 ; JDUW01000000	WGS ; WGS	Marmoset, Callithrix jacchus
Bifidobacterium sp. 71	MVOH00000000	WGS	Mesocricetus auratus
Bifidobacterium longum D2957	AQGL00000000	WGS	missing
Bifidobacterium adolescentis DSM 20087	JNKM00000000	WGS	missing
Bifidobacterium bifidum strain Calf96	FOLU00000000 ; NZ_FOLU01000003.1	WGS	missing
Bifidobacterium pseudolongum strain UBA1157	DBZP00000000	WGS	murine
Bifidobacterium pseudolongum strain UMB-MBP-01	CP022544	Complete	Mus musculus
Bifidobacterium animalis strain YL2	NHMR00000000	WGS	Mus musculus
Bifidobacterium animalis subsp. animalis strain YL2	CP015407	Complete	Mus musculus
Bifidobacterium sp. 70	MVOG00000000	WGS	Oryctolagus cuniculus
Bifidobacterium thermacidophilum subsp. porcinum DSM 17755	JDTQ00000000	WGS	pig
Bifidobacterium psychraerophilum DSM 22366	PHUA01000000 ; JDUQ00000000	WGS ; WGS	pig
Bifidobacterium pseudolongum subsp. pseudolongum DSM 20099	JDTZ00000000	WGS	pig
Bifidobacterium thermophilum DSM 20210	JDUB00000000	WGS	pig
Bifidobacterium longum subsp. suis DSM 20211	JDUC00000000	WGS	pig
Bifidobacterium longum strain Su859	LT629712	Complete	pig
Bifidobacterium pseudolongum subsp. pseudolongum strain 1595B	PCHF01000000	WGS	pig
Bifidobacterium pseudolongum subsp. pseudolongum strain 1370B	PCHI01000000	WGS	pig
Bifidobacterium thermophilum strain 1543B	PCGX01000000	WGS	pig
Bifidobacterium thermophilum strain 1542B	PCGY01000000	WGS	pig
Bifidobacterium choerinum DSM 20434	AXVO00000000 ; JDUJ01000000	WGS	Pig, Sus scrofa
Bifidobacterium longum subsp. suis strain LMG 21814	JGZA00000000	WGS	Pig, Sus scrofa
Bifidobacterium thermacidophilum subsp. porcinum strain LMG 21689	JGZS00000000	WGS	Pig, Sus scrofa
Bifidobacterium psychraerophilum strain LMG 21775	JGZI00000000	WGS	Pig, Sus scrofa
Bifidobacterium pseudolongum subsp. pseudolongum strain LMG 11571	JGZH00000000	WGS	Pig, Sus scrofa
Bifidobacterium thermophilum strain JCM 1207	JGZV00000000	WGS	Pig, Sus scrofa
Bifidobacterium choerinum strain LMG 10510	JGYU00000000	WGS	Pig, Sus scrofa
Bifidobacterium animalis subsp. lactis BLC1	CP003039	Complete	probiotic
Bifidobacterium longum subsp. infantis R0033		Complete	probiotic
Bifidobacterium longum subsp. longum strain 9	LKSV01000000	WGS	probiotic
Bifidobacterium longum subsp. longum strain 7	LKSU01000000	WGS	probiotic
Bifidobacterium longum subsp. infantis BIC1307292462	CCWO00000000	WGS	probiotic
Bifidobacterium longum subsp. infantis BIC1401212621b	CCWQ00000000	WGS	probiotic
Bifidobacterium longum subsp. infantis BIB1401272845a	CCWR00000000	WGS	probiotic
Bifidobacterium longum subsp. infantis BIC1401212621a	CCWS00000000	WGS	probiotic
Bifidobacterium longum subsp. infantis BIB1401272845b	CCWT00000000	WGS	probiotic
Bifidobacterium longum subsp. infantis BIB1401242951	CCWU00000000	WGS	probiotic
Bifidobacterium animalis subsp. lactis HN019	ABOT00000000	WGS	probiotic
Bifidobacterium animalis subsp. lactis BB-12	CP001853 ; PESQ01000000	Complete ; WGS	probiotic
Bifidobacterium longum subsp. longum JDM301	CP002010	Complete	probiotic
Bifidobacterium cuniculi DSM 20435	JDUL00000000	WGS	rabbit
Bifidobacterium magnum DSM 20222	ATVE00000000 ; JDUG01000000	WGS	Rabbit, Lepus curpaeums
Bifidobacterium animalis subsp. lactis ATCC 27674	AWFM01000000	WGS	Rabbit, Oryctolagus cuniculus
Bifidobacterium saeculare DSM 6531 = LMG 14934	JGZM00000000 ; JDTM01000000	WGS ; WGS	Rabbit, Oryctolagus cuniculus
Bifidobacterium cuniculi strain LMG 10738	JGYV00000000	WGS	Rabbit, Oryctolagus cuniculus
Bifidobacterium magnum strain LMG 11591	JGZB00000000	WGS	Rabbit, Oryctolagus cuniculus
Bifidobacterium animalis subsp. animalis ATCC 25527	CP002567.1	Complete	Rat
Bifidobacterium animalis subsp. animalis MCC 0483	AWFK01000000	WGS	Rat, Rattus sp.
Bifidobacterium animalis subsp. animalis MCC 0499	AWFN01000000	WGS	Rat, Rattus sp.
Bifidobacterium animalis subsp. animalis ATCC 27672	AWFQ01000000	WGS	Rat, Rattus sp.
Bifidobacterium animalis subsp. animalis strain LMG 10508	JGYM00000000	WGS	Rat, Rattus sp.
Bifidobacterium lemurum strain DSM 28807	MWWX00000000	WGS	ring-tailed lemur
Bifidobacterium breve strain RP2	FNFW00000000	WGS	ruminant
Bifidobacterium sp. Tam10B	NEWD00000000	WGS	Saguinus imperator
Bifidobacterium sp. TRI 7	PEBK01000000	WGS	Saguinus imperator
Bifidobacterium sp. TRE 1	PEBI01000000	WGS	Saguinus oedipus
Bifidobacterium sp. TRE H	PEBJ01000000	WGS	Saguinus oedipus
Bifidobacterium sp. TRE D	PGLQ01000000	WGS	Saguinus oedipus
Bifidobacterium sp. UBA4282	DGVO01000000	WGS	sheep
Bifidobacterium bohemicum strain R-53250	FMAM00000000	WGS	soil-plant associated
Bifidobacterium saguini DSM 23967	JGZN00000000 ; JDUT01000000	WGS ; WGS	Tamarin, Saguinus imperator
Bifidobacterium biavatii DSM 23969	JGYN00000000 ; JDUU01000000	WGS ; WGS	Tamarin, Saguinus imperator
Bifidobacterium stellenboschense strain DSM 23968	JGZP00000000	WGS	Tamarin, Saguinus imperator
Bifidobacterium pseudolongum subsp. globosum strain 1734B	PCHD01000000	WGS	wallaby
Bifidobacterium minimum DSM 20102	ATXM00000000 ; JDUA01000000	WGS	waste water
Bifidobacterium subtile DSM 20096	AUFH00000000 ; JDTX01000000	WGS	waste water
Bifidobacterium thermacidophilum subsp. thermacidophilum DSM 15837	AUFI00000000 ; JDTO01000000	WGS	waste water
Bifidobacterium animalis subsp. lactis ATCC 27673	CP003941.1 ; AWFP01000000	Complete ;WGS	waste water
Bifidobacterium adolescentis strain UBA2084	DCZM00000000	WGS	waste water
Bifidobacterium minimum strain LMG 11592	JGZD00000000	WGS	waste water
Bifidobacterium longum strain UBA2088	DCZI00000000	WGS	waste water
Bifidobacterium subtile strain LMG 11597	JGZR00000000	WGS	waste water
Bifidobacterium animalis subsp. lactis DSM 10140	CP001606	Complete	yoghurt
