# Supplementary material for: Evolutionary relationships among bifidobacteria and their hosts and environments
Source: BMC Genomics. 2020 Jan 8;21:26. doi: 10.1186/s12864-019-6435-1 (PMC6950798; doi:10.1186/s12864-019-6435-1)
Supplement: Supplementary file 2 — Additional file 2. List of the 60 bifidobacteria human-derived strains included in the analysis. [file 12864_2019_6435_MOESM2_ESM.xlsx]

## Sheet: 60 human isolates
Accession Number	Genome name	Genome Status	Genome ID	NCBI Taxon ID	Genome Size (bp)	GC content	CAZyme abundance	Category in this study	Host Name	Isolation Source (as described in their respective studies)
ABQQ01000000	Bifidobacterium longum subsp. infantis CCUG 52486	WGS	537938	537937	2471790	60.2	67	elderly	Human, Homo sapiens	feces from healthy eldery humans
AE014295	Bifidobacterium longum NCC2705	Complete	206673	206672	2260266	60.1	63	infant	Human, Homo sapiens	infant feces
AEEQ01000000	Bifidobacterium dentium ATCC 27679	WGS	871562	871562	2637589	58.19	99	urogenital	Human, Homo sapiens	urogenital tract, vaginal
AEHJ01000000	Bifidobacterium dentium JCVIHMP022	WGS	553191	553191	2624100	58.44	98	urogenital	Human, Homo sapiens	urogenital tract
AFVV01000000	Bifidobacterium breve CECT 7263	WGS	1.03674e+06	1036735	2308845	58.9	63	human milk	Human, Homo sapiens	human milk
AFXX01000000	Bifidobacterium breve DPC 6330	WGS	1.07448e+06	1074482	2377079	58.6	56	elderly	Human, Homo sapiens	stool sample from 81 year old patient sheading Clostridium difficle
AJTF01000000	Bifidobacterium longum subsp. longum 1-6B	WGS	1.16174e+06	1161744	2644984	59.6	72	child	Human, Homo sapiens	feces
AJTJ01000000	Bifidobacterium longum subsp. longum 2-2B	WGS	1.16175e+06	1161745	2604508	59.7	74	child	Human, Homo sapiens	feces
AP010888	Bifidobacterium longum subsp. longum JCM 1217	Complete	565042	565042	2385164	60.33	58	adult	Human, Homo sapiens	GIT
AP012323	Bifidobacterium bifidum ATCC 29521 = JCM 1255 = DSM 20456	Complete	500635	500634	2211039	62.66	50	infant	Human, Homo sapiens	feces
AP012324	Bifidobacterium breve DSM 20213 = JCM 1192	Complete	518634	518634	2269415	58.89	54	infant	Human, Homo sapiens	GIT
AP012326	Bifidobacterium dentium JCM 1195 = DSM 20436	Complete	1.15042e+06	1150423	2635669	58.54	105	oral	Human, Homo sapiens	dental caries
AP012327	Bifidobacterium kashiwanohense JCM 15439 = DSM 21854	Complete	1.15046e+06	1150460	2337234	56.28	72	infant	Human, Homo sapiens	feces
AP012330	Bifidobacterium pseudocatenulatum DSM 20438 = JCM 1200 = LMG 10505	Complete	547043	547043	2313752	56.38	83	infant	Human, Homo sapiens	feces
AP012331	Bifidobacterium scardovii JCM 12489 = DSM 13734	Complete	1.15046e+06	1150461	3158347	64.63	126	blood	Human, Homo sapiens	blood
AUYD01000000	Bifidobacterium longum E18	Complete	1.32235e+06	1322347	2372966	59.96	62	adult	Human, Homo sapiens	feces
AVQE01000000	Bifidobacterium breve MCC 1604	WGS	1.36597e+06	1365968	2206390	58.7	57	elderly	Human, Homo sapiens	feces
AWSX01000000	Bifidobacterium breve JCP7499	WGS	1.26107e+06	1261072	2358372	58.6	68	urogenital	Human, Homo sapiens	vagina
AWUF01000000	Bifidobacterium breve 31L	WGS	1.38594e+06	1385944	2265654	58.6	64	human milk	Human, Homo sapiens	human milk
AWUG01000000	Bifidobacterium breve 2L	WGS	1.38594e+06	1385943	2240722	58.8	54	human milk	Human, Homo sapiens	human milk
AZYA01000000	Bifidobacterium sp. MSTE12	WGS	1.16141e+06	1161409	2587848	58.5	101	oral	Human, Homo sapiens	dental plaque
CBUQ010000000	Bifidobacterium animalis subsp. animalis IM386	WGS	1.40219e+06	1402194	1925687	60.47	42	child	Human, Homo sapiens	GIT
CP001095	Bifidobacterium longum subsp. infantis ATCC 15697	Complete	391904	391904	2832748	59.9	57	infant	Human, Homo sapiens	feces
CP001213	Bifidobacterium animalis subsp. lactis AD011	Complete	442563	442563	1933695	60.5	47	infant	Human, Homo sapiens	feces
CP001515	Bifidobacterium animalis subsp. lactis Bl-04	Complete	580050	580050	1938709	60.5	46	adult	Human, Homo sapiens	feces
CP002286	Bifidobacterium longum subsp. longum BBMN68	Complete	890402	890402	2265943	59.95	62	elderly	Human, Homo sapiens	GIT
CP002743	Bifidobacterium breve ACS-071-V-Sch8b	Complete	866777	866777	2327492	58.73	61	urogenital	Human, Homo sapiens	vagina
CP004346	Bifidobacterium thermophilum RBL67	Complete	1.25444e+06	1254439	2291643	60.1	43	infant	Human, Homo sapiens	feces
CP006711	Bifidobacterium breve 12L	Complete	1.38594e+06	1385938	2244624	58.9	54	human milk	Human, Homo sapiens	human milk
CP006713	Bifidobacterium breve JCM 7019	Complete	1.38594e+06	1385940	2359009	58.6	65	adult	Human, Homo sapiens	feces
CP006741	Bifidobacterium longum subsp. longum GT15	Complete	1.30023e+06	1300227	2337521	59.97	66	adult	Human, Homo sapiens	GIT
CP007443	Bifidobacterium adolescentis strain 22L	Complete	1680.4	1680	2203220	59.3	68	human milk	Human, Homo sapiens	human milk
CP007457	Bifidobacterium pseudolongum PV8-2	Complete	1.44772e+06	1447715	2036949	63.24	50	infant	Human, Homo sapiens	feces
CP007522	Bifidobacterium animalis subsp. lactis KLDS2.0603	Complete	1.31691e+06	1316911	1946899	60.48	46	adult	Human, Homo sapiens	feces
CP007755	Bifidobacterium animalis strain RH	Complete	28025.4	28025	1931060	60.5	46	elderly	Human, Homo sapiens	feces
CP023198	Bifidobacterium breve strain DRBB29	Complete	1685.97	1685	2435086	58.89	66	infant	Human, Homo sapiens	presumably fecal
FTRF01000000	Bifidobacterium longum isolate Bifido_09	WGS	216816	216816	2661241	59.93	73	blood	Human, Homo sapiens	blood
FTRG01000000	Bifidobacterium longum isolate Bifido_04	WGS	216816	216816	2579388	59.73	51	blood	Human, Homo sapiens	blood
FTRH01000000	Bifidobacterium longum isolate Bifido_01	WGS	216816	216816	2334627	59.94	66	blood	Human, Homo sapiens	blood
FTRI01000000	Bifidobacterium longum isolate Bifido_03	WGS	216816	216816	2413630	60.09	63	blood	Human, Homo sapiens	blood
FTRJ01000000	Bifidobacterium longum isolate Bifido_05	WGS	216816	216816	2334740	59.88	61	blood	Human, Homo sapiens	blood
FTRK01000000	Bifidobacterium breve isolate Bifido_07	WGS	1685.56	1685	2343874	58.8	65	blood	Human, Homo sapiens	blood
FTRO01000000	Bifidobacterium longum isolate Bifido_06	WGS	216816	216816	2421822	59.99	58	blood	Human, Homo sapiens	blood
FTRP01000000	Bifidobacterium animalis isolate Bifido_08	WGS	28025.1	28025	1954362	60.36	46	blood	Human, Homo sapiens	blood
FTRQ01000000	Bifidobacterium longum isolate Bifido_02	WGS	216816	216816	2334287	60.1	73	blood	Human, Homo sapiens	blood
JGYT01000000	Bifidobacterium catenulatum DSM 16992 = JCM 1194 = LMG 11043	WGS	566552	566552	2082760	56.1	68	adult	Human, Homo sapiens	GIT
JGYW01000000	Bifidobacterium gallicum DSM 20093 = LMG 11596	WGS	561180	561180	2004590	57.6	34	adult	Human, Homo sapiens	GIT
JSDY01000000	Bifidobacterium bifidum strain LMG 11582	WGS	1681.49	1681	2222504	62.76	47	adult	Human, Homo sapiens	feces
LNKJ01000000	Bifidobacterium adolescentis strain LMG 10733	WGS	1680.44	1680	2084232	59.19	66	adult	Human, Homo sapiens	GIT
LRPO01000000	Bifidobacterium bifidum strain MJR8628B	WGS	1681.53	1681	2262348	62.75	46	urogenital	Human, Homo sapiens	vagina
LRPP01000000	Bifidobacterium breve strain GED8481	WGS	1685.11	1685	2358436	58.61	68	urogenital	Human, Homo sapiens	vagina
LRPQ01000000	Bifidobacterium longum strain CMW7750	WGS	216816	216816	2372082	59.95	62	urogenital	Human, Homo sapiens	vagina
MWVR01000000	Bifidobacterium breve strain CECT7263	WGS	1685.59	1685	2330408	58.9	65	human milk	Human, Homo sapiens	human milk
NAQC01000000	Bifidobacterium longum strain 1897B	WGS	216816	216816	2453605	59.9	53	human milk	Human, Homo sapiens	human milk
NAQD01000000	Bifidobacterium pseudocatenulatum strain 1896B	WGS	28026.1	28026	2197471	56.15	79	human milk	Human, Homo sapiens	human milk
NAQK01000000	Bifidobacterium bifidum strain 1887B	WGS	1681.82	1681	2255543	62.63	48	human milk	Human, Homo sapiens	human milk
NAQL01000000	Bifidobacterium longum strain 1886B	WGS	216816	216816	2473746	60.22	67	human milk	Human, Homo sapiens	human milk
NBYL01000000	Bifidobacterium bifidum strain ICIS-310	WGS	1681.83	1681	2219632	62.37	45	child	Human, Homo sapiens	feces
NJNP01000000	Bifidobacterium sp. N5G01	WGS	2.01302e+06	2013021	2121628	56.18	61	urogenital	Human, Homo sapiens	vagina
NJNQ01000000	Bifidobacterium sp. N4G05	WGS	2.01302e+06	2013020	2069141	56.05	65	urogenital	Human, Homo sapiens	vagina
