# Supplementary material for: Evolutionary relationships among bifidobacteria and their hosts and environments
Source: BMC Genomics. 2020 Jan 8;21:26. doi: 10.1186/s12864-019-6435-1 (PMC6950798; doi:10.1186/s12864-019-6435-1)
Supplement: Supplementary file 3 — Additional file 3. List of the 129 bifidobacteria strains across all environments included in the analysis. [file 12864_2019_6435_MOESM3_ESM.xlsx]

## Sheet: 129 strains chosen
Accession Number	Genome name	Genome Status	Genome ID	NCBI Taxon ID	Genome Size (bp)	GC content	CAZyme abundance	Biosynthesis genes abundance	Biosynthesis genes diversity	Category in this study	Host (as described in their respective studies)	Isolation Source (as described in their respective studies)	Strains Chosen for genome size analysis
AP009256	Bifidobacterium adolescentis ATCC 15703	Complete	367929	367928	2089645	59.2	66	97	90	human	Human, Homo sapiens (adult)	GIT	yes
AP010888	Bifidobacterium longum subsp. longum JCM 1217	Complete	565042	565042	2385164	60.33	58	95	88	human	Human, Homo sapiens	GIT	yes
AP012326	Bifidobacterium dentium JCM 1195 = DSM 20436	Complete	1.15042e+06	1150423	2635669	58.54	105	100	92	human	Human, Homo sapiens (dental caries)	dental caries	yes
AP012331	Bifidobacterium scardovii JCM 12489 = DSM 13734	Complete	1.15046e+06	1150461	3158347	64.63	126	101	88	human	Human, Homo sapiens	blood	yes
AWFK00000000	Bifidobacterium animalis subsp. animalis MCC 0483	WGS	1.36596e+06	1365955	2176037	60.07	49	92	87	rodent	Rat, Rattus sp.	feces	yes
AWFL00000000	Bifidobacterium animalis subsp. lactis ATCC 27536	WGS	1.36595e+06	1365953	1912453	60.46	46	92	86	chicken	Chicken, Gallus gallus	feces	yes
AWFM00000000	Bifidobacterium animalis subsp. lactis ATCC 27674	WGS	1.36595e+06	1365954	1912379	60.46	46	92	86	rabbit	Rabbit, Oryctolagus cuniculus	feces	yes
AWFN00000000	Bifidobacterium animalis subsp. animalis MCC 0499	WGS	1.36596e+06	1365956	2133776	60.19	45	92	87	rodent	Rat, Rattus sp.	feces	yes
AWFQ00000000	Bifidobacterium animalis subsp. animalis ATCC 27672	WGS	1.36596e+06	1365959	1990162	60.07	48	92	87	rodent	Rat, Rattus sp.	feces	yes
AWUN00000000	Bifidobacterium sp. 7101	WGS	1.39418e+06	1394175	2111151	60.1	68	92	83	bee	Honey bee, Apis mellifera	GIT	yes
AWUO00000000	Bifidobacterium sp. A11	WGS	1.39418e+06	1394176	2171014	60.3	57	97	86	bee	Honey bee, Apis mellifera	GIT	yes
AXVO00000000	Bifidobacterium choerinum DSM 20434	WGS	1.12111e+06	1121107	2031611	65.7	51	95	88	pig	Pig, Sus scrofa	feces	yes
BCFK01000000	Bifidobacterium aesculapii strain DSM 26737	WGS	1.32941e+06	1329411	2693486	64.82	64	97	89	primate	Marmoset, Callithrix jacchus	feces of baby common marmoset	yes
BDIS01000000	Bifidobacterium lemurum strain DSM 28807	WGS	1.60389e+06	1603886	2912024	62.59	113	105	91	primate	Lemur catta	fecal sample of a 5-year-old ring-tailed lemur (Lemur catta)	yes
CCWO01000000	Bifidobacterium longum subsp. infantis strain BIC1307292462	WGS	1682.14	1682	2879623	59.88	56	102	90	probiotic	probiotic	probiotics capsules- Infloran capsule	yes
CCWQ01000000	Bifidobacterium longum subsp. infantis strain BIC1401212621b	WGS	1682.16	1682	2821883	59.91	55	100	90	probiotic	probiotic	probiotics capsules- Infloran capsule	yes
CCWT01000000	Bifidobacterium longum subsp. infantis strain BIB1401272845b	WGS	1682.19	1682	2786838	59.82	55	100	90	probiotic	probiotic	probiotics capsules- Infloran capsule	yes
CCWU01000000	Bifidobacterium longum subsp. infantis strain BIB1401242951	WGS	1682.2	1682	2787528	59.8	55	100	90	probiotic	probiotic	probiotics capsules- Infloran capsule	yes
CP000605	Bifidobacterium longum DJO10A	Complete	205914	205913	2389526	60.2	65	95	88	human	Human, Homo sapiens	healthy young adult's feces	yes
CP001606	Bifidobacterium animalis subsp. lactis DSM 10140	Complete	555970	555970	1938483	60.5	46	92	86	probiotic	yoghurt	yoghurt	yes
CP001853	Bifidobacterium animalis subsp. lactis BB-12	Complete	552531	552531	1942198	60.5	47	92	86	probiotic	probiotic	probiotic Sachet	yes
CP002010	Bifidobacterium longum subsp. longum JDM301	Complete	759350	759350	2477838	59.81	71	97	88	probiotic	probiotic	probiotic strain use in China
CP002286	Bifidobacterium longum subsp. longum BBMN68	Complete	890402	890402	2265943	59.95	62	96	88	human	Human, Homo sapiens	healthy Chinese Centenarian ; intestinal tract	yes
CP002567	Bifidobacterium animalis subsp. animalis ATCC 25527	Complete	703613	703613	1932693	60.5	42	92	87	rodent	Rat, Rattus sp.	feces	yes
CP002743	Bifidobacterium breve ACS-071-V-Sch8b	Complete	866777	866777	2327492	58.73	61	96	88	human	Human, Homo sapiens	vagina
CP003325	Bifidobacterium asteroides PRL2011	Complete	1.14713e+06	1147128	2167304	60.1	58	91	83	bee	Honey bee, Apis mellifera	hindgut	yes
CP003941	Bifidobacterium animalis subsp. lactis ATCC 27673	Complete	1.16763e+06	1167629	1963012	60.6	45	93	86	wastewater	Wastewater	sewage	yes
CP006018	Bifidobacterium indicum LMG 11587 = DSM 20214	Complete	1.34169e+06	1341694	1734546	60.49	37	91	84	bee	Honeybee, Apis cerana indica	hindgut	yes
CP006714	Bifidobacterium breve NCFB 2258	Complete	1.38594e+06	1385941	2315904	58.7	60	96	89	human	Human, Homo sapiens	infant feces
CP006741	Bifidobacterium longum subsp. longum GT15	Complete	1.30023e+06	1300227	2337521	59.97	66	96	88	human	Human, Homo sapiens	GIT of healthy adult
CP007287	Bifidobacterium coryneforme strain LMG18911	Complete	1687.3	1687	1755150	60.5	38	91	84	bee	Honey bee, Apis mellifera	hindgut	yes
CP007457	Bifidobacterium pseudolongum PV8-2	Complete	1.44772e+06	1447715	2036949	63.24	50	93	89	human	Human, Homo sapiens	infant feces
CP010413	Bifidobacterium breve strain BR3	Complete	1685.1	1685	2426006	59.09	61	95	88	human	Human, Homo sapiens	infant feces
CP010437	Bifidobacterium adolescentis strain BBMN23	Complete	1680.5	1680	2173720	59.29	65	96	90	human	Human, Homo sapiens	human feces
CP011786	Bifidobacterium actinocoloniiforme DSM 22766	Complete	1.43761e+06	1437605	1830060	62.71	43	48	41	bee	Bumble bee, Bombus	digestive tract	yes
CP015407	Bifidobacterium animalis subsp. animalis strain YL2	Complete	302913	302912	1800480	60.14	47	93	88	rodent	Mus musculus	NA	yes
CP017695	Bifidobacterium pseudolongum strain DSM 20092	Complete	1.41061e+06	1410605	1978157	63.34	37	92	88	cattle	bovine	rumen of sheep	yes
CP017696	Bifidobacterium asteroides strain DSM 20089	Complete	1.43759e+06	1437594	2190368	60.01	58	95	83	bee	Honey bee, Apis mellifera	hindgut
CP018044	Bifidobacterium choerinum strain FMB-1	Complete	35760.5	35760	2257294	65.53	47	93	87	cattle	Bos taurus coreanae (Korean native cattle)	rumen fluid	yes
CP021389	Bifidobacterium breve strain NRBB57	Complete	1685.79	1685	2510381	59.38	55	95	87	human	Human, Homo sapiens	infant
CP021558	Bifidobacterium breve strain 215W447a	Complete	1685.86	1685	2589602	59.29	64	95	88	human	Human, Homo sapiens	infant
CP022544	Bifidobacterium pseudolongum strain UMB-MBP-01	Complete	1694.9	1694	2008102	63.43	50	91	87	rodent	Mus musculus	feces	yes
CP023194	Bifidobacterium breve strain NRBB19	Complete	1685.93	1685	2289726	58.59	63	95	88	human	Human, Homo sapiens	infant
CP023199	Bifidobacterium breve strain DRBB30	Complete	1685.98	1685	2471118	58.95	58	96	89	human	Human, Homo sapiens	infant
FMAM01000000	Bifidobacterium bohemicum strain R-53250	WGS	638617	638617	2046453	57.45	47	73	not included in analysis	soil-plant-associated	Soil-plant associated	NA
FMBL01000000	Bifidobacterium commune strain R-52791	WGS	1.50573e+06	1505727	1633662	53.93	23	90	82	bee	Bumble bee, Bombus	gut
FNFW01000000	Bifidobacterium breve strain RP2	WGS	1685.52	1685	2260492	58.69	64	95	88	cattle	Ruminant	rumen	yes
FQTX01000000	Bifidobacterium merycicum DSM 6492	WGS	1.41065e+06	1410646	2274683	60.36	51	97	90	cattle	bovine	bovine rumen	yes
JDTK01000000	Bifidobacterium ruminantium DSM 6489	WGS	1.41065e+06	1410647	2230329	59.17	41	98	90	cattle	bovine	bovine rumen	yes
JDTQ01000000	Bifidobacterium thermacidophilum subsp. porcinum DSM 17755	WGS	1.43546e+06	1435463	2062568	60.24	44	95	87	pig	Pig, Sus scrofa	feces	yes
JDTS01000000	Bifidobacterium bombi DSM 19703	WGS	1.3417e+06	1341695	1912794	56.05	39	68	62	bee	Bumble bee, Bombus	digestive tract
JDTZ01000000	Bifidobacterium pseudolongum subsp. pseudolongum DSM 20099	WGS	1.4376e+06	1437595	1901000	63.07	46	91	87	pig	Pig, Sus scrofa	feces	yes
JDUB01000000	Bifidobacterium thermophilum DSM 20210	WGS	1.4376e+06	1437596	2224837	59.73	41	94	87	pig	Pig, Sus scrofa	feces	yes
JDUC01000000	Bifidobacterium longum subsp. suis DSM 20211	WGS	1.4376e+06	1437597	2389965	60.05	57	100	88	pig	Pig, Sus scrofa	feces	yes
JDUF01000000	Bifidobacterium coryneforme DSM 20216	WGS	1.4376e+06	1437599	1741003	60.49	38	91	84	bee	Honey bee, Apis mellifera	intestine
JDUI01000000	Bifidobacterium pullorum DSM 20433	WGS	1.4376e+06	1437600	2100948	64.31	71	96	88	chicken	chicken	feces	yes
JDUL01000000	Bifidobacterium cuniculi DSM 20435	WGS	1.4376e+06	1437601	2512691	64.87	45	92	87	rabbit	Rabbit, Oryctolagus cuniculus	feces	yes
JDUN01000000	Bifidobacterium gallinarum DSM 20670	WGS	1.4376e+06	1437602	2128566	64.2	71	93	86	chicken	Chicken, Gallus gallus	cecum	yes
JGYM01000000	Bifidobacterium animalis subsp. animalis strain LMG 10508	WGS	302912	302912	1915010	60.4	41	93	88	rodent	Rat, Rattus sp.	feces
JGYN01000000	Bifidobacterium biavatii DSM 23969	WGS	1.43761e+06	1437608	3252150	63.1	106	101	91	primate	Tamarin, Saguinus imperator	feces	yes
JGYP01000000	Bifidobacterium bohemicum DSM 22767	WGS	1.43761e+06	1437606	2052470	57.5	47	74	62	bee	Bumble bee, Bombus	digestive tract
JGYQ01000000	Bifidobacterium boum strain LMG 10736	WGS	78343.3	78343	2171360	59.3	39	94	87	cattle	Bos taurus	bovine rumen	yes
JGYS01000000	Bifidobacterium callitrichos DSM 23973	WGS	1.43761e+06	1437609	2887310	63.5	88	99	90	primate	Marmoset, Callithrix jacchus	feces	yes
JGYV01000000	Bifidobacterium cuniculi strain LMG 10738	WGS	1688.3	1688	2531590	64.9	46	92	87	rabbit	Rabbit, Oryctolagus cuniculus	feces	yes
JGYX01000000	Bifidobacterium gallinarum strain LMG 11586	WGS	78344.3	78344	2160840	64.2	70	93	86	chicken	Chicken, Gallus gallus	cecum	yes
JGZA01000000	Bifidobacterium longum subsp. suis strain LMG 21814	WGS	1695.3	1695	2335830	60	57	96	88	pig	Pig, Sus scrofa	feces	yes
JGZB01000000	Bifidobacterium magnum strain LMG 11591	WGS	1692.3	1692	1822480	58.7	36	96	87	rabbit	Rabbit, Oryctolagus cuniculus	feces	yes
JGZC01000000	Bifidobacterium merycicum strain LMG 11341	WGS	78345.3	78345	2280230	60.3	51	97	90	cattle	Bos taurus	bovine rumen
JGZD01000000	Bifidobacterium minimum strain LMG 11592	WGS	1693.3	1693	1892860	62.7	28	98	87	wastewater	Wastewater	sewage	yes
JGZE01000000	Bifidobacterium mongoliense DSM 21395	WGS	1.4376e+06	1437603	2170490	62.8	52	94	84	cattle	mare	fermented mare's milk
JGZG01000000	Bifidobacterium pseudolongum subsp. globosum strain LMG 11569	WGS	1690.4	1690	1935255	63.39	37	92	88	cattle	Bos taurus	bovine rumen
JGZH01000000	Bifidobacterium pseudolongum subsp. pseudolongum strain LMG 11571	WGS	31954.3	31954	1898680	63.1	46	90	87	pig	Pig, Sus scrofa	feces
JGZI01000000	Bifidobacterium psychraerophilum strain LMG 21775	WGS	218140	218140	2615080	58.7	71	101	88	pig	Pig, Sus scrofa	cecum
JGZJ01000000	Bifidobacterium pullorum strain LMG 21816	WGS	78448.3	78448	2153560	64.2	68	95	87	chicken	Chicken, Gallus gallus	feces	yes
JGZK01000000	Bifidobacterium reuteri DSM 23975	WGS	1.43761e+06	1437610	2847570	60.4	77	102	89	primate	Marmoset, Callithrix jacchus	feces	yes
JGZL01000000	Bifidobacterium ruminantium strain LMG 21811	WGS	78346.3	78346	2249810	59.2	41	98	90	cattle	Bos taurus	bovine rumen
JGZM01000000	Bifidobacterium saeculare DSM 6531 = LMG 14934	WGS	1.43761e+06	1437611	2263280	63.7	76	98	88	rabbit	Rabbit, Oryctolagus cuniculus	feces	yes
JGZN01000000	Bifidobacterium saguini DSM 23967	WGS	1.43761e+06	1437607	2787040	56.3	79	98	87	primate	Tamarin, Saguinus imperator	feces	yes
JGZP01000000	Bifidobacterium stellenboschense strain DSM 23968	WGS	762211	762211	2812860	65.3	59	97	91	primate	Tamarin, Saguinus imperator	feces
JGZR01000000	Bifidobacterium subtile strain LMG 11597	WGS	77635.3	77635	2790090	60.9	45	105	90	wastewater	Wastewater	sewage	yes
JGZS01000000	Bifidobacterium thermacidophilum subsp. porcinum strain LMG 21689	WGS	212365	212365	2079370	60.2	42	94	87	pig	Pig, Sus scrofa	piglet feces
JGZT01000000	Bifidobacterium thermacidophilum subsp. thermacidophilum strain LMG 21395	WGS	79262.3	79262	2233070	60.4	51	93	85	wastewater	Anaerobic digester	anaerobic digester	yes
JGZU01000000	Bifidobacterium tsurumiense strain JCM 13495	WGS	356829	356829	2164430	52.8	67	95	86	rodent	Hamster, Mesocricetus auratus	hamster dental plaque
JGZV01000000	Bifidobacterium thermophilum strain JCM 1207	WGS	33905.2	33905	2099500	59.9	38	94	86	pig	Pig, Sus scrofa	feces
JHAL01000000	Bifidobacterium crudilactis strain LMG 23609	WGS	327277	327277	2362820	57.7	46	100	87	dairy product	Cow milk (raw)	raw cow milk
JHWM01000000	Bifidobacterium thermophilum DSM 20212	WGS	1.41065e+06	1410648	2252350	60.1	43	96	88	cattle	bovine	bovine rumen
JWME01000000	Bifidobacterium asteroides strain Bin2	WGS	1684.4	1684	2094785	60.44	49	95	86	bee	Honey bee, Apis mellifera	gut
JWMF01000000	Bifidobacterium asteroides strain Bin7	WGS	1684.5	1684	2132390	60.46	69	88	81	bee	Honey bee, Apis mellifera	gut
JXBX01000000	Bifidobacterium coryneforme strain Bma6	WGS	1687.6	1687	1749707	60.15	36	91	84	bee	Honey bee, Apis mellifera	gut
JXJS01000000	Bifidobacterium asteroides strain Hma3	WGS	1684.6	1684	2245218	59.24	79	93	83	bee	Honey bee, Apis mellifera	gut
LKSU01000000	Bifidobacterium longum subsp. longum strain 7	WGS	1679.12	1679	2235579	59.96	56	96	88	probiotic	probiotic	commercial probiotic 15
LNKL01000000	Bifidobacterium adolescentis strain LMG 11579	WGS	1680.45	1680	2061686	59.38	56	99	91	cattle	Bos taurus	rumen
LT629712	Bifidobacterium longum strain Su859	Complete	216816	216816	2392976	60.01	57	95	88	pig	Pig, Sus scrofa	feces
MNLB01000000	Bifidobacterium pseudocatenulatum strain 1E	WGS	28026.1	28026	2372656	56.9	77	98	90	cattle	Calf	feces
MVOG01000000	Bifidobacterium italicum strain Rab10A	WGS	1.96097e+06	1960968	2276351	65.45	55	91	86	rabbit	Rabbit, Oryctolagus cuniculus	feces	yes
MVOH01000000	Bifidobacterium criceti strain Ham19E	WGS	1.96097e+06	1960969	2155882	62.53	42	90	86	rodent	Mesocricetus auratus	feces
MWWV01000000	Bifidobacterium tissieri strain DSM 100201	WGS	1.63016e+06	1630162	2873483	61.05	69	101	90	primate	Common marmosets	feces from baby primate
MWWW01000000	Bifidobacterium myosotis strain DSM 100196	WGS	1.63017e+06	1630166	2944195	62.55	81	98	89	primate	Common marmosets	feces from baby primate
MWWX01000000	Bifidobacterium lemurum strain DSM 28807	WGS	1.60389e+06	1603886	2944293	62.64	116	105	91	primate	Ring-tailed lemur	feces
MWWY01000000	Bifidobacterium hapali strain DSM 100202	WGS	1.63017e+06	1630172	2834308	54.5	103	97	87	primate	Common marmoset	feces from baby primate
MWWZ01000000	Bifidobacterium eulemuris strain DSM 100216	WGS	1.76522e+06	1765219	2913389	62.2	121	98	90	primate	Black lemur	feces
MWXA01000000	Bifidobacterium aquikefiri strain LMG 28769	WGS	1.65321e+06	1653207	2408364	52.29	47	99	87	dairy product	kefir	kefir
NEWD01000000	Bifidobacterium vansinderenii strain Tam10B	WGS	1.98487e+06	1984871	3111005	62.46	74	100	89	primate	Saguinus imperator	feces
NHMR02000000	Bifidobacterium animalis subsp. animalis strain YL2	WGS	28025.2	28025	2016357	60.21	47	93	88	rodent	Mus musculus	gut
NZ_ATVE00000000	Bifidobacterium magnum DSM 20222	WGS	1.12111e+06	1121108	1820433	58.7	36	95	87	rabbit	Rabbit, oryctolagus cuniculus	feces
NZ_ATWW00000000	Bifidobacterium pseudolongum AGR2145	WGS	1.2807e+06	1280701	1988929	63.3	52	93	89	cattle	Calf	feces
NZ_ATWX00000000	Bifidobacterium longum AGR2137	WGS	1.2807e+06	1280702	2267335	59.9	58	95	89	cattle	Calf	feces
NZ_ATXM00000000	Bifidobacterium minimum DSM 20102	WGS	1.12111e+06	1121109	1865957	62.7	29	96	86	wastewater	sewage	sewage	yes
NZ_AUFH00000000	Bifidobacterium subtile DSM 20096	WGS	1.12111e+06	1121110	2765266	60.9	45	105	90	wastewater	sewage	sewage	yes
NZ_AUFI00000000	Bifidobacterium thermacidophilum subsp. thermacidophilum DSM 15837	WGS	1.12111e+06	1121111	2220114	60.4	51	93	85	wastewater	Wastewater	wastewater of a bean-curd farm
NZ_AZMV00000000	Bifidobacterium moukalabense DSM 27321	WGS	1.43505e+06	1435051	2515335	59.9	99	99	91	primate	gorilla	feces of wild western lowland gorilla
PCGX01000000	Bifidobacterium thermophilum strain 1543B	WGS	33905.2	33905	2316133	60.41	45	96	87	pig	Pig, Sus scrofa	feces
PCGY01000000	Bifidobacterium thermophilum strain 1542B	WGS	33905.2	33905	2359132	60.28	42	92	86	pig	Pig, Sus scrofa	feces
PCGZ01000000	Bifidobacterium pseudolongum subsp. globosum strain 1524B	WGS	1690.1	1690	2062414	63.15	48	93	88	rodent	hamster	feces
PCHA01000000	Bifidobacterium pseudolongum subsp. globosum strain 1747B	WGS	1690.11	1690	2143079	63.18	54	91	87	mammal	giraffe	feces
PCHC01000000	Bifidobacterium pseudolongum subsp. globosum strain 1619B	WGS	1690.6	1690	2050408	63.27	40	92	88	mammal	llama	feces
PCHD01000000	Bifidobacterium pseudolongum subsp. globosum strain 1734B	WGS	1690.12	1690	2111856	63.27	50	91	87	mammal	wallaby	feces
PCHE01000000	Bifidobacterium pseudolongum subsp. globosum strain 1691B	WGS	1690.13	1690	2148724	63.06	38	94	89	mammal	hippopotamus	feces
PCHF01000000	Bifidobacterium pseudolongum subsp. pseudolongum strain 1595B	WGS	31954.4	31954	1936418	63.02	45	91	87	pig	Pig, Sus scrofa	feces
PCHG01000000	Bifidobacterium pseudolongum subsp. globosum strain 1549B	WGS	1690.8	1690	1990203	63.19	46	92	87	chicken	brahma chicken	feces	yes
PCHH01000000	Bifidobacterium pseudolongum subsp. globosum strain 1520B	WGS	1690.9	1690	2008481	63.12	51	93	88	rodent	hamster	feces
PCHI01000000	Bifidobacterium pseudolongum subsp. pseudolongum strain 1370B	WGS	31954.5	31954	1902036	62.97	43	91	87	pig	Pig, Sus scrofa	feces
PCHJ01000000	Bifidobacterium asteroides strain 1460B	WGS	1684.13	1684	2121817	60.46	44	97	86	bee	Honey bee, Apis mellifera	GIT
PEBI01000000	Bifidobacterium primatium strain TRE 1	WGS	2.04544e+06	2045438	2696768	63.19	60	99	91	primate	Saguinus oedipus	feces
PEBJ01000000	Bifidobacterium felsineum strain TRE H	WGS	2.04544e+06	2045440	2384744	57.1	68	96	88	primate	Saguinus oedipus	feces
PEBK01000000	Bifidobacterium simiarum strain TRI 7	WGS	2.04544e+06	2045441	2721281	63.79	72	104	92	primate	Saguinus imperator	feces
PGLQ01000000	Bifidobacterium scaligerum strain TRE D	WGS	2.05266e+06	2052656	2652159	58.27	70	96	89	primate	Saguinus oedipus	feces
PHUA01000000	Bifidobacterium psychraerophilum DSM 22366	WGS	1.43546e+06	1435464	2631485	58.75	71	101	88	pig	Pig, Sus scrofa	feces
PHUS01000000	Bifidobacterium animalis subsp. lactis strain BM 25	WGS	302911	302911	1919059	60.46	42	97	86	dairy product	dairy product	dairy product
