# Supplementary material for: Evolutionary relationships among bifidobacteria and their hosts and environments
Source: BMC Genomics. 2020 Jan 8;21:26. doi: 10.1186/s12864-019-6435-1 (PMC6950798; doi:10.1186/s12864-019-6435-1)
Supplement: Supplementary file 4 — Additional file 4. Presence-absence table given by Roary. [file 12864_2019_6435_MOESM4_ESM.xlsx]

## Sheet: all_gene_presence_absence
Gene	Non-unique Gene name	Annotation	No. isolates	No. sequences	Avg sequences per isolate	Genome Fragment	Order within Fragment	Accessory Fragment	Accessory Order with Fragment	QC	Min group size nuc	Max group size nuc	Avg group size nuc	AP009256	AP010888	AP012326	AP012331	AWFK00000000	AWFL00000000	AWFM00000000	AWFN00000000	AWFQ00000000	AWUN00000000	AWUO00000000	AXVO00000000	BCFK01000000	BDIS01000000	CCWO01000000	CCWQ01000000	CCWT01000000	CCWU01000000	CP000605	CP001606	CP001853	CP002010	CP002286	CP002567	CP002743	CP003325	CP003941	CP006018	CP006714	CP006741	CP007287	CP007457	CP010413	CP010437	CP011786	CP015407
ssb		Single-stranded DNA-binding protein	129	129	1	1	4288				596	707	637	JDJPLFMB_01586	OBBJEICP_00227	FDNNKEIF_01955	OCFFECFJ_00242	KJMKMIEI_01875	JMMJOIIK_01227	KEMNBNEB_00618	PEJEBIHM_01418	KBCMCOEA_01499	IBLDBGJO_00141	FKEDPCNJ_01207	FEECEENE_00078	GAMNIEKB_01194	PDKLIFDA_00708	BOJNNJPL_00286	NOOEABFB_00291	EMFMPDDI_00292	FCEMFNCF_00291	EFHCPILN_01234	LKGOOJPG_01498	LGDPIAFE_00371	COLKDNOJ_00248	KOFLFIDA_01190	NJAPKECK_01480	IPDIGICE_00265	IFBJEPEO_00282	MAJKKOAK_01540	JGHEKFFM_00195	GICEHBIG_00237	HBIPEFGC_00268	PNLAOHIE_00204	HKJHNDIA_01607	BJNBOLDG_01740	NPMHCIMF_01642	FAJAOMDM_00973	EANFKJJL_00744
lepB		Signal peptidase I	129	129	1	1	10202				329	1472	800	JDJPLFMB_00252	OBBJEICP_00354	FDNNKEIF_00330	OCFFECFJ_02164	KJMKMIEI_00687	JMMJOIIK_00834	KEMNBNEB_00713	PEJEBIHM_01243	KBCMCOEA_00334	IBLDBGJO_00236	FKEDPCNJ_01033	FEECEENE_01020	GAMNIEKB_01423	PDKLIFDA_00099	BOJNNJPL_00484	NOOEABFB_00488	EMFMPDDI_00486	FCEMFNCF_00484	EFHCPILN_01031	LKGOOJPG_00293	LGDPIAFE_00790	COLKDNOJ_00409	KOFLFIDA_01063	NJAPKECK_00313	IPDIGICE_00422	IFBJEPEO_00374	MAJKKOAK_00305	JGHEKFFM_00270	GICEHBIG_00390	HBIPEFGC_00449	PNLAOHIE_00278	HKJHNDIA_00307	BJNBOLDG_01557	NPMHCIMF_00257	FAJAOMDM_01525	EANFKJJL_00311
dnaX_1		DNA polymerase III subunit gamma/tau	129	129	1	1	12398				149	3617	2655	JDJPLFMB_00152	OBBJEICP_00145	FDNNKEIF_00221	OCFFECFJ_02356	KJMKMIEI_00600	JMMJOIIK_00291	KEMNBNEB_01306	PEJEBIHM_01328	KBCMCOEA_00248	IBLDBGJO_00781	FKEDPCNJ_00558	FEECEENE_01658	GAMNIEKB_01871	PDKLIFDA_02167	BOJNNJPL_00206	NOOEABFB_00211	EMFMPDDI_00212	FCEMFNCF_00211	EFHCPILN_01311	LKGOOJPG_00208	LGDPIAFE_00705	COLKDNOJ_00148	KOFLFIDA_01271	NJAPKECK_00222	IPDIGICE_00139	IFBJEPEO_01584	MAJKKOAK_00223	JGHEKFFM_01307	GICEHBIG_00128	HBIPEFGC_00190	PNLAOHIE_01330	HKJHNDIA_00209	BJNBOLDG_01826	NPMHCIMF_00156	FAJAOMDM_01061	EANFKJJL_00399
comEA		ComE operon protein 1	129	129	1	1	18037				395	1049	684	JDJPLFMB_00936	OBBJEICP_01220	FDNNKEIF_01203	OCFFECFJ_01577	KJMKMIEI_01451	JMMJOIIK_00713	KEMNBNEB_00442	PEJEBIHM_00534	KBCMCOEA_00665	IBLDBGJO_01471	FKEDPCNJ_01299	FEECEENE_00312	GAMNIEKB_01885	PDKLIFDA_00506	BOJNNJPL_01082	NOOEABFB_01081	EMFMPDDI_01079	FCEMFNCF_01078	EFHCPILN_00330	LKGOOJPG_00750	LGDPIAFE_01249	COLKDNOJ_01154	KOFLFIDA_00357	NJAPKECK_00767	IPDIGICE_00738	IFBJEPEO_00723	MAJKKOAK_00789	JGHEKFFM_00575	GICEHBIG_01130	HBIPEFGC_01219	PNLAOHIE_00580	HKJHNDIA_00820	BJNBOLDG_00677	NPMHCIMF_01007	FAJAOMDM_00388	EANFKJJL_01533
gluQ		Glutamate--tRNA ligase	129	129	1	1	4414				920	1679	1101	JDJPLFMB_01579	OBBJEICP_01871	FDNNKEIF_01939	OCFFECFJ_00260	KJMKMIEI_01739	JMMJOIIK_01236	KEMNBNEB_00609	PEJEBIHM_01427	KBCMCOEA_01490	IBLDBGJO_00751	FKEDPCNJ_00522	FEECEENE_00087	GAMNIEKB_01110	PDKLIFDA_02103	BOJNNJPL_02596	NOOEABFB_02564	EMFMPDDI_02538	FCEMFNCF_02531	EFHCPILN_01603	LKGOOJPG_01489	LGDPIAFE_00362	COLKDNOJ_01891	KOFLFIDA_01561	NJAPKECK_01472	IPDIGICE_01834	IFBJEPEO_01558	MAJKKOAK_01531	JGHEKFFM_01282	GICEHBIG_01850	HBIPEFGC_01896	PNLAOHIE_01307	HKJHNDIA_01589	BJNBOLDG_02142	NPMHCIMF_01635	FAJAOMDM_01028	EANFKJJL_00797
rnhB		Ribonuclease HII	129	129	1	1	10205				668	1049	786	JDJPLFMB_00253	OBBJEICP_00355	FDNNKEIF_00331	OCFFECFJ_02163	KJMKMIEI_00688	JMMJOIIK_00835	KEMNBNEB_00714	PEJEBIHM_01242	KBCMCOEA_00335	IBLDBGJO_00237	FKEDPCNJ_01034	FEECEENE_01019	GAMNIEKB_01422	PDKLIFDA_00100	BOJNNJPL_00486	NOOEABFB_00489	EMFMPDDI_00488	FCEMFNCF_00485	EFHCPILN_01030	LKGOOJPG_00294	LGDPIAFE_00791	COLKDNOJ_00410	KOFLFIDA_01062	NJAPKECK_00314	IPDIGICE_00423	IFBJEPEO_00375	MAJKKOAK_00306	JGHEKFFM_00271	GICEHBIG_00391	HBIPEFGC_00450	PNLAOHIE_00279	HKJHNDIA_00308	BJNBOLDG_01556	NPMHCIMF_00258	FAJAOMDM_01526	EANFKJJL_00310
recG		ATP-dependent DNA helicase RecG	129	129	1	1	10007				2342	3008	2525	JDJPLFMB_00221	OBBJEICP_00297	FDNNKEIF_00299	OCFFECFJ_02206	KJMKMIEI_00652	JMMJOIIK_01212	KEMNBNEB_01018	PEJEBIHM_01276	KBCMCOEA_00301	IBLDBGJO_00184	FKEDPCNJ_01248	FEECEENE_01610	GAMNIEKB_01468	PDKLIFDA_00793	BOJNNJPL_00396	NOOEABFB_00400	EMFMPDDI_00400	FCEMFNCF_00397	EFHCPILN_01097	LKGOOJPG_00259	LGDPIAFE_00756	COLKDNOJ_00327	KOFLFIDA_01120	NJAPKECK_00276	IPDIGICE_01757	IFBJEPEO_00323	MAJKKOAK_00271	JGHEKFFM_00233	GICEHBIG_01768	HBIPEFGC_00364	PNLAOHIE_00241	HKJHNDIA_00266	BJNBOLDG_00063	NPMHCIMF_00222	FAJAOMDM_01489	EANFKJJL_00346
hemN		Oxygen-independent coproporphyrinogen-III oxidase-like protein	129	129	1	1	24678				1163	1457	1281	JDJPLFMB_00804	OBBJEICP_00806	FDNNKEIF_01058	OCFFECFJ_01246	KJMKMIEI_00911	JMMJOIIK_00573	KEMNBNEB_00302	PEJEBIHM_00392	KBCMCOEA_00808	IBLDBGJO_01317	FKEDPCNJ_01619	FEECEENE_01340	GAMNIEKB_01908	PDKLIFDA_01799	BOJNNJPL_01628	NOOEABFB_01641	EMFMPDDI_01611	FCEMFNCF_01610	EFHCPILN_00585	LKGOOJPG_00889	LGDPIAFE_01388	COLKDNOJ_00919	KOFLFIDA_00597	NJAPKECK_00917	IPDIGICE_00919	IFBJEPEO_00870	MAJKKOAK_00933	JGHEKFFM_00713	GICEHBIG_00920	HBIPEFGC_00955	PNLAOHIE_00718	HKJHNDIA_00961	BJNBOLDG_00992	NPMHCIMF_00875	FAJAOMDM_00503	EANFKJJL_01391
fbp		FK506-binding protein	129	129	1	1	11262				809	1154	968	JDJPLFMB_01530	OBBJEICP_00270	FDNNKEIF_01880	OCFFECFJ_00325	KJMKMIEI_00795	JMMJOIIK_01295	KEMNBNEB_00550	PEJEBIHM_01474	KBCMCOEA_01443	IBLDBGJO_00697	FKEDPCNJ_00450	FEECEENE_00128	GAMNIEKB_01846	PDKLIFDA_00768	BOJNNJPL_00364	NOOEABFB_00368	EMFMPDDI_00368	FCEMFNCF_00365	EFHCPILN_01132	LKGOOJPG_01430	LGDPIAFE_00302	COLKDNOJ_00291	KOFLFIDA_01147	NJAPKECK_01422	IPDIGICE_00327	IFBJEPEO_01505	MAJKKOAK_01481	JGHEKFFM_01236	GICEHBIG_00299	HBIPEFGC_00337	PNLAOHIE_01261	HKJHNDIA_01544	BJNBOLDG_01640	NPMHCIMF_01538	FAJAOMDM_00040	EANFKJJL_00843
group_1358		hypothetical protein	129	129	1	1	9840				290	2039	1554	JDJPLFMB_00306	OBBJEICP_01801	FDNNKEIF_00388	OCFFECFJ_00475	KJMKMIEI_00207	JMMJOIIK_00890	KEMNBNEB_00769	PEJEBIHM_01125	KBCMCOEA_00394	IBLDBGJO_00628	FKEDPCNJ_00394	FEECEENE_00950	GAMNIEKB_01617	PDKLIFDA_00826	BOJNNJPL_02486	NOOEABFB_02456	EMFMPDDI_02429	FCEMFNCF_02423	EFHCPILN_01690	LKGOOJPG_00349	LGDPIAFE_00846	COLKDNOJ_01816	KOFLFIDA_01634	NJAPKECK_00379	IPDIGICE_01723	IFBJEPEO_01433	MAJKKOAK_00367	JGHEKFFM_01176	GICEHBIG_01734	HBIPEFGC_01820	PNLAOHIE_01204	HKJHNDIA_00380	BJNBOLDG_00087	NPMHCIMF_00311	FAJAOMDM_01390	EANFKJJL_00250
mutY		Adenine DNA glycosylase	129	129	1	1	26004				170	1208	969	JDJPLFMB_01423	OBBJEICP_00421	FDNNKEIF_01739	OCFFECFJ_02090	KJMKMIEI_01208	JMMJOIIK_01374	KEMNBNEB_01551	PEJEBIHM_01646	KBCMCOEA_01342	IBLDBGJO_00279	FKEDPCNJ_01082	FEECEENE_01074	GAMNIEKB_01954	PDKLIFDA_00194	BOJNNJPL_02221	NOOEABFB_02246	EMFMPDDI_02215	FCEMFNCF_02214	EFHCPILN_00976	LKGOOJPG_01349	LGDPIAFE_00221	COLKDNOJ_00477	KOFLFIDA_00995	NJAPKECK_01347	IPDIGICE_01387	IFBJEPEO_00417	MAJKKOAK_01382	JGHEKFFM_00315	GICEHBIG_00460	HBIPEFGC_00554	PNLAOHIE_00321	HKJHNDIA_01458	BJNBOLDG_01475	NPMHCIMF_01440	FAJAOMDM_00074	EANFKJJL_00958
truB		tRNA pseudouridine synthase B	129	129	1	1	6372				992	1757	1103	JDJPLFMB_00382	OBBJEICP_01730	FDNNKEIF_00459	OCFFECFJ_00562	KJMKMIEI_01654	JMMJOIIK_00955	KEMNBNEB_00834	PEJEBIHM_01057	KBCMCOEA_00462	IBLDBGJO_00549	FKEDPCNJ_00314	FEECEENE_00874	GAMNIEKB_01762	PDKLIFDA_00904	BOJNNJPL_02414	NOOEABFB_02384	EMFMPDDI_02355	FCEMFNCF_02351	EFHCPILN_01769	LKGOOJPG_00414	LGDPIAFE_00911	COLKDNOJ_01744	KOFLFIDA_01710	NJAPKECK_00445	IPDIGICE_01639	IFBJEPEO_01347	MAJKKOAK_00432	JGHEKFFM_01100	GICEHBIG_01656	HBIPEFGC_01735	PNLAOHIE_01127	HKJHNDIA_00456	BJNBOLDG_00170	NPMHCIMF_00386	FAJAOMDM_01467	EANFKJJL_00182
rluA		Ribosomal large subunit pseudouridine synthase A	129	129	1	1	2224				725	992	791	JDJPLFMB_00511	OBBJEICP_00456	FDNNKEIF_00643	OCFFECFJ_00692	KJMKMIEI_01840	JMMJOIIK_01093	KEMNBNEB_00971	PEJEBIHM_00916	KBCMCOEA_01535	IBLDBGJO_01223	FKEDPCNJ_00205	FEECEENE_00154	GAMNIEKB_01303	PDKLIFDA_00992	BOJNNJPL_02200	NOOEABFB_02211	EMFMPDDI_02180	FCEMFNCF_02179	EFHCPILN_00941	LKGOOJPG_00553	LGDPIAFE_01050	COLKDNOJ_00527	KOFLFIDA_00959	NJAPKECK_00581	IPDIGICE_01359	IFBJEPEO_01231	MAJKKOAK_00577	JGHEKFFM_01002	GICEHBIG_00488	HBIPEFGC_00589	PNLAOHIE_01028	HKJHNDIA_00625	BJNBOLDG_01447	NPMHCIMF_00517	FAJAOMDM_00764	EANFKJJL_00036
parB		putative chromosome-partitioning protein ParB	129	129	1	1	15957				935	1712	1412	JDJPLFMB_01742	OBBJEICP_02026	FDNNKEIF_02198	OCFFECFJ_02588	KJMKMIEI_00341	JMMJOIIK_00115	KEMNBNEB_01382	PEJEBIHM_00260	KBCMCOEA_00036	IBLDBGJO_00907	FKEDPCNJ_00696	FEECEENE_00037	GAMNIEKB_01713	PDKLIFDA_00644	BOJNNJPL_00040	NOOEABFB_00045	EMFMPDDI_00045	FCEMFNCF_00044	EFHCPILN_01460	LKGOOJPG_01622	LGDPIAFE_00494	COLKDNOJ_02073	KOFLFIDA_01418	NJAPKECK_01602	IPDIGICE_01984	IFBJEPEO_01732	MAJKKOAK_01667	JGHEKFFM_01407	GICEHBIG_01972	HBIPEFGC_00053	PNLAOHIE_01422	HKJHNDIA_01738	BJNBOLDG_01992	NPMHCIMF_01820	FAJAOMDM_01180	EANFKJJL_00620
degP		Periplasmic serine endoprotease DegP	129	129	1	1	18223				1715	2267	1914	JDJPLFMB_00062	OBBJEICP_00088	FDNNKEIF_00056	OCFFECFJ_00122	KJMKMIEI_00448	JMMJOIIK_00180	KEMNBNEB_01195	PEJEBIHM_00358	KBCMCOEA_00133	IBLDBGJO_01598	FKEDPCNJ_01178	FEECEENE_01498	GAMNIEKB_00362	PDKLIFDA_00543	BOJNNJPL_00149	NOOEABFB_00154	EMFMPDDI_00155	FCEMFNCF_00153	EFHCPILN_01373	LKGOOJPG_00097	LGDPIAFE_00595	COLKDNOJ_00084	KOFLFIDA_01327	NJAPKECK_00103	IPDIGICE_00087	IFBJEPEO_00102	MAJKKOAK_00090	JGHEKFFM_00081	GICEHBIG_00078	HBIPEFGC_00135	PNLAOHIE_00080	HKJHNDIA_00098	BJNBOLDG_01882	NPMHCIMF_00049	FAJAOMDM_01254	EANFKJJL_00518
rng		Ribonuclease G	129	129	1	1	11102				2645	3278	2962	JDJPLFMB_00258	OBBJEICP_01843	FDNNKEIF_00336	OCFFECFJ_00361	KJMKMIEI_01852	JMMJOIIK_00840	KEMNBNEB_00719	PEJEBIHM_01237	KBCMCOEA_00340	IBLDBGJO_00681	FKEDPCNJ_00435	FEECEENE_01013	GAMNIEKB_01152	PDKLIFDA_01614	BOJNNJPL_02527	NOOEABFB_02497	EMFMPDDI_02471	FCEMFNCF_02464	EFHCPILN_01635	LKGOOJPG_00299	LGDPIAFE_00796	COLKDNOJ_01857	KOFLFIDA_01589	NJAPKECK_00319	IPDIGICE_01790	IFBJEPEO_01490	MAJKKOAK_00312	JGHEKFFM_01215	GICEHBIG_01803	HBIPEFGC_01862	PNLAOHIE_01242	HKJHNDIA_00313	BJNBOLDG_00029	NPMHCIMF_00263	FAJAOMDM_01017	EANFKJJL_00305
yajC		hypothetical protein	129	129	1	1	14023				401	614	453	JDJPLFMB_00866	OBBJEICP_01147	FDNNKEIF_01158	OCFFECFJ_01466	KJMKMIEI_01384	JMMJOIIK_00648	KEMNBNEB_00377	PEJEBIHM_00467	KBCMCOEA_00732	IBLDBGJO_01387	FKEDPCNJ_01379	FEECEENE_00276	GAMNIEKB_00925	PDKLIFDA_01455	BOJNNJPL_01240	NOOEABFB_01240	EMFMPDDI_01238	FCEMFNCF_01237	EFHCPILN_00461	LKGOOJPG_00814	LGDPIAFE_01313	COLKDNOJ_01062	KOFLFIDA_00428	NJAPKECK_00832	IPDIGICE_00833	IFBJEPEO_00810	MAJKKOAK_00859	JGHEKFFM_00650	GICEHBIG_01008	HBIPEFGC_01082	PNLAOHIE_00655	HKJHNDIA_00883	BJNBOLDG_00839	NPMHCIMF_00936	FAJAOMDM_00453	EANFKJJL_01467
ctpE		putative cation-transporting ATPase E	129	129	1	1	13676				1013	2771	2520	JDJPLFMB_01136	OBBJEICP_01280	FDNNKEIF_01450	OCFFECFJ_01749	KJMKMIEI_00028	JMMJOIIK_01520	KEMNBNEB_01163	PEJEBIHM_00139	KBCMCOEA_01038	IBLDBGJO_01564	FKEDPCNJ_00736	FEECEENE_00454	GAMNIEKB_00155	PDKLIFDA_01074	BOJNNJPL_00999	NOOEABFB_00999	EMFMPDDI_00998	FCEMFNCF_00997	EFHCPILN_00265	LKGOOJPG_01135	LGDPIAFE_00007	COLKDNOJ_01226	KOFLFIDA_00286	NJAPKECK_01146	IPDIGICE_00671	IFBJEPEO_00627	MAJKKOAK_01172	JGHEKFFM_00490	GICEHBIG_01199	HBIPEFGC_01277	PNLAOHIE_00495	HKJHNDIA_01236	BJNBOLDG_00582	NPMHCIMF_01199	FAJAOMDM_00591	EANFKJJL_01163
group_1540		putative ABC transporter ATP-binding protein	129	129	1	1	20146				1691	2042	1913	JDJPLFMB_01281	OBBJEICP_01572	FDNNKEIF_01614	OCFFECFJ_01978	KJMKMIEI_01168	JMMJOIIK_01423	KEMNBNEB_01467	PEJEBIHM_01605	KBCMCOEA_01301	IBLDBGJO_00568	FKEDPCNJ_00335	FEECEENE_00365	GAMNIEKB_00547	PDKLIFDA_01398	BOJNNJPL_00699	NOOEABFB_00702	EMFMPDDI_00700	FCEMFNCF_00700	EFHCPILN_01977	LKGOOJPG_01300	LGDPIAFE_00172	COLKDNOJ_01553	KOFLFIDA_01862	NJAPKECK_01307	IPDIGICE_01456	IFBJEPEO_01365	MAJKKOAK_01340	JGHEKFFM_01116	GICEHBIG_01443	HBIPEFGC_01574	PNLAOHIE_01143	HKJHNDIA_01401	BJNBOLDG_00378	NPMHCIMF_01366	FAJAOMDM_00521	EANFKJJL_00998
bpoC		2-succinyl-6-hydroxy-2,4-cyclohexadiene-1-carboxylate synthase	129	129	1	1	26089				584	1085	874	JDJPLFMB_01449	OBBJEICP_00404	FDNNKEIF_01765	OCFFECFJ_02112	KJMKMIEI_01230	JMMJOIIK_01352	KEMNBNEB_01529	PEJEBIHM_01668	KBCMCOEA_01364	IBLDBGJO_00259	FKEDPCNJ_01062	FEECEENE_01098	GAMNIEKB_00508	PDKLIFDA_00172	BOJNNJPL_02299	NOOEABFB_02269	EMFMPDDI_02238	FCEMFNCF_02237	EFHCPILN_00995	LKGOOJPG_01371	LGDPIAFE_00243	COLKDNOJ_00454	KOFLFIDA_01012	NJAPKECK_01368	IPDIGICE_01404	IFBJEPEO_00398	MAJKKOAK_01403	JGHEKFFM_00296	GICEHBIG_00443	HBIPEFGC_00497	PNLAOHIE_00302	HKJHNDIA_01479	BJNBOLDG_01492	NPMHCIMF_01465	FAJAOMDM_00056	EANFKJJL_00937
trmL_2		tRNA (cytidine(34)-2'-O)-methyltransferase	129	129	1	1	7024				578	983	834	JDJPLFMB_01566	OBBJEICP_00238	FDNNKEIF_01927	OCFFECFJ_00274	KJMKMIEI_01733	JMMJOIIK_01246	KEMNBNEB_00599	PEJEBIHM_01433	KBCMCOEA_01484	IBLDBGJO_00744	FKEDPCNJ_00515	FEECEENE_00093	GAMNIEKB_01185	PDKLIFDA_00720	BOJNNJPL_00308	NOOEABFB_00313	EMFMPDDI_00313	FCEMFNCF_00310	EFHCPILN_01223	LKGOOJPG_01479	LGDPIAFE_00352	COLKDNOJ_00259	KOFLFIDA_01179	NJAPKECK_01462	IPDIGICE_00285	IFBJEPEO_01551	MAJKKOAK_01521	JGHEKFFM_01275	GICEHBIG_00258	HBIPEFGC_00279	PNLAOHIE_01300	HKJHNDIA_01583	BJNBOLDG_01731	NPMHCIMF_01623	FAJAOMDM_01021	EANFKJJL_00803
group_1545		hypothetical protein	129	129	1	1	25422				1034	1520	1170	JDJPLFMB_00041	OBBJEICP_00059	FDNNKEIF_00036	OCFFECFJ_00066	KJMKMIEI_00428	JMMJOIIK_00161	KEMNBNEB_01176	PEJEBIHM_00338	KBCMCOEA_00113	IBLDBGJO_01617	FKEDPCNJ_01160	FEECEENE_00338	GAMNIEKB_00325	PDKLIFDA_00569	BOJNNJPL_00120	NOOEABFB_00125	EMFMPDDI_00126	FCEMFNCF_00124	EFHCPILN_01405	LKGOOJPG_00078	LGDPIAFE_00576	COLKDNOJ_00053	KOFLFIDA_01359	NJAPKECK_00083	IPDIGICE_00061	IFBJEPEO_00072	MAJKKOAK_00071	JGHEKFFM_00060	GICEHBIG_00051	HBIPEFGC_00104	PNLAOHIE_00058	HKJHNDIA_00079	BJNBOLDG_01909	NPMHCIMF_00031	FAJAOMDM_01235	EANFKJJL_00538
trmD		tRNA (guanine-N(1)-)-methyltransferase	129	129	1	1	10043				782	1280	910	JDJPLFMB_00223	OBBJEICP_00299	FDNNKEIF_00301	OCFFECFJ_02203	KJMKMIEI_00655	JMMJOIIK_01215	KEMNBNEB_01015	PEJEBIHM_01273	KBCMCOEA_00304	IBLDBGJO_00186	FKEDPCNJ_01255	FEECEENE_01607	GAMNIEKB_01459	PDKLIFDA_00795	BOJNNJPL_00409	NOOEABFB_00413	EMFMPDDI_00411	FCEMFNCF_00409	EFHCPILN_01095	LKGOOJPG_00262	LGDPIAFE_00759	COLKDNOJ_00339	KOFLFIDA_01118	NJAPKECK_00278	IPDIGICE_01755	IFBJEPEO_00330	MAJKKOAK_00273	JGHEKFFM_00235	GICEHBIG_01766	HBIPEFGC_00366	PNLAOHIE_00243	HKJHNDIA_00270	BJNBOLDG_00065	NPMHCIMF_00224	FAJAOMDM_01491	EANFKJJL_00342
ftsL		Cell division protein FtsL	129	129	1	1	18484				419	713	570	JDJPLFMB_00694	OBBJEICP_00622	FDNNKEIF_00853	OCFFECFJ_01450	KJMKMIEI_00143	JMMJOIIK_00450	KEMNBNEB_00179	PEJEBIHM_01740	KBCMCOEA_00922	IBLDBGJO_01022	FKEDPCNJ_00929	FEECEENE_01209	GAMNIEKB_00736	PDKLIFDA_00378	BOJNNJPL_02014	NOOEABFB_02027	EMFMPDDI_01997	FCEMFNCF_01996	EFHCPILN_00785	LKGOOJPG_01013	LGDPIAFE_01512	COLKDNOJ_00698	KOFLFIDA_00793	NJAPKECK_01031	IPDIGICE_01122	IFBJEPEO_00991	MAJKKOAK_01052	JGHEKFFM_00796	GICEHBIG_00710	HBIPEFGC_00759	PNLAOHIE_00804	HKJHNDIA_01122	BJNBOLDG_01234	NPMHCIMF_00706	FAJAOMDM_00291	EANFKJJL_01279
dapb1		Dipeptidyl aminopeptidase BI	129	129	1	1	26083				2324	2819	2513	JDJPLFMB_01444	OBBJEICP_00408	FDNNKEIF_01760	OCFFECFJ_02108	KJMKMIEI_01226	JMMJOIIK_01356	KEMNBNEB_01533	PEJEBIHM_01664	KBCMCOEA_01360	IBLDBGJO_00264	FKEDPCNJ_01067	FEECEENE_01091	GAMNIEKB_00513	PDKLIFDA_00176	BOJNNJPL_02295	NOOEABFB_02265	EMFMPDDI_02234	FCEMFNCF_02233	EFHCPILN_00991	LKGOOJPG_01367	LGDPIAFE_00239	COLKDNOJ_00458	KOFLFIDA_01008	NJAPKECK_01364	IPDIGICE_01400	IFBJEPEO_00403	MAJKKOAK_01399	JGHEKFFM_00301	GICEHBIG_00447	HBIPEFGC_00501	PNLAOHIE_00307	HKJHNDIA_01475	BJNBOLDG_01488	NPMHCIMF_01460	FAJAOMDM_00061	EANFKJJL_00941
rlmD		putative RNA methyltransferase	129	129	1	1	13683				1211	1601	1288	JDJPLFMB_01138	OBBJEICP_01282	FDNNKEIF_01452	OCFFECFJ_01752	KJMKMIEI_00026	JMMJOIIK_01518	KEMNBNEB_01161	PEJEBIHM_00137	KBCMCOEA_01040	IBLDBGJO_00513	FKEDPCNJ_00738	FEECEENE_00465	GAMNIEKB_00153	PDKLIFDA_01072	BOJNNJPL_00997	NOOEABFB_00997	EMFMPDDI_00996	FCEMFNCF_00995	EFHCPILN_00263	LKGOOJPG_01137	LGDPIAFE_00009	COLKDNOJ_01228	KOFLFIDA_00284	NJAPKECK_01148	IPDIGICE_00669	IFBJEPEO_00625	MAJKKOAK_01187	JGHEKFFM_00488	GICEHBIG_01201	HBIPEFGC_01279	PNLAOHIE_00493	HKJHNDIA_01245	BJNBOLDG_00580	NPMHCIMF_01201	FAJAOMDM_00593	EANFKJJL_01161
murD_1		UDP-N-acetylmuramoylalanine--D-glutamate ligase	129	129	1	1	25615				593	1910	1482	JDJPLFMB_00131	OBBJEICP_00212	FDNNKEIF_00187	OCFFECFJ_00220	KJMKMIEI_00584	JMMJOIIK_00275	KEMNBNEB_01290	PEJEBIHM_01344	KBCMCOEA_00232	IBLDBGJO_00799	FKEDPCNJ_00576	FEECEENE_01401	GAMNIEKB_01879	PDKLIFDA_02137	BOJNNJPL_00279	NOOEABFB_00284	EMFMPDDI_00285	FCEMFNCF_00284	EFHCPILN_01248	LKGOOJPG_00192	LGDPIAFE_00689	COLKDNOJ_00238	KOFLFIDA_01208	NJAPKECK_00206	IPDIGICE_00257	IFBJEPEO_01602	MAJKKOAK_00207	JGHEKFFM_01321	GICEHBIG_00229	HBIPEFGC_00253	PNLAOHIE_01345	HKJHNDIA_00184	BJNBOLDG_01749	NPMHCIMF_00130	FAJAOMDM_01080	EANFKJJL_00415
tmk		Thymidylate kinase	129	129	1	1	11763				596	983	696	JDJPLFMB_00177	OBBJEICP_00160	FDNNKEIF_00243	OCFFECFJ_02323	KJMKMIEI_00611	JMMJOIIK_00303	KEMNBNEB_01318	PEJEBIHM_01317	KBCMCOEA_00259	IBLDBGJO_00766	FKEDPCNJ_00539	FEECEENE_01646	GAMNIEKB_01660	PDKLIFDA_01570	BOJNNJPL_00219	NOOEABFB_00224	EMFMPDDI_00225	FCEMFNCF_00224	EFHCPILN_01296	LKGOOJPG_00220	LGDPIAFE_00717	COLKDNOJ_00160	KOFLFIDA_01255	NJAPKECK_00233	IPDIGICE_00187	IFBJEPEO_01569	MAJKKOAK_00234	JGHEKFFM_01290	GICEHBIG_00156	HBIPEFGC_00206	PNLAOHIE_01313	HKJHNDIA_00229	BJNBOLDG_01798	NPMHCIMF_00182	FAJAOMDM_01035	EANFKJJL_00388
group_1664		hypothetical protein	129	129	1	1	11726				503	758	559	JDJPLFMB_00186	OBBJEICP_00166	FDNNKEIF_00252	OCFFECFJ_02302	KJMKMIEI_00621	JMMJOIIK_00312	KEMNBNEB_01327	PEJEBIHM_01306	KBCMCOEA_00269	IBLDBGJO_00145	FKEDPCNJ_01211	FEECEENE_01639	GAMNIEKB_01669	PDKLIFDA_01580	BOJNNJPL_00229	NOOEABFB_00234	EMFMPDDI_00235	FCEMFNCF_00234	EFHCPILN_01289	LKGOOJPG_00229	LGDPIAFE_00726	COLKDNOJ_00166	KOFLFIDA_01249	NJAPKECK_00245	IPDIGICE_00198	IFBJEPEO_00286	MAJKKOAK_00243	JGHEKFFM_00199	GICEHBIG_00169	HBIPEFGC_00212	PNLAOHIE_00208	HKJHNDIA_01655	BJNBOLDG_01789	NPMHCIMF_00191	FAJAOMDM_00969	EANFKJJL_00378
plsC_2		hypothetical protein	129	129	1	1	7916				809	1316	949	JDJPLFMB_00201	OBBJEICP_00277	FDNNKEIF_00276	OCFFECFJ_02230	KJMKMIEI_00638	JMMJOIIK_01197	KEMNBNEB_01033	PEJEBIHM_01291	KBCMCOEA_00287	IBLDBGJO_00175	FKEDPCNJ_01239	FEECEENE_01625	GAMNIEKB_01823	PDKLIFDA_00777	BOJNNJPL_00371	NOOEABFB_00375	EMFMPDDI_00375	FCEMFNCF_00372	EFHCPILN_01125	LKGOOJPG_00244	LGDPIAFE_00741	COLKDNOJ_00298	KOFLFIDA_01140	NJAPKECK_00259	IPDIGICE_00335	IFBJEPEO_00314	MAJKKOAK_00257	JGHEKFFM_00225	GICEHBIG_00307	HBIPEFGC_00344	PNLAOHIE_00234	HKJHNDIA_00252	BJNBOLDG_01632	NPMHCIMF_00206	FAJAOMDM_01475	EANFKJJL_00361
pyrC		Dihydroorotase	129	129	1	1	24822				1322	1637	1449	JDJPLFMB_00818	OBBJEICP_00855	FDNNKEIF_01074	OCFFECFJ_01286	KJMKMIEI_00926	JMMJOIIK_00588	KEMNBNEB_00317	PEJEBIHM_00407	KBCMCOEA_00793	IBLDBGJO_01341	FKEDPCNJ_01640	FEECEENE_01327	GAMNIEKB_01564	PDKLIFDA_02219	BOJNNJPL_01587	NOOEABFB_01600	EMFMPDDI_01570	FCEMFNCF_01570	EFHCPILN_00538	LKGOOJPG_00874	LGDPIAFE_01373	COLKDNOJ_00970	KOFLFIDA_00544	NJAPKECK_00902	IPDIGICE_00881	IFBJEPEO_00855	MAJKKOAK_00918	JGHEKFFM_00692	GICEHBIG_00962	HBIPEFGC_01001	PNLAOHIE_00697	HKJHNDIA_00948	BJNBOLDG_00944	NPMHCIMF_00889	FAJAOMDM_00493	EANFKJJL_01406
group_1701		hypothetical protein	129	129	1	1	13686				635	884	749	JDJPLFMB_01139	OBBJEICP_01283	FDNNKEIF_01453	OCFFECFJ_01753	KJMKMIEI_00025	JMMJOIIK_01517	KEMNBNEB_01160	PEJEBIHM_00136	KBCMCOEA_01041	IBLDBGJO_00512	FKEDPCNJ_00739	FEECEENE_00467	GAMNIEKB_00152	PDKLIFDA_01071	BOJNNJPL_00996	NOOEABFB_00996	EMFMPDDI_00995	FCEMFNCF_00994	EFHCPILN_00262	LKGOOJPG_01138	LGDPIAFE_00010	COLKDNOJ_01229	KOFLFIDA_00283	NJAPKECK_01149	IPDIGICE_00668	IFBJEPEO_00624	MAJKKOAK_01188	JGHEKFFM_00487	GICEHBIG_01202	HBIPEFGC_01280	PNLAOHIE_00492	HKJHNDIA_01247	BJNBOLDG_00579	NPMHCIMF_01202	FAJAOMDM_00594	EANFKJJL_01160
dnaA		Chromosomal replication initiator protein DnaA	129	129	1	1	15985				539	1940	1620	JDJPLFMB_00001	OBBJEICP_00001	FDNNKEIF_00001	OCFFECFJ_00001	KJMKMIEI_00348	JMMJOIIK_00109	KEMNBNEB_01376	PEJEBIHM_00266	KBCMCOEA_00042	IBLDBGJO_00915	FKEDPCNJ_00705	FEECEENE_00022	GAMNIEKB_01706	PDKLIFDA_00637	BOJNNJPL_00047	NOOEABFB_00052	EMFMPDDI_00052	FCEMFNCF_00051	EFHCPILN_01453	LKGOOJPG_00001	LGDPIAFE_00500	COLKDNOJ_00001	KOFLFIDA_01412	NJAPKECK_00001	IPDIGICE_00001	IFBJEPEO_00001	MAJKKOAK_00001	JGHEKFFM_00001	GICEHBIG_00001	HBIPEFGC_00059	PNLAOHIE_00001	HKJHNDIA_00001	BJNBOLDG_01985	NPMHCIMF_00001	FAJAOMDM_01189	EANFKJJL_00614
yjjP		hypothetical protein	129	129	1	1	25362				1547	2261	1832	JDJPLFMB_00030	OBBJEICP_00047	FDNNKEIF_00025	OCFFECFJ_00054	KJMKMIEI_00417	JMMJOIIK_00316	KEMNBNEB_01593	PEJEBIHM_00328	KBCMCOEA_00102	IBLDBGJO_01625	FKEDPCNJ_01152	FEECEENE_00224	GAMNIEKB_00312	PDKLIFDA_00591	BOJNNJPL_00105	NOOEABFB_00110	EMFMPDDI_00111	FCEMFNCF_00109	EFHCPILN_01417	LKGOOJPG_00067	LGDPIAFE_00565	COLKDNOJ_00038	KOFLFIDA_01371	NJAPKECK_00073	IPDIGICE_00046	IFBJEPEO_00064	MAJKKOAK_00061	JGHEKFFM_00052	GICEHBIG_00039	HBIPEFGC_00092	PNLAOHIE_00050	HKJHNDIA_00068	BJNBOLDG_01924	NPMHCIMF_00020	FAJAOMDM_01226	EANFKJJL_00549
rimM		Ribosome maturation factor RimM	129	129	1	1	10048				458	800	605	JDJPLFMB_00224	OBBJEICP_00320	FDNNKEIF_00303	OCFFECFJ_02198	KJMKMIEI_00656	JMMJOIIK_01216	KEMNBNEB_01014	PEJEBIHM_01272	KBCMCOEA_00305	IBLDBGJO_00195	FKEDPCNJ_01261	FEECEENE_01606	GAMNIEKB_01458	PDKLIFDA_00053	BOJNNJPL_00441	NOOEABFB_00445	EMFMPDDI_00443	FCEMFNCF_00441	EFHCPILN_01065	LKGOOJPG_00263	LGDPIAFE_00760	COLKDNOJ_00368	KOFLFIDA_01097	NJAPKECK_00279	IPDIGICE_00389	IFBJEPEO_00336	MAJKKOAK_00274	JGHEKFFM_00239	GICEHBIG_00355	HBIPEFGC_00387	PNLAOHIE_00247	HKJHNDIA_00271	BJNBOLDG_01589	NPMHCIMF_00225	FAJAOMDM_01495	EANFKJJL_00341
group_1737		hypothetical protein	129	129	1	1	9744				581	1007	698	JDJPLFMB_00332	OBBJEICP_01777	FDNNKEIF_00412	OCFFECFJ_00501	KJMKMIEI_01700	JMMJOIIK_00911	KEMNBNEB_00790	PEJEBIHM_01102	KBCMCOEA_00417	IBLDBGJO_00595	FKEDPCNJ_00362	FEECEENE_00928	GAMNIEKB_01488	PDKLIFDA_00855	BOJNNJPL_02463	NOOEABFB_02433	EMFMPDDI_02406	FCEMFNCF_02400	EFHCPILN_01715	LKGOOJPG_00370	LGDPIAFE_00867	COLKDNOJ_01792	KOFLFIDA_01663	NJAPKECK_00400	IPDIGICE_01692	IFBJEPEO_01392	MAJKKOAK_00388	JGHEKFFM_01143	GICEHBIG_01704	HBIPEFGC_01791	PNLAOHIE_01170	HKJHNDIA_00401	BJNBOLDG_00117	NPMHCIMF_00338	FAJAOMDM_01424	EANFKJJL_00227
group_1739		hypothetical protein	129	129	1	1	16549			Hypothetical protein with no hits to refseq/uniprot/clusters/cdd/tigrfams/pfam overlapping another protein with hits	509	683	550	JDJPLFMB_00444	OBBJEICP_01653	FDNNKEIF_00546	OCFFECFJ_00637	KJMKMIEI_00709	JMMJOIIK_01041	KEMNBNEB_00919	PEJEBIHM_00970	KBCMCOEA_00551	IBLDBGJO_01262	FKEDPCNJ_00241	FEECEENE_00202	GAMNIEKB_01949	PDKLIFDA_00219	BOJNNJPL_00614	NOOEABFB_00617	EMFMPDDI_00616	FCEMFNCF_00616	EFHCPILN_01882	LKGOOJPG_00501	LGDPIAFE_00998	COLKDNOJ_01654	KOFLFIDA_01783	NJAPKECK_00529	IPDIGICE_01523	IFBJEPEO_01270	MAJKKOAK_00522	JGHEKFFM_01036	GICEHBIG_01505	HBIPEFGC_01660	PNLAOHIE_01062	HKJHNDIA_00554	BJNBOLDG_00304	NPMHCIMF_00448	FAJAOMDM_00880	EANFKJJL_00089
alr		Alanine racemase	129	129	1	1	2165				476	1583	1354	JDJPLFMB_00534	OBBJEICP_00482	FDNNKEIF_00669	OCFFECFJ_00728	KJMKMIEI_01805	JMMJOIIK_01124	KEMNBNEB_01002	PEJEBIHM_00882	KBCMCOEA_01573	IBLDBGJO_01209	FKEDPCNJ_00188	FEECEENE_00640	GAMNIEKB_01263	PDKLIFDA_01748	BOJNNJPL_02178	NOOEABFB_02190	EMFMPDDI_02159	FCEMFNCF_02158	EFHCPILN_00917	LKGOOJPG_00584	LGDPIAFE_01081	COLKDNOJ_00553	KOFLFIDA_00934	NJAPKECK_00611	IPDIGICE_01340	IFBJEPEO_01217	MAJKKOAK_00608	JGHEKFFM_00991	GICEHBIG_00507	HBIPEFGC_00616	PNLAOHIE_01017	HKJHNDIA_00642	BJNBOLDG_01428	NPMHCIMF_00534	FAJAOMDM_00752	EANFKJJL_00001
recN		DNA repair protein RecN	129	129	1	1	3882				1706	1985	1781	JDJPLFMB_00986	OBBJEICP_00603	FDNNKEIF_01261	OCFFECFJ_01701	KJMKMIEI_01470	JMMJOIIK_00732	KEMNBNEB_00461	PEJEBIHM_00553	KBCMCOEA_00646	IBLDBGJO_01497	FKEDPCNJ_01586	FEECEENE_00805	GAMNIEKB_00757	PDKLIFDA_00333	BOJNNJPL_02040	NOOEABFB_02053	EMFMPDDI_02023	FCEMFNCF_02022	EFHCPILN_00804	LKGOOJPG_00732	LGDPIAFE_01230	COLKDNOJ_00673	KOFLFIDA_00816	NJAPKECK_00748	IPDIGICE_01141	IFBJEPEO_00696	MAJKKOAK_00769	JGHEKFFM_00554	GICEHBIG_00691	HBIPEFGC_00740	PNLAOHIE_00559	HKJHNDIA_00801	BJNBOLDG_01252	NPMHCIMF_01054	FAJAOMDM_00527	EANFKJJL_01552
tlyA		16S/23S rRNA (cytidine-2'-O)-methyltransferase TlyA	129	129	1	1	3910				671	902	779	JDJPLFMB_00990	OBBJEICP_00598	FDNNKEIF_01265	OCFFECFJ_01115	KJMKMIEI_01474	JMMJOIIK_00736	KEMNBNEB_00465	PEJEBIHM_00557	KBCMCOEA_00642	IBLDBGJO_00971	FKEDPCNJ_00034	FEECEENE_00801	GAMNIEKB_00761	PDKLIFDA_00330	BOJNNJPL_02043	NOOEABFB_02056	EMFMPDDI_02026	FCEMFNCF_02025	EFHCPILN_00809	LKGOOJPG_00728	LGDPIAFE_01226	COLKDNOJ_00668	KOFLFIDA_00821	NJAPKECK_00744	IPDIGICE_01146	IFBJEPEO_01064	MAJKKOAK_00765	JGHEKFFM_00847	GICEHBIG_00686	HBIPEFGC_00735	PNLAOHIE_00862	HKJHNDIA_00797	BJNBOLDG_01257	NPMHCIMF_01058	FAJAOMDM_00660	EANFKJJL_01556
group_1764		hypothetical protein	129	129	1	1	4552				563	1484	736	JDJPLFMB_01254	OBBJEICP_01435	FDNNKEIF_01590	OCFFECFJ_00969	KJMKMIEI_01348	JMMJOIIK_01539	KEMNBNEB_01553	PEJEBIHM_00016	KBCMCOEA_01175	IBLDBGJO_00374	FKEDPCNJ_00868	FEECEENE_00597	GAMNIEKB_00553	PDKLIFDA_02011	BOJNNJPL_00838	NOOEABFB_00838	EMFMPDDI_00837	FCEMFNCF_00836	EFHCPILN_00102	LKGOOJPG_01264	LGDPIAFE_00136	COLKDNOJ_01405	KOFLFIDA_00132	NJAPKECK_01263	IPDIGICE_01207	IFBJEPEO_00494	MAJKKOAK_01303	JGHEKFFM_00376	GICEHBIG_00628	HBIPEFGC_01440	PNLAOHIE_00384	HKJHNDIA_01363	BJNBOLDG_01311	NPMHCIMF_01337	FAJAOMDM_00148	EANFKJJL_01039
pyrE_2		hypothetical protein	129	129	1	1	7023				569	848	662	JDJPLFMB_01567	OBBJEICP_00237	FDNNKEIF_01928	OCFFECFJ_00273	KJMKMIEI_01734	JMMJOIIK_01245	KEMNBNEB_00600	PEJEBIHM_01432	KBCMCOEA_01485	IBLDBGJO_00745	FKEDPCNJ_00516	FEECEENE_00092	GAMNIEKB_01186	PDKLIFDA_00719	BOJNNJPL_00307	NOOEABFB_00312	EMFMPDDI_00312	FCEMFNCF_00309	EFHCPILN_01224	LKGOOJPG_01480	LGDPIAFE_00353	COLKDNOJ_00258	KOFLFIDA_01180	NJAPKECK_01463	IPDIGICE_00284	IFBJEPEO_01552	MAJKKOAK_01522	JGHEKFFM_01276	GICEHBIG_00257	HBIPEFGC_00278	PNLAOHIE_01301	HKJHNDIA_01584	BJNBOLDG_01732	NPMHCIMF_01624	FAJAOMDM_01022	EANFKJJL_00802
rsmI		Ribosomal RNA small subunit methyltransferase I	129	129	1	1	11436				863	1226	996	JDJPLFMB_01645	OBBJEICP_01927	FDNNKEIF_02052	OCFFECFJ_02462	KJMKMIEI_00156	JMMJOIIK_00035	KEMNBNEB_00653	PEJEBIHM_01551	KBCMCOEA_01238	IBLDBGJO_00053	FKEDPCNJ_01442	FEECEENE_01559	GAMNIEKB_00380	PDKLIFDA_02072	BOJNNJPL_02653	NOOEABFB_02621	EMFMPDDI_02595	FCEMFNCF_02588	EFHCPILN_01547	LKGOOJPG_01542	LGDPIAFE_00415	COLKDNOJ_01979	KOFLFIDA_01511	NJAPKECK_01521	IPDIGICE_01894	IFBJEPEO_00201	MAJKKOAK_01582	JGHEKFFM_00130	GICEHBIG_01891	HBIPEFGC_01941	PNLAOHIE_00139	HKJHNDIA_01647	BJNBOLDG_02066	NPMHCIMF_01703	FAJAOMDM_01316	EANFKJJL_00704
gph		hypothetical protein	129	129	1	1	24231				431	902	812	JDJPLFMB_00712	OBBJEICP_00640	FDNNKEIF_00871	OCFFECFJ_01429	KJMKMIEI_00816	JMMJOIIK_00467	KEMNBNEB_00196	PEJEBIHM_01758	KBCMCOEA_00904	IBLDBGJO_01039	FKEDPCNJ_00946	FEECEENE_01225	GAMNIEKB_00717	PDKLIFDA_00398	BOJNNJPL_01933	NOOEABFB_01946	EMFMPDDI_01921	FCEMFNCF_01920	EFHCPILN_00767	LKGOOJPG_00996	LGDPIAFE_01495	COLKDNOJ_00717	KOFLFIDA_00775	NJAPKECK_01013	IPDIGICE_01105	IFBJEPEO_00975	MAJKKOAK_01034	JGHEKFFM_00780	GICEHBIG_00727	HBIPEFGC_00777	PNLAOHIE_00788	HKJHNDIA_01105	BJNBOLDG_01217	NPMHCIMF_00724	FAJAOMDM_00306	EANFKJJL_01296
apt		Adenine phosphoribosyltransferase	129	129	1	1	14022				290	632	580	JDJPLFMB_00867	OBBJEICP_01146	FDNNKEIF_01157	OCFFECFJ_01465	KJMKMIEI_01385	JMMJOIIK_00649	KEMNBNEB_00378	PEJEBIHM_00468	KBCMCOEA_00731	IBLDBGJO_01388	FKEDPCNJ_01378	FEECEENE_00277	GAMNIEKB_00926	PDKLIFDA_01456	BOJNNJPL_01241	NOOEABFB_01241	EMFMPDDI_01239	FCEMFNCF_01238	EFHCPILN_00462	LKGOOJPG_00813	LGDPIAFE_01312	COLKDNOJ_01061	KOFLFIDA_00429	NJAPKECK_00831	IPDIGICE_00832	IFBJEPEO_00809	MAJKKOAK_00858	JGHEKFFM_00649	GICEHBIG_01009	HBIPEFGC_01081	PNLAOHIE_00654	HKJHNDIA_00882	BJNBOLDG_00838	NPMHCIMF_00937	FAJAOMDM_00452	EANFKJJL_01468
smc_1		Chromosome partition protein Smc	129	129	1	1	5407				1241	1658	1415	JDJPLFMB_01217	OBBJEICP_01400	FDNNKEIF_01552	OCFFECFJ_01905	KJMKMIEI_01316	JMMJOIIK_01570	KEMNBNEB_01065	PEJEBIHM_00047	KBCMCOEA_01131	IBLDBGJO_00401	FKEDPCNJ_00841	FEECEENE_00567	GAMNIEKB_00030	PDKLIFDA_01981	BOJNNJPL_00871	NOOEABFB_00871	EMFMPDDI_00870	FCEMFNCF_00869	EFHCPILN_00137	LKGOOJPG_01233	LGDPIAFE_00105	COLKDNOJ_01368	KOFLFIDA_00167	NJAPKECK_01231	IPDIGICE_00560	IFBJEPEO_00522	MAJKKOAK_01271	JGHEKFFM_00402	GICEHBIG_01308	HBIPEFGC_01405	PNLAOHIE_00408	HKJHNDIA_01333	BJNBOLDG_00478	NPMHCIMF_01289	FAJAOMDM_00173	EANFKJJL_01070
ylbL		putative protein YlbL	129	129	1	1	4568				767	1106	893	JDJPLFMB_01248	OBBJEICP_01429	FDNNKEIF_01584	OCFFECFJ_01943	KJMKMIEI_01342	JMMJOIIK_01545	KEMNBNEB_01040	PEJEBIHM_00022	KBCMCOEA_01169	IBLDBGJO_00380	FKEDPCNJ_00862	FEECEENE_00591	GAMNIEKB_00562	PDKLIFDA_02005	BOJNNJPL_00844	NOOEABFB_00844	EMFMPDDI_00843	FCEMFNCF_00842	EFHCPILN_00108	LKGOOJPG_01258	LGDPIAFE_00130	COLKDNOJ_01399	KOFLFIDA_00138	NJAPKECK_01257	IPDIGICE_01201	IFBJEPEO_00500	MAJKKOAK_01296	JGHEKFFM_00383	GICEHBIG_00634	HBIPEFGC_01434	PNLAOHIE_00390	HKJHNDIA_01357	BJNBOLDG_01305	NPMHCIMF_01331	FAJAOMDM_00154	EANFKJJL_01045
truA		tRNA pseudouridine synthase A	129	129	1	1	9412				776	1130	933	JDJPLFMB_00374	OBBJEICP_01740	FDNNKEIF_00451	OCFFECFJ_00541	KJMKMIEI_01660	JMMJOIIK_00949	KEMNBNEB_00828	PEJEBIHM_01063	KBCMCOEA_00456	IBLDBGJO_00556	FKEDPCNJ_00325	FEECEENE_00880	GAMNIEKB_01770	PDKLIFDA_00896	BOJNNJPL_02425	NOOEABFB_02395	EMFMPDDI_02368	FCEMFNCF_02362	EFHCPILN_01759	LKGOOJPG_00408	LGDPIAFE_00905	COLKDNOJ_01754	KOFLFIDA_01700	NJAPKECK_00439	IPDIGICE_01648	IFBJEPEO_01353	MAJKKOAK_00426	JGHEKFFM_01106	GICEHBIG_01665	HBIPEFGC_01747	PNLAOHIE_01133	HKJHNDIA_00442	BJNBOLDG_00161	NPMHCIMF_00378	FAJAOMDM_01459	EANFKJJL_00188
radA		DNA repair protein RadA	129	129	1	1	6370				416	1817	1446	JDJPLFMB_00384	OBBJEICP_01728	FDNNKEIF_00467	OCFFECFJ_00571	KJMKMIEI_01652	JMMJOIIK_00957	KEMNBNEB_00836	PEJEBIHM_01055	KBCMCOEA_00464	IBLDBGJO_00544	FKEDPCNJ_00309	FEECEENE_00872	GAMNIEKB_01758	PDKLIFDA_00911	BOJNNJPL_02412	NOOEABFB_02382	EMFMPDDI_02353	FCEMFNCF_02349	EFHCPILN_01771	LKGOOJPG_00416	LGDPIAFE_00913	COLKDNOJ_01742	KOFLFIDA_01712	NJAPKECK_00447	IPDIGICE_01637	IFBJEPEO_01342	MAJKKOAK_00434	JGHEKFFM_01091	GICEHBIG_01654	HBIPEFGC_01733	PNLAOHIE_01118	HKJHNDIA_00458	BJNBOLDG_00172	NPMHCIMF_00388	FAJAOMDM_00949	EANFKJJL_00180
tesB		Acyl-CoA thioesterase 2	129	129	1	1	16534				884	1022	913	JDJPLFMB_00445	OBBJEICP_01652	FDNNKEIF_00547	OCFFECFJ_00638	KJMKMIEI_00710	JMMJOIIK_01042	KEMNBNEB_00920	PEJEBIHM_00969	KBCMCOEA_00552	IBLDBGJO_01261	FKEDPCNJ_00240	FEECEENE_00201	GAMNIEKB_01977	PDKLIFDA_01252	BOJNNJPL_00615	NOOEABFB_00618	EMFMPDDI_00617	FCEMFNCF_00617	EFHCPILN_01883	LKGOOJPG_00502	LGDPIAFE_00999	COLKDNOJ_01653	KOFLFIDA_01784	NJAPKECK_00530	IPDIGICE_01522	IFBJEPEO_01269	MAJKKOAK_00523	JGHEKFFM_01035	GICEHBIG_01504	HBIPEFGC_01659	PNLAOHIE_01061	HKJHNDIA_00555	BJNBOLDG_00305	NPMHCIMF_00449	FAJAOMDM_00879	EANFKJJL_00088
ung		Uracil-DNA glycosylase	129	129	1	1	23339				314	833	724	JDJPLFMB_00608	OBBJEICP_01527	FDNNKEIF_00761	OCFFECFJ_01006	KJMKMIEI_01137	JMMJOIIK_01135	KEMNBNEB_00004	PEJEBIHM_00822	KBCMCOEA_01652	IBLDBGJO_01121	FKEDPCNJ_00105	FEECEENE_00714	GAMNIEKB_00052	PDKLIFDA_01638	BOJNNJPL_00759	NOOEABFB_00759	EMFMPDDI_00758	FCEMFNCF_00757	EFHCPILN_02018	LKGOOJPG_00652	LGDPIAFE_01149	COLKDNOJ_01505	KOFLFIDA_00040	NJAPKECK_00670	IPDIGICE_00499	IFBJEPEO_01120	MAJKKOAK_00675	JGHEKFFM_00897	GICEHBIG_01376	HBIPEFGC_01528	PNLAOHIE_00913	HKJHNDIA_00717	BJNBOLDG_00417	NPMHCIMF_00607	FAJAOMDM_00710	EANFKJJL_01630
gpmA_2		2,3-bisphosphoglycerate-dependent phosphoglycerate mutase	129	129	1	1	24542				632	764	677	JDJPLFMB_00750	OBBJEICP_00767	FDNNKEIF_01003	OCFFECFJ_01203	KJMKMIEI_00870	JMMJOIIK_00524	KEMNBNEB_00253	PEJEBIHM_01811	KBCMCOEA_00849	IBLDBGJO_01091	FKEDPCNJ_01004	FEECEENE_01387	GAMNIEKB_01027	PDKLIFDA_01852	BOJNNJPL_01763	NOOEABFB_01776	EMFMPDDI_01751	FCEMFNCF_01750	EFHCPILN_00624	LKGOOJPG_00939	LGDPIAFE_01437	COLKDNOJ_00881	KOFLFIDA_00636	NJAPKECK_00958	IPDIGICE_00956	IFBJEPEO_00919	MAJKKOAK_00977	JGHEKFFM_00746	GICEHBIG_00882	HBIPEFGC_00914	PNLAOHIE_00753	HKJHNDIA_01004	BJNBOLDG_01030	NPMHCIMF_00821	FAJAOMDM_00353	EANFKJJL_01350
miaA		tRNA dimethylallyltransferase	129	129	1	1	23516				983	1154	1026	JDJPLFMB_01113	OBBJEICP_01267	FDNNKEIF_01403	OCFFECFJ_01730	KJMKMIEI_00042	JMMJOIIK_00345	KEMNBNEB_00074	PEJEBIHM_00154	KBCMCOEA_01024	IBLDBGJO_01555	FKEDPCNJ_01492	FEECEENE_00437	GAMNIEKB_00165	PDKLIFDA_01232	BOJNNJPL_01009	NOOEABFB_01009	EMFMPDDI_01008	FCEMFNCF_01007	EFHCPILN_00278	LKGOOJPG_01119	LGDPIAFE_01618	COLKDNOJ_01216	KOFLFIDA_00299	NJAPKECK_01132	IPDIGICE_00679	IFBJEPEO_00636	MAJKKOAK_01158	JGHEKFFM_00498	GICEHBIG_01191	HBIPEFGC_01264	PNLAOHIE_00503	HKJHNDIA_01222	BJNBOLDG_00590	NPMHCIMF_01176	FAJAOMDM_00586	EANFKJJL_01177
xerD		Tyrosine recombinase XerD	129	129	1	1	13489				884	1085	940	JDJPLFMB_01157	OBBJEICP_01307	FDNNKEIF_01474	OCFFECFJ_01771	KJMKMIEI_00006	JMMJOIIK_01498	KEMNBNEB_01141	PEJEBIHM_00117	KBCMCOEA_01060	IBLDBGJO_00495	FKEDPCNJ_00755	FEECEENE_00486	GAMNIEKB_01552	PDKLIFDA_01052	BOJNNJPL_00973	NOOEABFB_00973	EMFMPDDI_00972	FCEMFNCF_00971	EFHCPILN_00237	LKGOOJPG_01157	LGDPIAFE_00029	COLKDNOJ_01254	KOFLFIDA_00260	NJAPKECK_01168	IPDIGICE_00641	IFBJEPEO_00608	MAJKKOAK_01209	JGHEKFFM_00470	GICEHBIG_01229	HBIPEFGC_01304	PNLAOHIE_00476	HKJHNDIA_01268	BJNBOLDG_00557	NPMHCIMF_01220	FAJAOMDM_00614	EANFKJJL_01141
murC		UDP-N-acetylmuramate--L-alanine ligase	129	129	1	1	5247				890	2873	1578	JDJPLFMB_01184	OBBJEICP_01344	FDNNKEIF_01504	OCFFECFJ_01845	KJMKMIEI_01283	JMMJOIIK_01471	KEMNBNEB_01098	PEJEBIHM_00080	KBCMCOEA_01098	IBLDBGJO_00432	FKEDPCNJ_00810	FEECEENE_00533	GAMNIEKB_00112	PDKLIFDA_01019	BOJNNJPL_00926	NOOEABFB_00926	EMFMPDDI_00925	FCEMFNCF_00924	EFHCPILN_00184	LKGOOJPG_01200	LGDPIAFE_00072	COLKDNOJ_01320	KOFLFIDA_00211	NJAPKECK_01198	IPDIGICE_00607	IFBJEPEO_00553	MAJKKOAK_01237	JGHEKFFM_00433	GICEHBIG_01263	HBIPEFGC_01358	PNLAOHIE_00439	HKJHNDIA_01299	BJNBOLDG_00526	NPMHCIMF_01247	FAJAOMDM_00199	EANFKJJL_01103
recO		DNA repair protein RecO	129	129	1	1	4605				683	887	727	JDJPLFMB_01240	OBBJEICP_01422	FDNNKEIF_01575	OCFFECFJ_01937	KJMKMIEI_01334	JMMJOIIK_01553	KEMNBNEB_01048	PEJEBIHM_00030	KBCMCOEA_01148	IBLDBGJO_00388	FKEDPCNJ_00854	FEECEENE_00583	GAMNIEKB_00569	PDKLIFDA_01997	BOJNNJPL_00851	NOOEABFB_00851	EMFMPDDI_00850	FCEMFNCF_00849	EFHCPILN_00115	LKGOOJPG_01250	LGDPIAFE_00122	COLKDNOJ_01392	KOFLFIDA_00145	NJAPKECK_01249	IPDIGICE_01194	IFBJEPEO_00508	MAJKKOAK_01288	JGHEKFFM_00391	GICEHBIG_00641	HBIPEFGC_01427	PNLAOHIE_00398	HKJHNDIA_01349	BJNBOLDG_01298	NPMHCIMF_01324	FAJAOMDM_00159	EANFKJJL_01053
pepN		Aminopeptidase N	129	129	1	1	25856				1394	2657	2607	JDJPLFMB_01397	OBBJEICP_00439	FDNNKEIF_01712	OCFFECFJ_02074	KJMKMIEI_01190	JMMJOIIK_01392	KEMNBNEB_01436	PEJEBIHM_01627	KBCMCOEA_01323	IBLDBGJO_00316	FKEDPCNJ_01100	FEECEENE_01055	GAMNIEKB_01284	PDKLIFDA_00209	BOJNNJPL_02240	NOOEABFB_02227	EMFMPDDI_02196	FCEMFNCF_02195	EFHCPILN_00958	LKGOOJPG_01331	LGDPIAFE_00203	COLKDNOJ_00506	KOFLFIDA_00977	NJAPKECK_01329	IPDIGICE_01373	IFBJEPEO_00435	MAJKKOAK_01363	JGHEKFFM_00336	GICEHBIG_00474	HBIPEFGC_00572	PNLAOHIE_00342	HKJHNDIA_01439	BJNBOLDG_01461	NPMHCIMF_01416	FAJAOMDM_00104	EANFKJJL_00976
nucS		Endonuclease NucS	129	129	1	1	11263				641	917	751	JDJPLFMB_01531	OBBJEICP_00269	FDNNKEIF_01892	OCFFECFJ_00324	KJMKMIEI_00796	JMMJOIIK_01294	KEMNBNEB_00551	PEJEBIHM_01473	KBCMCOEA_01444	IBLDBGJO_00703	FKEDPCNJ_00456	FEECEENE_00127	GAMNIEKB_01845	PDKLIFDA_00767	BOJNNJPL_00363	NOOEABFB_00367	EMFMPDDI_00367	FCEMFNCF_00364	EFHCPILN_01133	LKGOOJPG_01431	LGDPIAFE_00303	COLKDNOJ_00290	KOFLFIDA_01148	NJAPKECK_01423	IPDIGICE_00326	IFBJEPEO_01511	MAJKKOAK_01482	JGHEKFFM_01243	GICEHBIG_00298	HBIPEFGC_00336	PNLAOHIE_01268	HKJHNDIA_01545	BJNBOLDG_01641	NPMHCIMF_01539	FAJAOMDM_00038	EANFKJJL_00842
nth		Endonuclease III	129	129	1	1	7143				626	917	700	JDJPLFMB_01553	OBBJEICP_00251	FDNNKEIF_01912	OCFFECFJ_00296	KJMKMIEI_01718	JMMJOIIK_01261	KEMNBNEB_00584	PEJEBIHM_01448	KBCMCOEA_01468	IBLDBGJO_00727	FKEDPCNJ_00482	FEECEENE_00107	GAMNIEKB_01170	PDKLIFDA_00743	BOJNNJPL_00329	NOOEABFB_00334	EMFMPDDI_00334	FCEMFNCF_00331	EFHCPILN_01210	LKGOOJPG_01464	LGDPIAFE_00336	COLKDNOJ_00272	KOFLFIDA_01166	NJAPKECK_01446	IPDIGICE_00309	IFBJEPEO_01536	MAJKKOAK_01506	JGHEKFFM_01261	GICEHBIG_00281	HBIPEFGC_00292	PNLAOHIE_01286	HKJHNDIA_01566	BJNBOLDG_01714	NPMHCIMF_01610	FAJAOMDM_00014	EANFKJJL_00818
ksgA		Ribosomal RNA small subunit methyltransferase A	129	129	1	1	15910				863	1220	933	JDJPLFMB_01733	OBBJEICP_02017	FDNNKEIF_02189	OCFFECFJ_02580	KJMKMIEI_00333	JMMJOIIK_00123	KEMNBNEB_01390	PEJEBIHM_00252	KBCMCOEA_00028	IBLDBGJO_00897	FKEDPCNJ_00685	FEECEENE_00045	GAMNIEKB_01722	PDKLIFDA_00651	BOJNNJPL_00032	NOOEABFB_00037	EMFMPDDI_00037	FCEMFNCF_00036	EFHCPILN_01469	LKGOOJPG_01614	LGDPIAFE_00486	COLKDNOJ_02065	KOFLFIDA_01428	NJAPKECK_01594	IPDIGICE_01976	IFBJEPEO_01718	MAJKKOAK_01659	JGHEKFFM_01396	GICEHBIG_01964	HBIPEFGC_00044	PNLAOHIE_01411	HKJHNDIA_01725	BJNBOLDG_02000	NPMHCIMF_01811	FAJAOMDM_01169	EANFKJJL_00628
cobQ		Cobyric acid synthase	129	129	1	1	25617				746	887	768	JDJPLFMB_00132	OBBJEICP_00213	FDNNKEIF_00188	OCFFECFJ_00221	KJMKMIEI_00585	JMMJOIIK_00276	KEMNBNEB_01291	PEJEBIHM_01343	KBCMCOEA_00233	IBLDBGJO_00798	FKEDPCNJ_00575	FEECEENE_01400	GAMNIEKB_01880	PDKLIFDA_02136	BOJNNJPL_00280	NOOEABFB_00285	EMFMPDDI_00286	FCEMFNCF_00285	EFHCPILN_01247	LKGOOJPG_00193	LGDPIAFE_00690	COLKDNOJ_00239	KOFLFIDA_01207	NJAPKECK_00207	IPDIGICE_00258	IFBJEPEO_01601	MAJKKOAK_00208	JGHEKFFM_01320	GICEHBIG_00230	HBIPEFGC_00254	PNLAOHIE_01344	HKJHNDIA_00185	BJNBOLDG_01748	NPMHCIMF_00131	FAJAOMDM_01079	EANFKJJL_00414
group_1952		putative protein	129	129	1	1	11722				548	839	662	JDJPLFMB_00188	OBBJEICP_00168	FDNNKEIF_00254	OCFFECFJ_02293	KJMKMIEI_00623	JMMJOIIK_00314	KEMNBNEB_01329	PEJEBIHM_01304	KBCMCOEA_00271	IBLDBGJO_00147	FKEDPCNJ_01213	FEECEENE_01637	GAMNIEKB_01671	PDKLIFDA_01582	BOJNNJPL_00232	NOOEABFB_00237	EMFMPDDI_00238	FCEMFNCF_00237	EFHCPILN_01287	LKGOOJPG_00231	LGDPIAFE_00728	COLKDNOJ_00168	KOFLFIDA_01247	NJAPKECK_00247	IPDIGICE_00200	IFBJEPEO_00288	MAJKKOAK_00245	JGHEKFFM_00201	GICEHBIG_00171	HBIPEFGC_00214	PNLAOHIE_00210	HKJHNDIA_00240	BJNBOLDG_01787	NPMHCIMF_00193	FAJAOMDM_00967	EANFKJJL_00376
gpsA		Glycerol-3-phosphate dehydrogenase [NAD(P) ]	129	129	1	1	7915				923	1106	998	JDJPLFMB_00202	OBBJEICP_00278	FDNNKEIF_00277	OCFFECFJ_02229	KJMKMIEI_00639	JMMJOIIK_01198	KEMNBNEB_01032	PEJEBIHM_01290	KBCMCOEA_00288	IBLDBGJO_00176	FKEDPCNJ_01240	FEECEENE_01624	GAMNIEKB_01822	PDKLIFDA_00778	BOJNNJPL_00372	NOOEABFB_00376	EMFMPDDI_00376	FCEMFNCF_00373	EFHCPILN_01124	LKGOOJPG_00245	LGDPIAFE_00742	COLKDNOJ_00299	KOFLFIDA_01139	NJAPKECK_00260	IPDIGICE_00336	IFBJEPEO_00315	MAJKKOAK_00258	JGHEKFFM_00226	GICEHBIG_00308	HBIPEFGC_00345	PNLAOHIE_00235	HKJHNDIA_00253	BJNBOLDG_01631	NPMHCIMF_00207	FAJAOMDM_01476	EANFKJJL_00360
ettA_1		Energy-dependent translational throttle protein EttA	129	129	1	1	10104				1577	2372	2168	JDJPLFMB_00231	OBBJEICP_00328	FDNNKEIF_00310	OCFFECFJ_02190	KJMKMIEI_00664	JMMJOIIK_00812	KEMNBNEB_00691	PEJEBIHM_01264	KBCMCOEA_00313	IBLDBGJO_00211	FKEDPCNJ_01276	FEECEENE_01598	GAMNIEKB_01450	PDKLIFDA_00068	BOJNNJPL_00455	NOOEABFB_00459	EMFMPDDI_00457	FCEMFNCF_00455	EFHCPILN_01057	LKGOOJPG_00271	LGDPIAFE_00768	COLKDNOJ_00382	KOFLFIDA_01089	NJAPKECK_00289	IPDIGICE_00397	IFBJEPEO_00348	MAJKKOAK_00283	JGHEKFFM_00248	GICEHBIG_00366	HBIPEFGC_00395	PNLAOHIE_00256	HKJHNDIA_00284	BJNBOLDG_01581	NPMHCIMF_00232	FAJAOMDM_01502	EANFKJJL_00333
orn		Oligoribonuclease	129	129	1	1	5781				644	731	666	JDJPLFMB_00486	OBBJEICP_01615	FDNNKEIF_00620	OCFFECFJ_00671	KJMKMIEI_00738	JMMJOIIK_01069	KEMNBNEB_00947	PEJEBIHM_00940	KBCMCOEA_01510	IBLDBGJO_01246	FKEDPCNJ_00225	FEECEENE_00176	GAMNIEKB_00457	PDKLIFDA_01326	BOJNNJPL_00649	NOOEABFB_00652	EMFMPDDI_00650	FCEMFNCF_00650	EFHCPILN_01930	LKGOOJPG_00529	LGDPIAFE_01026	COLKDNOJ_01603	KOFLFIDA_01821	NJAPKECK_00557	IPDIGICE_01499	IFBJEPEO_01255	MAJKKOAK_00552	JGHEKFFM_01022	GICEHBIG_01481	HBIPEFGC_01615	PNLAOHIE_01048	HKJHNDIA_00586	BJNBOLDG_00336	NPMHCIMF_00493	FAJAOMDM_00781	EANFKJJL_00060
nusB		Transcription antitermination protein NusB	129	129	1	1	6472				413	857	543	JDJPLFMB_00579	OBBJEICP_01456	FDNNKEIF_00730	OCFFECFJ_00826	KJMKMIEI_01561	JMMJOIIK_01164	KEMNBNEB_00033	PEJEBIHM_00851	KBCMCOEA_01610	IBLDBGJO_01147	FKEDPCNJ_00131	FEECEENE_00685	GAMNIEKB_00006	PDKLIFDA_01674	BOJNNJPL_00804	NOOEABFB_00804	EMFMPDDI_00803	FCEMFNCF_00802	EFHCPILN_00081	LKGOOJPG_00622	LGDPIAFE_01119	COLKDNOJ_01432	KOFLFIDA_00111	NJAPKECK_00641	IPDIGICE_01226	IFBJEPEO_01145	MAJKKOAK_00646	JGHEKFFM_00924	GICEHBIG_00611	HBIPEFGC_01460	PNLAOHIE_00939	HKJHNDIA_00688	BJNBOLDG_01329	NPMHCIMF_00578	FAJAOMDM_00731	EANFKJJL_01660
group_1970		putative protein	129	129	1	1	23391				1013	1616	1447	JDJPLFMB_00619	OBBJEICP_01510	FDNNKEIF_00773	OCFFECFJ_01031	KJMKMIEI_01122	JMMJOIIK_00797	KEMNBNEB_00526	PEJEBIHM_00807	KBCMCOEA_00585	IBLDBGJO_01528	FKEDPCNJ_01464	FEECEENE_00728	GAMNIEKB_00066	PDKLIFDA_01650	BOJNNJPL_00772	NOOEABFB_00772	EMFMPDDI_00771	FCEMFNCF_00770	EFHCPILN_00016	LKGOOJPG_00667	LGDPIAFE_01164	COLKDNOJ_01483	KOFLFIDA_00058	NJAPKECK_00685	IPDIGICE_00515	IFBJEPEO_00663	MAJKKOAK_00690	JGHEKFFM_00525	GICEHBIG_01358	HBIPEFGC_01510	PNLAOHIE_00530	HKJHNDIA_00731	BJNBOLDG_00433	NPMHCIMF_00618	FAJAOMDM_00561	EANFKJJL_01615
group_1976		GTP cyclohydrolase 1 type 2	129	129	1	1	24307				437	1715	929	JDJPLFMB_00731	OBBJEICP_00661	FDNNKEIF_00976	OCFFECFJ_01408	KJMKMIEI_00837	JMMJOIIK_00488	KEMNBNEB_00217	PEJEBIHM_01779	KBCMCOEA_00883	IBLDBGJO_01059	FKEDPCNJ_00966	FEECEENE_01245	GAMNIEKB_00697	PDKLIFDA_00458	BOJNNJPL_01908	NOOEABFB_01921	EMFMPDDI_01896	FCEMFNCF_01895	EFHCPILN_00746	LKGOOJPG_00975	LGDPIAFE_01473	COLKDNOJ_00738	KOFLFIDA_00753	NJAPKECK_00992	IPDIGICE_01085	IFBJEPEO_00955	MAJKKOAK_01013	JGHEKFFM_00760	GICEHBIG_00747	HBIPEFGC_00798	PNLAOHIE_00768	HKJHNDIA_01084	BJNBOLDG_01197	NPMHCIMF_00743	FAJAOMDM_00325	EANFKJJL_01317
rsmE		Ribosomal RNA small subunit methyltransferase E	129	129	1	1	24609				368	956	801	JDJPLFMB_00772	OBBJEICP_00789	FDNNKEIF_01024	OCFFECFJ_01230	KJMKMIEI_00895	JMMJOIIK_00557	KEMNBNEB_00286	PEJEBIHM_01834	KBCMCOEA_00824	IBLDBGJO_01304	FKEDPCNJ_01607	FEECEENE_01356	GAMNIEKB_01007	PDKLIFDA_01831	BOJNNJPL_01743	NOOEABFB_01756	EMFMPDDI_01731	FCEMFNCF_01730	EFHCPILN_00602	LKGOOJPG_00906	LGDPIAFE_01404	COLKDNOJ_00901	KOFLFIDA_00614	NJAPKECK_00934	IPDIGICE_00935	IFBJEPEO_00882	MAJKKOAK_00949	JGHEKFFM_00725	GICEHBIG_00903	HBIPEFGC_00937	PNLAOHIE_00730	HKJHNDIA_00978	BJNBOLDG_01009	NPMHCIMF_00843	FAJAOMDM_00376	EANFKJJL_01375
cdsA		Phosphatidate cytidylyltransferase	129	129	1	1	6696				950	1031	980	JDJPLFMB_00845	OBBJEICP_01198	FDNNKEIF_01181	OCFFECFJ_01493	KJMKMIEI_01430	JMMJOIIK_00690	KEMNBNEB_00419	PEJEBIHM_00512	KBCMCOEA_00686	IBLDBGJO_01450	FKEDPCNJ_01320	FEECEENE_01262	GAMNIEKB_00990	PDKLIFDA_01500	BOJNNJPL_01131	NOOEABFB_01130	EMFMPDDI_01128	FCEMFNCF_01127	EFHCPILN_00410	LKGOOJPG_00772	LGDPIAFE_01271	COLKDNOJ_01118	KOFLFIDA_00377	NJAPKECK_00788	IPDIGICE_00769	IFBJEPEO_00744	MAJKKOAK_00812	JGHEKFFM_00595	GICEHBIG_01099	HBIPEFGC_01134	PNLAOHIE_00600	HKJHNDIA_00842	BJNBOLDG_00754	NPMHCIMF_00915	FAJAOMDM_00408	EANFKJJL_01511
group_1984		hypothetical protein	129	129	1	1	14012			Hypothetical protein with no hits to refseq/uniprot/clusters/cdd/tigrfams/pfam overlapping another protein with hits	272	410	302	JDJPLFMB_00872	OBBJEICP_01141	FDNNKEIF_01152	OCFFECFJ_01460	KJMKMIEI_01390	JMMJOIIK_00654	KEMNBNEB_00383	PEJEBIHM_00473	KBCMCOEA_00726	IBLDBGJO_01394	FKEDPCNJ_01372	FEECEENE_00282	GAMNIEKB_00931	PDKLIFDA_01461	BOJNNJPL_01246	NOOEABFB_01246	EMFMPDDI_01244	FCEMFNCF_01243	EFHCPILN_00467	LKGOOJPG_00808	LGDPIAFE_01307	COLKDNOJ_01056	KOFLFIDA_00434	NJAPKECK_00826	IPDIGICE_00827	IFBJEPEO_00803	MAJKKOAK_00853	JGHEKFFM_00643	GICEHBIG_01014	HBIPEFGC_01076	PNLAOHIE_00648	HKJHNDIA_00877	BJNBOLDG_00833	NPMHCIMF_00942	FAJAOMDM_00450	EANFKJJL_01473
srkA		hypothetical protein	129	129	1	1	14192				518	875	789	JDJPLFMB_00895	OBBJEICP_01161	FDNNKEIF_01128	OCFFECFJ_01481	KJMKMIEI_00965	JMMJOIIK_00628	KEMNBNEB_00357	PEJEBIHM_00446	KBCMCOEA_00754	IBLDBGJO_01369	FKEDPCNJ_01703	FEECEENE_01285	GAMNIEKB_01931	PDKLIFDA_01430	BOJNNJPL_01226	NOOEABFB_01226	EMFMPDDI_01224	FCEMFNCF_01223	EFHCPILN_00447	LKGOOJPG_00834	LGDPIAFE_01333	COLKDNOJ_01076	KOFLFIDA_00414	NJAPKECK_00856	IPDIGICE_00847	IFBJEPEO_00827	MAJKKOAK_00879	JGHEKFFM_00667	GICEHBIG_00994	HBIPEFGC_01096	PNLAOHIE_00672	HKJHNDIA_00913	BJNBOLDG_00853	NPMHCIMF_00965	FAJAOMDM_00471	EANFKJJL_01445
tsaE		tRNA threonylcarbamoyladenosine biosynthesis protein TsaE	129	129	1	1	17969				521	737	601	JDJPLFMB_00933	OBBJEICP_01216	FDNNKEIF_01200	OCFFECFJ_01573	KJMKMIEI_01448	JMMJOIIK_00710	KEMNBNEB_00439	PEJEBIHM_00531	KBCMCOEA_00668	IBLDBGJO_01468	FKEDPCNJ_01302	FEECEENE_00315	GAMNIEKB_00914	PDKLIFDA_00509	BOJNNJPL_01085	NOOEABFB_01084	EMFMPDDI_01082	FCEMFNCF_01081	EFHCPILN_00334	LKGOOJPG_00753	LGDPIAFE_01252	COLKDNOJ_01151	KOFLFIDA_00361	NJAPKECK_00770	IPDIGICE_00741	IFBJEPEO_00726	MAJKKOAK_00792	JGHEKFFM_00578	GICEHBIG_01127	HBIPEFGC_01213	PNLAOHIE_00583	HKJHNDIA_00823	BJNBOLDG_00680	NPMHCIMF_01004	FAJAOMDM_00391	EANFKJJL_01530
tyrA		Prephenate dehydrogenase	129	129	1	1	13750				770	1244	1070	JDJPLFMB_01150	OBBJEICP_01293	FDNNKEIF_01465	OCFFECFJ_01762	KJMKMIEI_00013	JMMJOIIK_01505	KEMNBNEB_01148	PEJEBIHM_00124	KBCMCOEA_01053	IBLDBGJO_00502	FKEDPCNJ_00748	FEECEENE_00479	GAMNIEKB_00141	PDKLIFDA_01061	BOJNNJPL_00987	NOOEABFB_00987	EMFMPDDI_00986	FCEMFNCF_00985	EFHCPILN_00251	LKGOOJPG_01150	LGDPIAFE_00022	COLKDNOJ_01238	KOFLFIDA_00274	NJAPKECK_01161	IPDIGICE_00657	IFBJEPEO_00615	MAJKKOAK_01202	JGHEKFFM_00477	GICEHBIG_01213	HBIPEFGC_01289	PNLAOHIE_00483	HKJHNDIA_01261	BJNBOLDG_00570	NPMHCIMF_01213	FAJAOMDM_00608	EANFKJJL_01148
murG		UDP-N-acetylglucosamine--N-acetylmuramyl-(pentapeptide) pyrophosphoryl-undecaprenol N-acetylglucosamine transferase	129	129	1	1	5249				785	1301	1188	JDJPLFMB_01185	OBBJEICP_01345	FDNNKEIF_01505	OCFFECFJ_01846	KJMKMIEI_01284	JMMJOIIK_01472	KEMNBNEB_01097	PEJEBIHM_00079	KBCMCOEA_01099	IBLDBGJO_00431	FKEDPCNJ_00811	FEECEENE_00534	GAMNIEKB_00111	PDKLIFDA_01018	BOJNNJPL_00925	NOOEABFB_00925	EMFMPDDI_00924	FCEMFNCF_00923	EFHCPILN_00183	LKGOOJPG_01201	LGDPIAFE_00073	COLKDNOJ_01321	KOFLFIDA_00210	NJAPKECK_01199	IPDIGICE_00606	IFBJEPEO_00552	MAJKKOAK_01238	JGHEKFFM_00432	GICEHBIG_01264	HBIPEFGC_01359	PNLAOHIE_00438	HKJHNDIA_01300	BJNBOLDG_00525	NPMHCIMF_01248	FAJAOMDM_00198	EANFKJJL_01102
ftsW		putative peptidoglycan glycosyltransferase FtsW	129	129	1	1	5250				1070	1553	1293	JDJPLFMB_01186	OBBJEICP_01346	FDNNKEIF_01506	OCFFECFJ_01847	KJMKMIEI_01285	JMMJOIIK_01473	KEMNBNEB_01096	PEJEBIHM_00078	KBCMCOEA_01100	IBLDBGJO_00430	FKEDPCNJ_00812	FEECEENE_00535	GAMNIEKB_00110	PDKLIFDA_01017	BOJNNJPL_00924	NOOEABFB_00924	EMFMPDDI_00923	FCEMFNCF_00922	EFHCPILN_00182	LKGOOJPG_01202	LGDPIAFE_00074	COLKDNOJ_01322	KOFLFIDA_00209	NJAPKECK_01200	IPDIGICE_00605	IFBJEPEO_00551	MAJKKOAK_01239	JGHEKFFM_00431	GICEHBIG_01265	HBIPEFGC_01360	PNLAOHIE_00437	HKJHNDIA_01301	BJNBOLDG_00524	NPMHCIMF_01249	FAJAOMDM_00197	EANFKJJL_01101
lexA		LexA repressor	129	129	1	1	5287				689	911	730	JDJPLFMB_01199	OBBJEICP_01360	FDNNKEIF_01519	OCFFECFJ_01860	KJMKMIEI_01298	JMMJOIIK_01486	KEMNBNEB_01083	PEJEBIHM_00065	KBCMCOEA_01113	IBLDBGJO_00418	FKEDPCNJ_00824	FEECEENE_00549	GAMNIEKB_00097	PDKLIFDA_01004	BOJNNJPL_00911	NOOEABFB_00911	EMFMPDDI_00910	FCEMFNCF_00909	EFHCPILN_00169	LKGOOJPG_01215	LGDPIAFE_00087	COLKDNOJ_01335	KOFLFIDA_00196	NJAPKECK_01213	IPDIGICE_00592	IFBJEPEO_00539	MAJKKOAK_01253	JGHEKFFM_00419	GICEHBIG_01278	HBIPEFGC_01373	PNLAOHIE_00425	HKJHNDIA_01314	BJNBOLDG_00511	NPMHCIMF_01262	FAJAOMDM_00185	EANFKJJL_01088
group_2002		hypothetical protein	129	129	1	1	5375				620	977	745	JDJPLFMB_01210	OBBJEICP_01372	FDNNKEIF_01543	OCFFECFJ_01876	KJMKMIEI_01308	JMMJOIIK_01578	KEMNBNEB_01073	PEJEBIHM_00055	KBCMCOEA_01123	IBLDBGJO_00408	FKEDPCNJ_00834	FEECEENE_00560	GAMNIEKB_00835	PDKLIFDA_01964	BOJNNJPL_00895	NOOEABFB_00895	EMFMPDDI_00894	FCEMFNCF_00893	EFHCPILN_00157	LKGOOJPG_01225	LGDPIAFE_00097	COLKDNOJ_01353	KOFLFIDA_00184	NJAPKECK_01223	IPDIGICE_00580	IFBJEPEO_00529	MAJKKOAK_01263	JGHEKFFM_00409	GICEHBIG_01289	HBIPEFGC_01385	PNLAOHIE_00415	HKJHNDIA_01325	BJNBOLDG_00500	NPMHCIMF_01282	FAJAOMDM_00177	EANFKJJL_01078
lspA		Lipoprotein signal peptidase	129	129	1	1	5406				452	725	560	JDJPLFMB_01216	OBBJEICP_01399	FDNNKEIF_01551	OCFFECFJ_01904	KJMKMIEI_01315	JMMJOIIK_01571	KEMNBNEB_01066	PEJEBIHM_00048	KBCMCOEA_01130	IBLDBGJO_00402	FKEDPCNJ_00840	FEECEENE_00566	GAMNIEKB_00031	PDKLIFDA_01980	BOJNNJPL_00872	NOOEABFB_00872	EMFMPDDI_00871	FCEMFNCF_00870	EFHCPILN_00138	LKGOOJPG_01232	LGDPIAFE_00104	COLKDNOJ_01367	KOFLFIDA_00168	NJAPKECK_01230	IPDIGICE_00561	IFBJEPEO_00523	MAJKKOAK_01270	JGHEKFFM_00403	GICEHBIG_01307	HBIPEFGC_01404	PNLAOHIE_00409	HKJHNDIA_01332	BJNBOLDG_00479	NPMHCIMF_01288	FAJAOMDM_00174	EANFKJJL_01071
rho		Transcription termination factor Rho	129	129	1	1	7094				1442	2399	1984	JDJPLFMB_01559	OBBJEICP_00246	FDNNKEIF_01918	OCFFECFJ_00289	KJMKMIEI_01724	JMMJOIIK_01255	KEMNBNEB_00590	PEJEBIHM_01442	KBCMCOEA_01475	IBLDBGJO_00734	FKEDPCNJ_00505	FEECEENE_00102	GAMNIEKB_01177	PDKLIFDA_00730	BOJNNJPL_00317	NOOEABFB_00322	EMFMPDDI_00322	FCEMFNCF_00319	EFHCPILN_01215	LKGOOJPG_01470	LGDPIAFE_00343	COLKDNOJ_00267	KOFLFIDA_01171	NJAPKECK_01452	IPDIGICE_00296	IFBJEPEO_01541	MAJKKOAK_01512	JGHEKFFM_01265	GICEHBIG_00268	HBIPEFGC_00287	PNLAOHIE_01290	HKJHNDIA_01574	BJNBOLDG_01720	NPMHCIMF_01616	FAJAOMDM_00010	EANFKJJL_00812
cysS		Cysteine--tRNA ligase	129	129	1	1	10083				155	1991	1632	JDJPLFMB_00229	OBBJEICP_00326	FDNNKEIF_00308	OCFFECFJ_02192	KJMKMIEI_00663	JMMJOIIK_00811	KEMNBNEB_00690	PEJEBIHM_01265	KBCMCOEA_00312	IBLDBGJO_00209	FKEDPCNJ_01274	FEECEENE_01599	GAMNIEKB_01452	PDKLIFDA_00066	BOJNNJPL_00453	NOOEABFB_00457	EMFMPDDI_00455	FCEMFNCF_00453	EFHCPILN_01059	LKGOOJPG_00270	LGDPIAFE_00767	COLKDNOJ_00380	KOFLFIDA_01091	NJAPKECK_00288	IPDIGICE_00395	IFBJEPEO_00346	MAJKKOAK_00282	JGHEKFFM_00246	GICEHBIG_00361	HBIPEFGC_00393	PNLAOHIE_00254	HKJHNDIA_00283	BJNBOLDG_01583	NPMHCIMF_00230	FAJAOMDM_01500	EANFKJJL_00334
guaA_1		GMP synthase [glutamine-hydrolyzing]	129	129	1	1	10088				659	896	752	JDJPLFMB_00230	OBBJEICP_00327	FDNNKEIF_00309	OCFFECFJ_02191	KJMKMIEI_00665	JMMJOIIK_00813	KEMNBNEB_00692	PEJEBIHM_01263	KBCMCOEA_00314	IBLDBGJO_00210	FKEDPCNJ_01275	FEECEENE_01597	GAMNIEKB_01451	PDKLIFDA_00067	BOJNNJPL_00454	NOOEABFB_00458	EMFMPDDI_00456	FCEMFNCF_00454	EFHCPILN_01058	LKGOOJPG_00272	LGDPIAFE_00769	COLKDNOJ_00381	KOFLFIDA_01090	NJAPKECK_00290	IPDIGICE_00396	IFBJEPEO_00347	MAJKKOAK_00284	JGHEKFFM_00247	GICEHBIG_00362	HBIPEFGC_00394	PNLAOHIE_00255	HKJHNDIA_00285	BJNBOLDG_01582	NPMHCIMF_00231	FAJAOMDM_01501	EANFKJJL_00332
dinB		DNA polymerase IV	129	129	1	1	9767				1190	1634	1309	JDJPLFMB_00328	OBBJEICP_01783	FDNNKEIF_00406	OCFFECFJ_00496	KJMKMIEI_00190	JMMJOIIK_00907	KEMNBNEB_00786	PEJEBIHM_01108	KBCMCOEA_00411	IBLDBGJO_00598	FKEDPCNJ_00365	FEECEENE_00933	GAMNIEKB_01636	PDKLIFDA_00847	BOJNNJPL_02468	NOOEABFB_02438	EMFMPDDI_02411	FCEMFNCF_02405	EFHCPILN_01709	LKGOOJPG_00366	LGDPIAFE_00863	COLKDNOJ_01798	KOFLFIDA_01657	NJAPKECK_00396	IPDIGICE_01706	IFBJEPEO_01395	MAJKKOAK_00384	JGHEKFFM_01146	GICEHBIG_01717	HBIPEFGC_01797	PNLAOHIE_01173	HKJHNDIA_00397	BJNBOLDG_00104	NPMHCIMF_00334	FAJAOMDM_01420	EANFKJJL_00233
group_2087		hypothetical protein	129	129	1	1	6369				527	731	641	JDJPLFMB_00385	OBBJEICP_01727	FDNNKEIF_00468	OCFFECFJ_00572	KJMKMIEI_01651	JMMJOIIK_00958	KEMNBNEB_00837	PEJEBIHM_01054	KBCMCOEA_00465	IBLDBGJO_00543	FKEDPCNJ_00308	FEECEENE_00871	GAMNIEKB_01757	PDKLIFDA_00912	BOJNNJPL_02411	NOOEABFB_02381	EMFMPDDI_02352	FCEMFNCF_02348	EFHCPILN_01772	LKGOOJPG_00417	LGDPIAFE_00914	COLKDNOJ_01741	KOFLFIDA_01713	NJAPKECK_00448	IPDIGICE_01636	IFBJEPEO_01341	MAJKKOAK_00435	JGHEKFFM_01090	GICEHBIG_01653	HBIPEFGC_01732	PNLAOHIE_01117	HKJHNDIA_00459	BJNBOLDG_00173	NPMHCIMF_00389	FAJAOMDM_00948	EANFKJJL_00179
priA		putative primosomal protein N'	129	129	1	1	5872				482	2639	2245	JDJPLFMB_00587	OBBJEICP_01549	FDNNKEIF_00740	OCFFECFJ_00977	KJMKMIEI_01158	JMMJOIIK_01155	KEMNBNEB_00024	PEJEBIHM_00842	KBCMCOEA_01619	IBLDBGJO_01140	FKEDPCNJ_00124	FEECEENE_00694	GAMNIEKB_00590	PDKLIFDA_01665	BOJNNJPL_02347	NOOEABFB_02315	EMFMPDDI_02287	FCEMFNCF_02284	EFHCPILN_01997	LKGOOJPG_00631	LGDPIAFE_01128	COLKDNOJ_01525	KOFLFIDA_00019	NJAPKECK_00650	IPDIGICE_00473	IFBJEPEO_01138	MAJKKOAK_00655	JGHEKFFM_00917	GICEHBIG_01402	HBIPEFGC_01548	PNLAOHIE_00932	HKJHNDIA_00697	BJNBOLDG_00391	NPMHCIMF_00586	FAJAOMDM_00724	EANFKJJL_01651
group_2103		hypothetical protein	129	129	1	1	23332				965	1136	1028	JDJPLFMB_00603	OBBJEICP_01532	FDNNKEIF_00756	OCFFECFJ_01001	KJMKMIEI_01142	JMMJOIIK_01140	KEMNBNEB_00009	PEJEBIHM_00827	KBCMCOEA_01635	IBLDBGJO_01126	FKEDPCNJ_00110	FEECEENE_00709	GAMNIEKB_00047	PDKLIFDA_01633	BOJNNJPL_00754	NOOEABFB_00754	EMFMPDDI_00753	FCEMFNCF_00752	EFHCPILN_02013	LKGOOJPG_00647	LGDPIAFE_01144	COLKDNOJ_01510	KOFLFIDA_00035	NJAPKECK_00665	IPDIGICE_00494	IFBJEPEO_01125	MAJKKOAK_00670	JGHEKFFM_00903	GICEHBIG_01381	HBIPEFGC_01533	PNLAOHIE_00918	HKJHNDIA_00712	BJNBOLDG_00412	NPMHCIMF_00602	FAJAOMDM_00715	EANFKJJL_01635
aroB		3-dehydroquinate synthase	129	129	1	1	24561				1607	1865	1646	JDJPLFMB_00758	OBBJEICP_00775	FDNNKEIF_01011	OCFFECFJ_01211	KJMKMIEI_00878	JMMJOIIK_00532	KEMNBNEB_00261	PEJEBIHM_01818	KBCMCOEA_00841	IBLDBGJO_01099	FKEDPCNJ_01012	FEECEENE_01379	GAMNIEKB_01019	PDKLIFDA_01844	BOJNNJPL_01755	NOOEABFB_01768	EMFMPDDI_01743	FCEMFNCF_01742	EFHCPILN_00616	LKGOOJPG_00931	LGDPIAFE_01429	COLKDNOJ_00889	KOFLFIDA_00628	NJAPKECK_00950	IPDIGICE_00948	IFBJEPEO_00911	MAJKKOAK_00969	JGHEKFFM_00738	GICEHBIG_00890	HBIPEFGC_00922	PNLAOHIE_00745	HKJHNDIA_00996	BJNBOLDG_01022	NPMHCIMF_00829	FAJAOMDM_00360	EANFKJJL_01358
group_2113		hypothetical protein	129	129	1	1	18426				527	779	600	JDJPLFMB_00979	OBBJEICP_00613	FDNNKEIF_01247	OCFFECFJ_01693	KJMKMIEI_01466	JMMJOIIK_00728	KEMNBNEB_00457	PEJEBIHM_00549	KBCMCOEA_00650	IBLDBGJO_01490	FKEDPCNJ_01593	FEECEENE_00809	GAMNIEKB_00745	PDKLIFDA_00345	BOJNNJPL_02024	NOOEABFB_02037	EMFMPDDI_02007	FCEMFNCF_02006	EFHCPILN_00794	LKGOOJPG_00736	LGDPIAFE_01234	COLKDNOJ_00686	KOFLFIDA_00802	NJAPKECK_00752	IPDIGICE_01131	IFBJEPEO_00703	MAJKKOAK_00773	JGHEKFFM_00559	GICEHBIG_00701	HBIPEFGC_00750	PNLAOHIE_00564	HKJHNDIA_00805	BJNBOLDG_01243	NPMHCIMF_01035	FAJAOMDM_00518	EANFKJJL_01548
hflX		GTPase HflX	129	129	1	1	5293				1439	1727	1529	JDJPLFMB_01202	OBBJEICP_01363	FDNNKEIF_01522	OCFFECFJ_01863	KJMKMIEI_01301	JMMJOIIK_01489	KEMNBNEB_01080	PEJEBIHM_00062	KBCMCOEA_01116	IBLDBGJO_00415	FKEDPCNJ_00827	FEECEENE_00552	GAMNIEKB_00094	PDKLIFDA_01001	BOJNNJPL_00908	NOOEABFB_00908	EMFMPDDI_00907	FCEMFNCF_00906	EFHCPILN_00166	LKGOOJPG_01218	LGDPIAFE_00090	COLKDNOJ_01338	KOFLFIDA_00193	NJAPKECK_01216	IPDIGICE_00589	IFBJEPEO_00536	MAJKKOAK_01256	JGHEKFFM_00416	GICEHBIG_01281	HBIPEFGC_01376	PNLAOHIE_00422	HKJHNDIA_01317	BJNBOLDG_00508	NPMHCIMF_01265	FAJAOMDM_00182	EANFKJJL_01085
xseB		Exodeoxyribonuclease 7 small subunit	129	129	1	1	15469				284	371	316	JDJPLFMB_01307	OBBJEICP_01588	FDNNKEIF_01654	OCFFECFJ_02054	KJMKMIEI_01180	JMMJOIIK_01402	KEMNBNEB_01446	PEJEBIHM_01617	KBCMCOEA_01313	IBLDBGJO_00358	FKEDPCNJ_00888	FEECEENE_01039	GAMNIEKB_00534	PDKLIFDA_01356	BOJNNJPL_00676	NOOEABFB_00679	EMFMPDDI_00677	FCEMFNCF_00677	EFHCPILN_01957	LKGOOJPG_01321	LGDPIAFE_00193	COLKDNOJ_01575	KOFLFIDA_01848	NJAPKECK_01319	IPDIGICE_01476	IFBJEPEO_00478	MAJKKOAK_01353	JGHEKFFM_00357	GICEHBIG_01458	HBIPEFGC_01588	PNLAOHIE_00365	HKJHNDIA_01425	BJNBOLDG_00358	NPMHCIMF_01390	FAJAOMDM_00130	EANFKJJL_00986
srrA		Transcriptional regulatory protein SrrA	129	129	1	1	7150				503	869	774	JDJPLFMB_01552	OBBJEICP_00252	FDNNKEIF_01911	OCFFECFJ_00297	KJMKMIEI_01717	JMMJOIIK_01262	KEMNBNEB_00583	PEJEBIHM_01449	KBCMCOEA_01467	IBLDBGJO_00726	FKEDPCNJ_00481	FEECEENE_00108	GAMNIEKB_01169	PDKLIFDA_00744	BOJNNJPL_00330	NOOEABFB_00335	EMFMPDDI_00335	FCEMFNCF_00332	EFHCPILN_01209	LKGOOJPG_01463	LGDPIAFE_00335	COLKDNOJ_00273	KOFLFIDA_01165	NJAPKECK_01445	IPDIGICE_00310	IFBJEPEO_01535	MAJKKOAK_01505	JGHEKFFM_01260	GICEHBIG_00282	HBIPEFGC_00293	PNLAOHIE_01285	HKJHNDIA_01565	BJNBOLDG_01713	NPMHCIMF_01609	FAJAOMDM_00015	EANFKJJL_00819
trxB_2		Thioredoxin reductase	129	129	1	1	15944				749	1277	975	JDJPLFMB_01741	OBBJEICP_02025	FDNNKEIF_02197	OCFFECFJ_02587	KJMKMIEI_00340	JMMJOIIK_00116	KEMNBNEB_01383	PEJEBIHM_00259	KBCMCOEA_00035	IBLDBGJO_00906	FKEDPCNJ_00695	FEECEENE_00038	GAMNIEKB_01714	PDKLIFDA_00490	BOJNNJPL_00039	NOOEABFB_00044	EMFMPDDI_00044	FCEMFNCF_00043	EFHCPILN_01461	LKGOOJPG_01621	LGDPIAFE_00493	COLKDNOJ_02072	KOFLFIDA_01419	NJAPKECK_01601	IPDIGICE_01983	IFBJEPEO_01727	MAJKKOAK_01666	JGHEKFFM_01406	GICEHBIG_01971	HBIPEFGC_00052	PNLAOHIE_01421	HKJHNDIA_01736	BJNBOLDG_01993	NPMHCIMF_01819	FAJAOMDM_01179	EANFKJJL_00621
aarA		Rhomboid protease AarA	129	129	1	1	25415				695	896	761	JDJPLFMB_00037	OBBJEICP_00056	FDNNKEIF_00032	OCFFECFJ_00062	KJMKMIEI_00424	JMMJOIIK_00157	KEMNBNEB_01172	PEJEBIHM_00334	KBCMCOEA_00109	IBLDBGJO_01620	FKEDPCNJ_01157	FEECEENE_00218	GAMNIEKB_00321	PDKLIFDA_00574	BOJNNJPL_00117	NOOEABFB_00122	EMFMPDDI_00123	FCEMFNCF_00121	EFHCPILN_01408	LKGOOJPG_00074	LGDPIAFE_00572	COLKDNOJ_00050	KOFLFIDA_01362	NJAPKECK_00079	IPDIGICE_00058	IFBJEPEO_00069	MAJKKOAK_00067	JGHEKFFM_00057	GICEHBIG_00048	HBIPEFGC_00101	PNLAOHIE_00055	HKJHNDIA_00075	BJNBOLDG_01912	NPMHCIMF_00027	FAJAOMDM_01232	EANFKJJL_00542
crgA		Cell division protein CrgA	129	129	1	1	25420				404	656	482	JDJPLFMB_00039	OBBJEICP_00057	FDNNKEIF_00034	OCFFECFJ_00064	KJMKMIEI_00426	JMMJOIIK_00159	KEMNBNEB_01174	PEJEBIHM_00336	KBCMCOEA_00111	IBLDBGJO_01619	FKEDPCNJ_01158	FEECEENE_00336	GAMNIEKB_00323	PDKLIFDA_00571	BOJNNJPL_00118	NOOEABFB_00123	EMFMPDDI_00124	FCEMFNCF_00122	EFHCPILN_01407	LKGOOJPG_00076	LGDPIAFE_00574	COLKDNOJ_00051	KOFLFIDA_01361	NJAPKECK_00081	IPDIGICE_00059	IFBJEPEO_00070	MAJKKOAK_00069	JGHEKFFM_00058	GICEHBIG_00049	HBIPEFGC_00102	PNLAOHIE_00056	HKJHNDIA_00077	BJNBOLDG_01911	NPMHCIMF_00029	FAJAOMDM_01233	EANFKJJL_00540
pstP		PP2C-family Ser/Thr phosphatase	129	129	1	1	25439				1496	1898	1629	JDJPLFMB_00047	OBBJEICP_00065	FDNNKEIF_00043	OCFFECFJ_00072	KJMKMIEI_00434	JMMJOIIK_00167	KEMNBNEB_01182	PEJEBIHM_00344	KBCMCOEA_00119	IBLDBGJO_01612	FKEDPCNJ_01165	FEECEENE_00344	GAMNIEKB_00331	PDKLIFDA_00563	BOJNNJPL_00126	NOOEABFB_00131	EMFMPDDI_00132	FCEMFNCF_00130	EFHCPILN_01399	LKGOOJPG_00084	LGDPIAFE_00582	COLKDNOJ_00059	KOFLFIDA_01353	NJAPKECK_00089	IPDIGICE_00067	IFBJEPEO_00077	MAJKKOAK_00077	JGHEKFFM_00065	GICEHBIG_00057	HBIPEFGC_00110	PNLAOHIE_00063	HKJHNDIA_00087	BJNBOLDG_01903	NPMHCIMF_00037	FAJAOMDM_01241	EANFKJJL_00532
nusG		Transcription termination/antitermination protein NusG	129	129	1	1	11048				740	1115	898	JDJPLFMB_00266	OBBJEICP_01835	FDNNKEIF_00344	OCFFECFJ_00369	KJMKMIEI_01860	JMMJOIIK_00848	KEMNBNEB_00727	PEJEBIHM_01229	KBCMCOEA_00348	IBLDBGJO_00673	FKEDPCNJ_00427	FEECEENE_00998	GAMNIEKB_01160	PDKLIFDA_00015	BOJNNJPL_02519	NOOEABFB_02489	EMFMPDDI_02463	FCEMFNCF_02456	EFHCPILN_01643	LKGOOJPG_00307	LGDPIAFE_00804	COLKDNOJ_01849	KOFLFIDA_01597	NJAPKECK_00327	IPDIGICE_01781	IFBJEPEO_01482	MAJKKOAK_00320	JGHEKFFM_01207	GICEHBIG_01794	HBIPEFGC_01854	PNLAOHIE_01234	HKJHNDIA_00329	BJNBOLDG_00038	NPMHCIMF_00271	FAJAOMDM_01010	EANFKJJL_00297
mtnN		5'-methylthioadenosine/S-adenosylhomocysteine nucleosidase	129	129	1	1	9895				692	815	708	JDJPLFMB_00295	OBBJEICP_00308	FDNNKEIF_00375	OCFFECFJ_00463	KJMKMIEI_00227	JMMJOIIK_00879	KEMNBNEB_00758	PEJEBIHM_01140	KBCMCOEA_00379	IBLDBGJO_00633	FKEDPCNJ_00397	FEECEENE_00962	GAMNIEKB_01606	PDKLIFDA_00804	BOJNNJPL_00418	NOOEABFB_00422	EMFMPDDI_00420	FCEMFNCF_00418	EFHCPILN_01086	LKGOOJPG_00338	LGDPIAFE_00835	COLKDNOJ_00350	KOFLFIDA_01109	NJAPKECK_00359	IPDIGICE_01735	IFBJEPEO_01444	MAJKKOAK_00352	JGHEKFFM_01188	GICEHBIG_01746	HBIPEFGC_00375	PNLAOHIE_01215	HKJHNDIA_00365	BJNBOLDG_00074	NPMHCIMF_00300	FAJAOMDM_01387	EANFKJJL_00265
ptpA		putative low molecular weight protein-tyrosine-phosphatase	129	129	1	1	17504				416	587	531	JDJPLFMB_00418	OBBJEICP_01677	FDNNKEIF_00520	OCFFECFJ_00611	KJMKMIEI_01587	JMMJOIIK_01000	KEMNBNEB_00879	PEJEBIHM_01007	KBCMCOEA_00508	IBLDBGJO_01282	FKEDPCNJ_00263	FEECEENE_00832	GAMNIEKB_01342	PDKLIFDA_00964	BOJNNJPL_02356	NOOEABFB_02324	EMFMPDDI_02296	FCEMFNCF_02293	EFHCPILN_01816	LKGOOJPG_00459	LGDPIAFE_00956	COLKDNOJ_01685	KOFLFIDA_01759	NJAPKECK_00493	IPDIGICE_01594	IFBJEPEO_01297	MAJKKOAK_00477	JGHEKFFM_01051	GICEHBIG_01611	HBIPEFGC_01685	PNLAOHIE_01077	HKJHNDIA_00507	BJNBOLDG_00215	NPMHCIMF_00422	FAJAOMDM_00899	EANFKJJL_00132
pepO		Neutral endopeptidase	129	129	1	1	25803				2045	2294	2111	JDJPLFMB_00493	OBBJEICP_01608	FDNNKEIF_00626	OCFFECFJ_00678	KJMKMIEI_00744	JMMJOIIK_01075	KEMNBNEB_00953	PEJEBIHM_00934	KBCMCOEA_01516	IBLDBGJO_01237	FKEDPCNJ_00219	FEECEENE_00170	GAMNIEKB_01064	PDKLIFDA_01331	BOJNNJPL_00655	NOOEABFB_00658	EMFMPDDI_00656	FCEMFNCF_00656	EFHCPILN_01937	LKGOOJPG_00535	LGDPIAFE_01032	COLKDNOJ_01596	KOFLFIDA_01828	NJAPKECK_00563	IPDIGICE_01493	IFBJEPEO_01246	MAJKKOAK_00558	JGHEKFFM_01017	GICEHBIG_01475	HBIPEFGC_01608	PNLAOHIE_01043	HKJHNDIA_00592	BJNBOLDG_00341	NPMHCIMF_00500	FAJAOMDM_00776	EANFKJJL_00054
metK		S-adenosylmethionine synthase	129	129	1	1	5873				1208	1289	1222	JDJPLFMB_00586	OBBJEICP_01554	FDNNKEIF_00739	OCFFECFJ_00975	KJMKMIEI_01160	JMMJOIIK_01157	KEMNBNEB_00026	PEJEBIHM_00844	KBCMCOEA_01617	IBLDBGJO_01141	FKEDPCNJ_00125	FEECEENE_00692	GAMNIEKB_00589	PDKLIFDA_01666	BOJNNJPL_02352	NOOEABFB_02320	EMFMPDDI_02292	FCEMFNCF_02289	EFHCPILN_01992	LKGOOJPG_00629	LGDPIAFE_01126	COLKDNOJ_01530	KOFLFIDA_00014	NJAPKECK_00648	IPDIGICE_00468	IFBJEPEO_01139	MAJKKOAK_00653	JGHEKFFM_00918	GICEHBIG_01407	HBIPEFGC_01553	PNLAOHIE_00933	HKJHNDIA_00695	BJNBOLDG_00386	NPMHCIMF_00585	FAJAOMDM_00725	EANFKJJL_01653
pta		Phosphate acetyltransferase	129	129	1	1	24493				1667	1700	1679	JDJPLFMB_00740	OBBJEICP_00668	FDNNKEIF_00992	OCFFECFJ_01173	KJMKMIEI_00844	JMMJOIIK_00495	KEMNBNEB_00224	PEJEBIHM_01786	KBCMCOEA_00876	IBLDBGJO_01068	FKEDPCNJ_00975	FEECEENE_00323	GAMNIEKB_00680	PDKLIFDA_00466	BOJNNJPL_01898	NOOEABFB_01911	EMFMPDDI_01886	FCEMFNCF_01885	EFHCPILN_00731	LKGOOJPG_00968	LGDPIAFE_01466	COLKDNOJ_00771	KOFLFIDA_00746	NJAPKECK_00985	IPDIGICE_01073	IFBJEPEO_00946	MAJKKOAK_01006	JGHEKFFM_00755	GICEHBIG_00760	HBIPEFGC_00809	PNLAOHIE_00763	HKJHNDIA_01022	BJNBOLDG_01173	NPMHCIMF_00809	FAJAOMDM_00332	EANFKJJL_01324
yrrK		Putative pre-16S rRNA nuclease	129	129	1	1	24548				413	518	464	JDJPLFMB_00754	OBBJEICP_00771	FDNNKEIF_01007	OCFFECFJ_01207	KJMKMIEI_00874	JMMJOIIK_00528	KEMNBNEB_00257	PEJEBIHM_01815	KBCMCOEA_00845	IBLDBGJO_01095	FKEDPCNJ_01008	FEECEENE_01383	GAMNIEKB_01023	PDKLIFDA_01848	BOJNNJPL_01759	NOOEABFB_01772	EMFMPDDI_01747	FCEMFNCF_01746	EFHCPILN_00620	LKGOOJPG_00935	LGDPIAFE_01433	COLKDNOJ_00885	KOFLFIDA_00632	NJAPKECK_00954	IPDIGICE_00952	IFBJEPEO_00915	MAJKKOAK_00973	JGHEKFFM_00742	GICEHBIG_00886	HBIPEFGC_00918	PNLAOHIE_00749	HKJHNDIA_01000	BJNBOLDG_01026	NPMHCIMF_00825	FAJAOMDM_00357	EANFKJJL_01354
rsfS		Ribosomal silencing factor RsfS	129	129	1	1	18340				377	1127	420	JDJPLFMB_00944	OBBJEICP_00672	FDNNKEIF_01216	OCFFECFJ_01123	KJMKMIEI_01461	JMMJOIIK_00723	KEMNBNEB_00452	PEJEBIHM_00544	KBCMCOEA_00655	IBLDBGJO_01484	FKEDPCNJ_01599	FEECEENE_00814	GAMNIEKB_00673	PDKLIFDA_00483	BOJNNJPL_01894	NOOEABFB_01907	EMFMPDDI_01882	FCEMFNCF_01881	EFHCPILN_00727	LKGOOJPG_00741	LGDPIAFE_01239	COLKDNOJ_00775	KOFLFIDA_00742	NJAPKECK_00757	IPDIGICE_01066	IFBJEPEO_00709	MAJKKOAK_00779	JGHEKFFM_00565	GICEHBIG_00767	HBIPEFGC_00813	PNLAOHIE_00570	HKJHNDIA_00810	BJNBOLDG_01166	NPMHCIMF_01015	FAJAOMDM_00512	EANFKJJL_01543
cypB		Peptidyl-prolyl cis-trans isomerase B	129	129	1	1	23949				521	1085	551	JDJPLFMB_01085	OBBJEICP_01229	FDNNKEIF_01372	OCFFECFJ_01685	KJMKMIEI_00072	JMMJOIIK_00376	KEMNBNEB_00105	PEJEBIHM_00184	KBCMCOEA_00994	IBLDBGJO_01511	FKEDPCNJ_01572	FEECEENE_00404	GAMNIEKB_00220	PDKLIFDA_01114	BOJNNJPL_01039	NOOEABFB_01039	EMFMPDDI_01038	FCEMFNCF_01037	EFHCPILN_00321	LKGOOJPG_01088	LGDPIAFE_01587	COLKDNOJ_01183	KOFLFIDA_00333	NJAPKECK_01102	IPDIGICE_00711	IFBJEPEO_00682	MAJKKOAK_01127	JGHEKFFM_00540	GICEHBIG_01158	HBIPEFGC_01230	PNLAOHIE_00545	HKJHNDIA_01192	BJNBOLDG_00621	NPMHCIMF_01149	FAJAOMDM_00541	EANFKJJL_01207
pgsA2		Putative CDP-diacylglycerol--glycerol-3-phosphate 3-phosphatidyl-transferase 2	129	129	1	1	23523				605	1241	662	JDJPLFMB_01110	OBBJEICP_01264	FDNNKEIF_01399	OCFFECFJ_01727	KJMKMIEI_00044	JMMJOIIK_00347	KEMNBNEB_00076	PEJEBIHM_00156	KBCMCOEA_01022	IBLDBGJO_01551	FKEDPCNJ_01488	FEECEENE_00435	GAMNIEKB_00168	PDKLIFDA_01229	BOJNNJPL_01012	NOOEABFB_01012	EMFMPDDI_01011	FCEMFNCF_01010	EFHCPILN_00281	LKGOOJPG_01117	LGDPIAFE_01616	COLKDNOJ_01213	KOFLFIDA_00302	NJAPKECK_01130	IPDIGICE_00682	IFBJEPEO_00640	MAJKKOAK_01156	JGHEKFFM_00503	GICEHBIG_01188	HBIPEFGC_01261	PNLAOHIE_00508	HKJHNDIA_01220	BJNBOLDG_00593	NPMHCIMF_01174	FAJAOMDM_00583	EANFKJJL_01179
group_2210		hypothetical protein	129	129	1	1	5261				272	536	463	JDJPLFMB_01192	OBBJEICP_01352	FDNNKEIF_01512	OCFFECFJ_01853	KJMKMIEI_01291	JMMJOIIK_01479	KEMNBNEB_01090	PEJEBIHM_00072	KBCMCOEA_01106	IBLDBGJO_00424	FKEDPCNJ_00818	FEECEENE_00541	GAMNIEKB_00104	PDKLIFDA_01011	BOJNNJPL_00918	NOOEABFB_00918	EMFMPDDI_00917	FCEMFNCF_00916	EFHCPILN_00176	LKGOOJPG_01208	LGDPIAFE_00080	COLKDNOJ_01328	KOFLFIDA_00203	NJAPKECK_01206	IPDIGICE_00599	IFBJEPEO_00545	MAJKKOAK_01246	JGHEKFFM_00425	GICEHBIG_01271	HBIPEFGC_01366	PNLAOHIE_00431	HKJHNDIA_01307	BJNBOLDG_00518	NPMHCIMF_01255	FAJAOMDM_00191	EANFKJJL_01095
group_2244		putative protein	129	129	1	1	11250				944	1019	966	JDJPLFMB_01527	OBBJEICP_00273	FDNNKEIF_01877	OCFFECFJ_00328	KJMKMIEI_00792	JMMJOIIK_01298	KEMNBNEB_00547	PEJEBIHM_01477	KBCMCOEA_01440	IBLDBGJO_00694	FKEDPCNJ_00447	FEECEENE_00131	GAMNIEKB_01849	PDKLIFDA_00771	BOJNNJPL_00367	NOOEABFB_00371	EMFMPDDI_00371	FCEMFNCF_00368	EFHCPILN_01129	LKGOOJPG_01427	LGDPIAFE_00299	COLKDNOJ_00294	KOFLFIDA_01144	NJAPKECK_01419	IPDIGICE_00330	IFBJEPEO_01502	MAJKKOAK_01478	JGHEKFFM_01233	GICEHBIG_00302	HBIPEFGC_00340	PNLAOHIE_01258	HKJHNDIA_01541	BJNBOLDG_01637	NPMHCIMF_01535	FAJAOMDM_00043	EANFKJJL_00846
mutT4		Putative mutator protein MutT4	129	129	1	1	15916				623	1403	840	JDJPLFMB_01737	OBBJEICP_02021	FDNNKEIF_02193	OCFFECFJ_02584	KJMKMIEI_00337	JMMJOIIK_00119	KEMNBNEB_01386	PEJEBIHM_00256	KBCMCOEA_00032	IBLDBGJO_00901	FKEDPCNJ_00690	FEECEENE_00041	GAMNIEKB_01718	PDKLIFDA_00647	BOJNNJPL_00036	NOOEABFB_00041	EMFMPDDI_00041	FCEMFNCF_00040	EFHCPILN_01465	LKGOOJPG_01618	LGDPIAFE_00490	COLKDNOJ_02069	KOFLFIDA_01424	NJAPKECK_01598	IPDIGICE_01980	IFBJEPEO_01722	MAJKKOAK_01663	JGHEKFFM_01400	GICEHBIG_01968	HBIPEFGC_00048	PNLAOHIE_01415	HKJHNDIA_01729	BJNBOLDG_01996	NPMHCIMF_01815	FAJAOMDM_01172	EANFKJJL_00624
dagK		Diacylglycerol kinase	129	129	1	1	6348				1085	1355	1161	JDJPLFMB_00394	OBBJEICP_01714	FDNNKEIF_00477	OCFFECFJ_00584	KJMKMIEI_01644	JMMJOIIK_00964	KEMNBNEB_00843	PEJEBIHM_01047	KBCMCOEA_00471	IBLDBGJO_00538	FKEDPCNJ_00303	FEECEENE_00866	GAMNIEKB_01997	PDKLIFDA_00923	BOJNNJPL_02400	NOOEABFB_02368	EMFMPDDI_02340	FCEMFNCF_02337	EFHCPILN_01783	LKGOOJPG_00423	LGDPIAFE_00920	COLKDNOJ_01729	KOFLFIDA_01725	NJAPKECK_00455	IPDIGICE_01626	IFBJEPEO_01336	MAJKKOAK_00441	JGHEKFFM_01085	GICEHBIG_01643	HBIPEFGC_01720	PNLAOHIE_01112	HKJHNDIA_00465	BJNBOLDG_00183	NPMHCIMF_00398	FAJAOMDM_00941	EANFKJJL_00173
atpF_2		hypothetical protein	129	129	1	1	9904				1361	1760	1551	JDJPLFMB_00291	OBBJEICP_00304	FDNNKEIF_00371	OCFFECFJ_00454	KJMKMIEI_00232	JMMJOIIK_00874	KEMNBNEB_00753	PEJEBIHM_01145	KBCMCOEA_00374	IBLDBGJO_00638	FKEDPCNJ_00402	FEECEENE_00967	GAMNIEKB_01601	PDKLIFDA_00800	BOJNNJPL_00414	NOOEABFB_00418	EMFMPDDI_00416	FCEMFNCF_00414	EFHCPILN_01090	LKGOOJPG_00333	LGDPIAFE_00830	COLKDNOJ_00344	KOFLFIDA_01113	NJAPKECK_00354	IPDIGICE_01750	IFBJEPEO_01449	MAJKKOAK_00347	JGHEKFFM_01193	GICEHBIG_01761	HBIPEFGC_00371	PNLAOHIE_01220	HKJHNDIA_00360	BJNBOLDG_00070	NPMHCIMF_00296	FAJAOMDM_01385	EANFKJJL_00270
rbfA		Ribosome-binding factor A	129	129	1	1	6100				461	767	567	JDJPLFMB_00381	OBBJEICP_01731	FDNNKEIF_00458	OCFFECFJ_00561	KJMKMIEI_01655	JMMJOIIK_00954	KEMNBNEB_00833	PEJEBIHM_01058	KBCMCOEA_00461	IBLDBGJO_00550	FKEDPCNJ_00315	FEECEENE_00875	GAMNIEKB_01763	PDKLIFDA_00903	BOJNNJPL_02415	NOOEABFB_02385	EMFMPDDI_02356	FCEMFNCF_02352	EFHCPILN_01768	LKGOOJPG_00413	LGDPIAFE_00910	COLKDNOJ_01745	KOFLFIDA_01709	NJAPKECK_00444	IPDIGICE_01640	IFBJEPEO_01348	MAJKKOAK_00431	JGHEKFFM_01101	GICEHBIG_01657	HBIPEFGC_01736	PNLAOHIE_01128	HKJHNDIA_00455	BJNBOLDG_00169	NPMHCIMF_00385	FAJAOMDM_01466	EANFKJJL_00183
thyA		Thymidylate synthase ThyA	129	129	1	1	17499				800	1049	870	JDJPLFMB_00416	OBBJEICP_01680	FDNNKEIF_00518	OCFFECFJ_00609	KJMKMIEI_01589	JMMJOIIK_00998	KEMNBNEB_00877	PEJEBIHM_01009	KBCMCOEA_00506	IBLDBGJO_01284	FKEDPCNJ_00265	FEECEENE_00834	GAMNIEKB_01340	PDKLIFDA_00962	BOJNNJPL_02359	NOOEABFB_02327	EMFMPDDI_02299	FCEMFNCF_02296	EFHCPILN_01814	LKGOOJPG_00457	LGDPIAFE_00954	COLKDNOJ_01687	KOFLFIDA_01757	NJAPKECK_00491	IPDIGICE_01596	IFBJEPEO_01299	MAJKKOAK_00475	JGHEKFFM_01053	GICEHBIG_01613	HBIPEFGC_01687	PNLAOHIE_01079	HKJHNDIA_00505	BJNBOLDG_00213	NPMHCIMF_00420	FAJAOMDM_00901	EANFKJJL_00134
folA		Dihydrofolate reductase	129	129	1	1	17500				659	692	671	JDJPLFMB_00417	OBBJEICP_01678	FDNNKEIF_00519	OCFFECFJ_00610	KJMKMIEI_01588	JMMJOIIK_00999	KEMNBNEB_00878	PEJEBIHM_01008	KBCMCOEA_00507	IBLDBGJO_01283	FKEDPCNJ_00264	FEECEENE_00833	GAMNIEKB_01341	PDKLIFDA_00963	BOJNNJPL_02357	NOOEABFB_02325	EMFMPDDI_02297	FCEMFNCF_02294	EFHCPILN_01815	LKGOOJPG_00458	LGDPIAFE_00955	COLKDNOJ_01686	KOFLFIDA_01758	NJAPKECK_00492	IPDIGICE_01595	IFBJEPEO_01298	MAJKKOAK_00476	JGHEKFFM_01052	GICEHBIG_01612	HBIPEFGC_01686	PNLAOHIE_01078	HKJHNDIA_00506	BJNBOLDG_00214	NPMHCIMF_00421	FAJAOMDM_00900	EANFKJJL_00133
yhhT		Putative transport protein	129	129	1	1	16569				1439	1733	1563	JDJPLFMB_00436	OBBJEICP_01665	FDNNKEIF_00535	OCFFECFJ_00626	KJMKMIEI_00700	JMMJOIIK_01032	KEMNBNEB_00910	PEJEBIHM_00979	KBCMCOEA_00542	IBLDBGJO_01271	FKEDPCNJ_00250	FEECEENE_00211	GAMNIEKB_02085	PDKLIFDA_00210	BOJNNJPL_00603	NOOEABFB_00606	EMFMPDDI_00605	FCEMFNCF_00605	EFHCPILN_01870	LKGOOJPG_00492	LGDPIAFE_00989	COLKDNOJ_01666	KOFLFIDA_01771	NJAPKECK_00520	IPDIGICE_01534	IFBJEPEO_01279	MAJKKOAK_00513	JGHEKFFM_01043	GICEHBIG_01516	HBIPEFGC_01673	PNLAOHIE_01069	HKJHNDIA_00545	BJNBOLDG_00293	NPMHCIMF_00440	FAJAOMDM_00888	EANFKJJL_00098
dnaG		DNA primase	129	129	1	1	2162				1145	2414	2087	JDJPLFMB_00536	OBBJEICP_00484	FDNNKEIF_00671	OCFFECFJ_00734	KJMKMIEI_01804	JMMJOIIK_01125	KEMNBNEB_01003	PEJEBIHM_00881	KBCMCOEA_01574	IBLDBGJO_01206	FKEDPCNJ_00185	FEECEENE_00642	GAMNIEKB_01260	PDKLIFDA_01742	BOJNNJPL_02176	NOOEABFB_02188	EMFMPDDI_02157	FCEMFNCF_02156	EFHCPILN_00915	LKGOOJPG_00585	LGDPIAFE_01082	COLKDNOJ_00555	KOFLFIDA_00932	NJAPKECK_00612	IPDIGICE_01338	IFBJEPEO_01214	MAJKKOAK_00609	JGHEKFFM_00988	GICEHBIG_00509	HBIPEFGC_00618	PNLAOHIE_01014	HKJHNDIA_00644	BJNBOLDG_01426	NPMHCIMF_00536	FAJAOMDM_00749	EANFKJJL_01697
group_2315		hypothetical protein	129	129	1	1	23333				1046	1607	1072	JDJPLFMB_00604	OBBJEICP_01531	FDNNKEIF_00757	OCFFECFJ_01002	KJMKMIEI_01141	JMMJOIIK_01139	KEMNBNEB_00008	PEJEBIHM_00826	KBCMCOEA_01636	IBLDBGJO_01125	FKEDPCNJ_00109	FEECEENE_00710	GAMNIEKB_00048	PDKLIFDA_01634	BOJNNJPL_00755	NOOEABFB_00755	EMFMPDDI_00754	FCEMFNCF_00753	EFHCPILN_02014	LKGOOJPG_00648	LGDPIAFE_01145	COLKDNOJ_01509	KOFLFIDA_00036	NJAPKECK_00666	IPDIGICE_00495	IFBJEPEO_01124	MAJKKOAK_00671	JGHEKFFM_00902	GICEHBIG_01380	HBIPEFGC_01532	PNLAOHIE_00917	HKJHNDIA_00713	BJNBOLDG_00413	NPMHCIMF_00603	FAJAOMDM_00714	EANFKJJL_01634
clpX		ATP-dependent Clp protease ATP-binding subunit ClpX	129	129	1	1	24102				1295	1532	1355	JDJPLFMB_00634	OBBJEICP_00706	FDNNKEIF_00789	OCFFECFJ_01669	KJMKMIEI_00086	JMMJOIIK_00390	KEMNBNEB_00119	PEJEBIHM_00198	KBCMCOEA_00980	IBLDBGJO_01499	FKEDPCNJ_01584	FEECEENE_00389	GAMNIEKB_00233	PDKLIFDA_01942	BOJNNJPL_01871	NOOEABFB_01884	EMFMPDDI_01859	FCEMFNCF_01858	EFHCPILN_00690	LKGOOJPG_01073	LGDPIAFE_01573	COLKDNOJ_00802	KOFLFIDA_00703	NJAPKECK_01088	IPDIGICE_01046	IFBJEPEO_00694	MAJKKOAK_01113	JGHEKFFM_00552	GICEHBIG_00787	HBIPEFGC_00846	PNLAOHIE_00557	HKJHNDIA_01177	BJNBOLDG_01146	NPMHCIMF_00633	FAJAOMDM_00529	EANFKJJL_01221
group_2320		hypothetical protein	129	129	1	1	24222				320	500	394	JDJPLFMB_00711	OBBJEICP_00639	FDNNKEIF_00870	OCFFECFJ_01430	KJMKMIEI_00815	JMMJOIIK_00466	KEMNBNEB_00195	PEJEBIHM_01757	KBCMCOEA_00905	IBLDBGJO_01038	FKEDPCNJ_00945	FEECEENE_01224	GAMNIEKB_00718	PDKLIFDA_00397	BOJNNJPL_01934	NOOEABFB_01947	EMFMPDDI_01922	FCEMFNCF_01921	EFHCPILN_00768	LKGOOJPG_00997	LGDPIAFE_01496	COLKDNOJ_00716	KOFLFIDA_00776	NJAPKECK_01014	IPDIGICE_01106	IFBJEPEO_00976	MAJKKOAK_01035	JGHEKFFM_00781	GICEHBIG_00726	HBIPEFGC_00776	PNLAOHIE_00789	HKJHNDIA_01106	BJNBOLDG_01218	NPMHCIMF_00723	FAJAOMDM_00305	EANFKJJL_01295
iscU		Iron-sulfur cluster assembly scaffold protein IscU	129	129	1	1	24583				236	674	561	JDJPLFMB_00767	OBBJEICP_00784	FDNNKEIF_01019	OCFFECFJ_01225	KJMKMIEI_00890	JMMJOIIK_00551	KEMNBNEB_00280	PEJEBIHM_01829	KBCMCOEA_00829	IBLDBGJO_01107	FKEDPCNJ_01020	FEECEENE_01360	GAMNIEKB_01012	PDKLIFDA_01836	BOJNNJPL_01748	NOOEABFB_01761	EMFMPDDI_01736	FCEMFNCF_01735	EFHCPILN_00607	LKGOOJPG_00912	LGDPIAFE_01410	COLKDNOJ_00896	KOFLFIDA_00619	NJAPKECK_00939	IPDIGICE_00940	IFBJEPEO_00903	MAJKKOAK_00955	JGHEKFFM_00730	GICEHBIG_00898	HBIPEFGC_00932	PNLAOHIE_00737	HKJHNDIA_00981	BJNBOLDG_01014	NPMHCIMF_00838	FAJAOMDM_00367	EANFKJJL_01370
pyrF_2		Orotidine 5'-phosphate decarboxylase	129	129	1	1	24823				398	1175	976	JDJPLFMB_00819	OBBJEICP_00856	FDNNKEIF_01075	OCFFECFJ_01287	KJMKMIEI_00927	JMMJOIIK_00589	KEMNBNEB_00318	PEJEBIHM_00408	KBCMCOEA_00792	IBLDBGJO_01342	FKEDPCNJ_01641	FEECEENE_01326	GAMNIEKB_01563	PDKLIFDA_02218	BOJNNJPL_01586	NOOEABFB_01599	EMFMPDDI_01569	FCEMFNCF_01569	EFHCPILN_00537	LKGOOJPG_00873	LGDPIAFE_01372	COLKDNOJ_00971	KOFLFIDA_00543	NJAPKECK_00901	IPDIGICE_00880	IFBJEPEO_00854	MAJKKOAK_00917	JGHEKFFM_00691	GICEHBIG_00963	HBIPEFGC_01002	PNLAOHIE_00696	HKJHNDIA_00947	BJNBOLDG_00943	NPMHCIMF_00890	FAJAOMDM_00492	EANFKJJL_01407
group_2323		hypothetical protein	129	129	1	1	13988				1112	1634	1449	JDJPLFMB_00878	OBBJEICP_01136	FDNNKEIF_01146	OCFFECFJ_01316	KJMKMIEI_01395	JMMJOIIK_00659	KEMNBNEB_00388	PEJEBIHM_00478	KBCMCOEA_00721	IBLDBGJO_01429	FKEDPCNJ_01341	FEECEENE_00287	GAMNIEKB_00947	PDKLIFDA_01467	BOJNNJPL_01252	NOOEABFB_01252	EMFMPDDI_01250	FCEMFNCF_01249	EFHCPILN_00472	LKGOOJPG_00803	LGDPIAFE_01302	COLKDNOJ_01051	KOFLFIDA_00439	NJAPKECK_00821	IPDIGICE_00821	IFBJEPEO_00765	MAJKKOAK_00844	JGHEKFFM_00617	GICEHBIG_01020	HBIPEFGC_01071	PNLAOHIE_00622	HKJHNDIA_00872	BJNBOLDG_00827	NPMHCIMF_00948	FAJAOMDM_00423	EANFKJJL_01478
hrcA		Heat-inducible transcription repressor HrcA	129	129	1	1	14218				1052	1313	1110	JDJPLFMB_00897	OBBJEICP_01163	FDNNKEIF_01126	OCFFECFJ_01483	KJMKMIEI_00963	JMMJOIIK_00626	KEMNBNEB_00355	PEJEBIHM_00444	KBCMCOEA_00756	IBLDBGJO_01367	FKEDPCNJ_01705	FEECEENE_01287	GAMNIEKB_01495	PDKLIFDA_01428	BOJNNJPL_01169	NOOEABFB_01168	EMFMPDDI_01166	FCEMFNCF_01165	EFHCPILN_00445	LKGOOJPG_00836	LGDPIAFE_01335	COLKDNOJ_01078	KOFLFIDA_00412	NJAPKECK_00858	IPDIGICE_00849	IFBJEPEO_00829	MAJKKOAK_00881	JGHEKFFM_00669	GICEHBIG_00992	HBIPEFGC_01098	PNLAOHIE_00674	HKJHNDIA_00915	BJNBOLDG_00914	NPMHCIMF_00967	FAJAOMDM_00473	EANFKJJL_01443
dut		Deoxyuridine 5'-triphosphate nucleotidohydrolase	129	129	1	1	23936				464	521	475	JDJPLFMB_01087	OBBJEICP_01237	FDNNKEIF_01374	OCFFECFJ_01687	KJMKMIEI_00070	JMMJOIIK_00374	KEMNBNEB_00103	PEJEBIHM_00182	KBCMCOEA_00996	IBLDBGJO_01530	FKEDPCNJ_01466	FEECEENE_00406	GAMNIEKB_00215	PDKLIFDA_01175	BOJNNJPL_01037	NOOEABFB_01037	EMFMPDDI_01036	FCEMFNCF_01035	EFHCPILN_00309	LKGOOJPG_01090	LGDPIAFE_01589	COLKDNOJ_01185	KOFLFIDA_00331	NJAPKECK_01104	IPDIGICE_00709	IFBJEPEO_00661	MAJKKOAK_01129	JGHEKFFM_00523	GICEHBIG_01160	HBIPEFGC_01234	PNLAOHIE_00528	HKJHNDIA_01194	BJNBOLDG_00619	NPMHCIMF_01151	FAJAOMDM_00563	EANFKJJL_01205
gyrA_2		DNA gyrase subunit A	129	129	1	1	23904				584	2771	2638	JDJPLFMB_01091	OBBJEICP_01241	FDNNKEIF_01378	OCFFECFJ_01691	KJMKMIEI_00066	JMMJOIIK_00370	KEMNBNEB_00099	PEJEBIHM_00178	KBCMCOEA_01000	IBLDBGJO_01534	FKEDPCNJ_01470	FEECEENE_00414	GAMNIEKB_00211	PDKLIFDA_01179	BOJNNJPL_01033	NOOEABFB_01033	EMFMPDDI_01032	FCEMFNCF_01031	EFHCPILN_00305	LKGOOJPG_01094	LGDPIAFE_01593	COLKDNOJ_01189	KOFLFIDA_00326	NJAPKECK_01108	IPDIGICE_00705	IFBJEPEO_00657	MAJKKOAK_01133	JGHEKFFM_00519	GICEHBIG_01164	HBIPEFGC_01239	PNLAOHIE_00524	HKJHNDIA_01198	BJNBOLDG_00615	NPMHCIMF_01155	FAJAOMDM_00567	EANFKJJL_01201
gyrB_2		DNA gyrase subunit B	129	129	1	1	23636				2192	2444	2333	JDJPLFMB_01094	OBBJEICP_01246	FDNNKEIF_01384	OCFFECFJ_01705	KJMKMIEI_00060	JMMJOIIK_00363	KEMNBNEB_00092	PEJEBIHM_00172	KBCMCOEA_01006	IBLDBGJO_01536	FKEDPCNJ_01472	FEECEENE_00420	GAMNIEKB_00186	PDKLIFDA_01191	BOJNNJPL_01028	NOOEABFB_01028	EMFMPDDI_01027	FCEMFNCF_01026	EFHCPILN_00300	LKGOOJPG_01101	LGDPIAFE_01600	COLKDNOJ_01194	KOFLFIDA_00321	NJAPKECK_01114	IPDIGICE_00698	IFBJEPEO_00655	MAJKKOAK_01140	JGHEKFFM_00518	GICEHBIG_01173	HBIPEFGC_01244	PNLAOHIE_00523	HKJHNDIA_01205	BJNBOLDG_00608	NPMHCIMF_01158	FAJAOMDM_00569	EANFKJJL_01195
sigH		ECF RNA polymerase sigma factor SigH	129	129	1	1	13405				581	1013	714	JDJPLFMB_01168	OBBJEICP_01319	FDNNKEIF_01485	OCFFECFJ_01785	KJMKMIEI_01256	JMMJOIIK_01438	KEMNBNEB_01131	PEJEBIHM_00107	KBCMCOEA_01070	IBLDBGJO_00479	FKEDPCNJ_00772	FEECEENE_00498	GAMNIEKB_00134	PDKLIFDA_01042	BOJNNJPL_00962	NOOEABFB_00962	EMFMPDDI_00961	FCEMFNCF_00960	EFHCPILN_00225	LKGOOJPG_01167	LGDPIAFE_00039	COLKDNOJ_01284	KOFLFIDA_00248	NJAPKECK_01178	IPDIGICE_00626	IFBJEPEO_00592	MAJKKOAK_01219	JGHEKFFM_00450	GICEHBIG_01244	HBIPEFGC_01321	PNLAOHIE_00456	HKJHNDIA_01278	BJNBOLDG_00544	NPMHCIMF_01231	FAJAOMDM_00628	EANFKJJL_01131
murF		UDP-N-acetylmuramoyl-tripeptide--D-alanyl-D-alanine ligase	129	129	1	1	5253				1445	1697	1500	JDJPLFMB_01189	OBBJEICP_01349	FDNNKEIF_01509	OCFFECFJ_01850	KJMKMIEI_01288	JMMJOIIK_01476	KEMNBNEB_01093	PEJEBIHM_00075	KBCMCOEA_01103	IBLDBGJO_00427	FKEDPCNJ_00815	FEECEENE_00538	GAMNIEKB_00107	PDKLIFDA_01014	BOJNNJPL_00921	NOOEABFB_00921	EMFMPDDI_00920	FCEMFNCF_00919	EFHCPILN_00179	LKGOOJPG_01205	LGDPIAFE_00077	COLKDNOJ_01325	KOFLFIDA_00206	NJAPKECK_01203	IPDIGICE_00602	IFBJEPEO_00548	MAJKKOAK_01242	JGHEKFFM_00428	GICEHBIG_01268	HBIPEFGC_01363	PNLAOHIE_00434	HKJHNDIA_01304	BJNBOLDG_00521	NPMHCIMF_01252	FAJAOMDM_00194	EANFKJJL_01098
nrdR		Transcriptional repressor NrdR	129	129	1	1	5273				308	803	446	JDJPLFMB_01197	OBBJEICP_01357	FDNNKEIF_01517	OCFFECFJ_01858	KJMKMIEI_01296	JMMJOIIK_01484	KEMNBNEB_01085	PEJEBIHM_00067	KBCMCOEA_01111	IBLDBGJO_00420	FKEDPCNJ_00822	FEECEENE_00546	GAMNIEKB_00099	PDKLIFDA_01006	BOJNNJPL_00913	NOOEABFB_00913	EMFMPDDI_00912	FCEMFNCF_00911	EFHCPILN_00171	LKGOOJPG_01213	LGDPIAFE_00085	COLKDNOJ_01333	KOFLFIDA_00198	NJAPKECK_01211	IPDIGICE_00594	IFBJEPEO_00541	MAJKKOAK_01251	JGHEKFFM_00421	GICEHBIG_01276	HBIPEFGC_01371	PNLAOHIE_00427	HKJHNDIA_01312	BJNBOLDG_00513	NPMHCIMF_01260	FAJAOMDM_00187	EANFKJJL_01090
uvrD2		ATP-dependent DNA helicase UvrD2	129	129	1	1	4566				431	1772	1524	JDJPLFMB_01250	OBBJEICP_01431	FDNNKEIF_01586	OCFFECFJ_00973	KJMKMIEI_01344	JMMJOIIK_01543	KEMNBNEB_01038	PEJEBIHM_00020	KBCMCOEA_01171	IBLDBGJO_00378	FKEDPCNJ_00864	FEECEENE_00593	GAMNIEKB_00560	PDKLIFDA_02007	BOJNNJPL_00842	NOOEABFB_00842	EMFMPDDI_00841	FCEMFNCF_00840	EFHCPILN_00106	LKGOOJPG_01260	LGDPIAFE_00132	COLKDNOJ_01401	KOFLFIDA_00136	NJAPKECK_01259	IPDIGICE_01203	IFBJEPEO_00498	MAJKKOAK_01298	JGHEKFFM_00381	GICEHBIG_00632	HBIPEFGC_01436	PNLAOHIE_00388	HKJHNDIA_01359	BJNBOLDG_01307	NPMHCIMF_01333	FAJAOMDM_00152	EANFKJJL_01043
atpH		ATP synthase subunit delta	129	129	1	1	7443				809	836	829	JDJPLFMB_01536	OBBJEICP_00264	FDNNKEIF_01897	OCFFECFJ_00319	KJMKMIEI_00801	JMMJOIIK_01289	KEMNBNEB_00556	PEJEBIHM_01468	KBCMCOEA_01449	IBLDBGJO_00708	FKEDPCNJ_00461	FEECEENE_00122	GAMNIEKB_01840	PDKLIFDA_00762	BOJNNJPL_00358	NOOEABFB_00362	EMFMPDDI_00362	FCEMFNCF_00359	EFHCPILN_01138	LKGOOJPG_01436	LGDPIAFE_00308	COLKDNOJ_00285	KOFLFIDA_01153	NJAPKECK_01428	IPDIGICE_00321	IFBJEPEO_01516	MAJKKOAK_01487	JGHEKFFM_01248	GICEHBIG_00293	HBIPEFGC_00331	PNLAOHIE_01273	HKJHNDIA_01550	BJNBOLDG_01646	NPMHCIMF_01544	FAJAOMDM_00033	EANFKJJL_00837
group_2364		putative protein	129	129	1	1	16013				350	1100	570	JDJPLFMB_00007	OBBJEICP_00007	FDNNKEIF_00007	OCFFECFJ_00007	KJMKMIEI_00354	JMMJOIIK_00103	KEMNBNEB_01370	PEJEBIHM_00272	KBCMCOEA_00048	IBLDBGJO_00921	FKEDPCNJ_00711	FEECEENE_00016	GAMNIEKB_01699	PDKLIFDA_00631	BOJNNJPL_00053	NOOEABFB_00058	EMFMPDDI_00058	FCEMFNCF_00057	EFHCPILN_01447	LKGOOJPG_00007	LGDPIAFE_00506	COLKDNOJ_00008	KOFLFIDA_01405	NJAPKECK_00007	IPDIGICE_00007	IFBJEPEO_00007	MAJKKOAK_00007	JGHEKFFM_00007	GICEHBIG_00007	HBIPEFGC_00065	PNLAOHIE_00007	HKJHNDIA_00007	BJNBOLDG_01979	NPMHCIMF_00007	FAJAOMDM_01195	EANFKJJL_00608
ftsY		Signal recognition particle receptor FtsY	129	129	1	1	25560				347	1628	1253	JDJPLFMB_00125	OBBJEICP_00206	FDNNKEIF_00181	OCFFECFJ_00214	KJMKMIEI_00579	JMMJOIIK_00269	KEMNBNEB_01284	PEJEBIHM_01349	KBCMCOEA_00227	IBLDBGJO_00804	FKEDPCNJ_00581	FEECEENE_01407	GAMNIEKB_01642	PDKLIFDA_02288	BOJNNJPL_00273	NOOEABFB_00278	EMFMPDDI_00279	FCEMFNCF_00278	EFHCPILN_01254	LKGOOJPG_00186	LGDPIAFE_00683	COLKDNOJ_00232	KOFLFIDA_01214	NJAPKECK_00201	IPDIGICE_00251	IFBJEPEO_01607	MAJKKOAK_00201	JGHEKFFM_01326	GICEHBIG_00223	HBIPEFGC_00247	PNLAOHIE_01350	HKJHNDIA_00177	BJNBOLDG_01755	NPMHCIMF_00124	FAJAOMDM_01083	EANFKJJL_00420
topA		DNA topoisomerase 1	129	129	1	1	11764				206	3155	2969	JDJPLFMB_00176	OBBJEICP_00159	FDNNKEIF_00242	OCFFECFJ_02324	KJMKMIEI_00610	JMMJOIIK_00302	KEMNBNEB_01317	PEJEBIHM_01318	KBCMCOEA_00258	IBLDBGJO_00767	FKEDPCNJ_00540	FEECEENE_01647	GAMNIEKB_01659	PDKLIFDA_01569	BOJNNJPL_00218	NOOEABFB_00223	EMFMPDDI_00224	FCEMFNCF_00223	EFHCPILN_01297	LKGOOJPG_00219	LGDPIAFE_00716	COLKDNOJ_00159	KOFLFIDA_01256	NJAPKECK_00232	IPDIGICE_00186	IFBJEPEO_01570	MAJKKOAK_00233	JGHEKFFM_01291	GICEHBIG_00155	HBIPEFGC_00205	PNLAOHIE_01314	HKJHNDIA_00228	BJNBOLDG_01799	NPMHCIMF_00181	FAJAOMDM_01036	EANFKJJL_00389
dnaX_2		DNA polymerase III subunit gamma/tau	129	129	1	1	11762				932	1424	1170	JDJPLFMB_00178	OBBJEICP_00161	FDNNKEIF_00244	OCFFECFJ_02322	KJMKMIEI_00612	JMMJOIIK_00304	KEMNBNEB_01319	PEJEBIHM_01316	KBCMCOEA_00260	IBLDBGJO_00765	FKEDPCNJ_00538	FEECEENE_01645	GAMNIEKB_01661	PDKLIFDA_01571	BOJNNJPL_00220	NOOEABFB_00225	EMFMPDDI_00226	FCEMFNCF_00225	EFHCPILN_01295	LKGOOJPG_00221	LGDPIAFE_00718	COLKDNOJ_00161	KOFLFIDA_01254	NJAPKECK_00234	IPDIGICE_00188	IFBJEPEO_01568	MAJKKOAK_00235	JGHEKFFM_01289	GICEHBIG_00157	HBIPEFGC_00207	PNLAOHIE_01312	HKJHNDIA_00230	BJNBOLDG_01797	NPMHCIMF_00183	FAJAOMDM_01034	EANFKJJL_00387
gltX		Glutamate--tRNA ligase	129	129	1	1	7656				1388	1730	1552	JDJPLFMB_00191	OBBJEICP_00173	FDNNKEIF_00258	OCFFECFJ_02264	KJMKMIEI_00628	JMMJOIIK_01601	KEMNBNEB_01597	PEJEBIHM_01301	KBCMCOEA_00277	IBLDBGJO_00157	FKEDPCNJ_01221	FEECEENE_01635	GAMNIEKB_01678	PDKLIFDA_01587	BOJNNJPL_00238	NOOEABFB_00243	EMFMPDDI_00244	FCEMFNCF_00243	EFHCPILN_01282	LKGOOJPG_00234	LGDPIAFE_00731	COLKDNOJ_00180	KOFLFIDA_01242	NJAPKECK_00249	IPDIGICE_00205	IFBJEPEO_00296	MAJKKOAK_00247	JGHEKFFM_00208	GICEHBIG_00176	HBIPEFGC_00219	PNLAOHIE_00217	HKJHNDIA_00242	BJNBOLDG_01781	NPMHCIMF_00196	FAJAOMDM_00958	EANFKJJL_00371
rpmF		50S ribosomal protein L32	129	129	1	1	10109				182	278	194	JDJPLFMB_00240	OBBJEICP_00334	FDNNKEIF_00314	OCFFECFJ_02186	KJMKMIEI_00669	JMMJOIIK_00817	KEMNBNEB_00696	PEJEBIHM_01259	KBCMCOEA_00318	IBLDBGJO_00216	FKEDPCNJ_01281	FEECEENE_01593	GAMNIEKB_01442	PDKLIFDA_00081	BOJNNJPL_00461	NOOEABFB_00465	EMFMPDDI_00463	FCEMFNCF_00461	EFHCPILN_01051	LKGOOJPG_00276	LGDPIAFE_00773	COLKDNOJ_00387	KOFLFIDA_01083	NJAPKECK_00294	IPDIGICE_00403	IFBJEPEO_00353	MAJKKOAK_00288	JGHEKFFM_00252	GICEHBIG_00372	HBIPEFGC_00401	PNLAOHIE_00260	HKJHNDIA_00289	BJNBOLDG_01575	NPMHCIMF_00245	FAJAOMDM_01506	EANFKJJL_00328
wecA		Decaprenyl-phosphate N-acetylglucosaminephosphotransferase	129	129	1	1	5787				1115	1370	1212	JDJPLFMB_00482	OBBJEICP_01617	FDNNKEIF_00604	OCFFECFJ_00669	KJMKMIEI_00736	JMMJOIIK_01067	KEMNBNEB_00945	PEJEBIHM_00942	KBCMCOEA_01508	IBLDBGJO_01248	FKEDPCNJ_00227	FEECEENE_00179	GAMNIEKB_02073	PDKLIFDA_01324	BOJNNJPL_00647	NOOEABFB_00650	EMFMPDDI_00648	FCEMFNCF_00648	EFHCPILN_01928	LKGOOJPG_00527	LGDPIAFE_01024	COLKDNOJ_01605	KOFLFIDA_01819	NJAPKECK_00555	IPDIGICE_01501	IFBJEPEO_01257	MAJKKOAK_00550	JGHEKFFM_01024	GICEHBIG_01483	HBIPEFGC_01617	PNLAOHIE_01050	HKJHNDIA_00581	BJNBOLDG_00326	NPMHCIMF_00489	FAJAOMDM_00783	EANFKJJL_00062
baeS		Signal transduction histidine-protein kinase BaeS	129	129	1	1	24241				1001	1229	1093	JDJPLFMB_00714	OBBJEICP_00643	FDNNKEIF_00873	OCFFECFJ_01427	KJMKMIEI_00818	JMMJOIIK_00469	KEMNBNEB_00198	PEJEBIHM_01760	KBCMCOEA_00902	IBLDBGJO_01043	FKEDPCNJ_00950	FEECEENE_01227	GAMNIEKB_00715	PDKLIFDA_00400	BOJNNJPL_01930	NOOEABFB_01943	EMFMPDDI_01918	FCEMFNCF_01917	EFHCPILN_00764	LKGOOJPG_00994	LGDPIAFE_01493	COLKDNOJ_00720	KOFLFIDA_00772	NJAPKECK_01011	IPDIGICE_01103	IFBJEPEO_00971	MAJKKOAK_01032	JGHEKFFM_00776	GICEHBIG_00729	HBIPEFGC_00780	PNLAOHIE_00784	HKJHNDIA_01103	BJNBOLDG_01215	NPMHCIMF_00726	FAJAOMDM_00310	EANFKJJL_01298
sufT		Fe-S protein maturation auxiliary factor SufT	129	129	1	1	24585				458	722	591	JDJPLFMB_00768	OBBJEICP_00785	FDNNKEIF_01020	OCFFECFJ_01226	KJMKMIEI_00891	JMMJOIIK_00552	KEMNBNEB_00281	PEJEBIHM_01830	KBCMCOEA_00828	IBLDBGJO_01108	FKEDPCNJ_01021	FEECEENE_01359	GAMNIEKB_01011	PDKLIFDA_01835	BOJNNJPL_01747	NOOEABFB_01760	EMFMPDDI_01735	FCEMFNCF_01734	EFHCPILN_00606	LKGOOJPG_00911	LGDPIAFE_01409	COLKDNOJ_00897	KOFLFIDA_00618	NJAPKECK_00938	IPDIGICE_00939	IFBJEPEO_00902	MAJKKOAK_00954	JGHEKFFM_00729	GICEHBIG_00899	HBIPEFGC_00933	PNLAOHIE_00736	HKJHNDIA_00980	BJNBOLDG_01013	NPMHCIMF_00839	FAJAOMDM_00368	EANFKJJL_01371
pyrE_1		Orotate phosphoribosyltransferase	129	129	1	1	24827				692	797	706	JDJPLFMB_00822	OBBJEICP_00859	FDNNKEIF_01078	OCFFECFJ_01290	KJMKMIEI_00930	JMMJOIIK_00592	KEMNBNEB_00321	PEJEBIHM_00411	KBCMCOEA_00789	IBLDBGJO_01345	FKEDPCNJ_01727	FEECEENE_01323	GAMNIEKB_01560	PDKLIFDA_02215	BOJNNJPL_01583	NOOEABFB_01596	EMFMPDDI_01566	FCEMFNCF_01566	EFHCPILN_00534	LKGOOJPG_00870	LGDPIAFE_01369	COLKDNOJ_00974	KOFLFIDA_00540	NJAPKECK_00898	IPDIGICE_00877	IFBJEPEO_00851	MAJKKOAK_00914	JGHEKFFM_00688	GICEHBIG_00966	HBIPEFGC_01005	PNLAOHIE_00693	HKJHNDIA_00944	BJNBOLDG_00940	NPMHCIMF_00893	FAJAOMDM_00489	EANFKJJL_01410
glmU		Bifunctional protein GlmU	129	129	1	1	18392				803	1514	1377	JDJPLFMB_00945	OBBJEICP_00673	FDNNKEIF_01217	OCFFECFJ_01122	KJMKMIEI_01462	JMMJOIIK_00724	KEMNBNEB_00453	PEJEBIHM_00545	KBCMCOEA_00654	IBLDBGJO_01485	FKEDPCNJ_01598	FEECEENE_00813	GAMNIEKB_00674	PDKLIFDA_00482	BOJNNJPL_01893	NOOEABFB_01906	EMFMPDDI_01881	FCEMFNCF_01880	EFHCPILN_00726	LKGOOJPG_00740	LGDPIAFE_01238	COLKDNOJ_00776	KOFLFIDA_00741	NJAPKECK_00756	IPDIGICE_01067	IFBJEPEO_00708	MAJKKOAK_00777	JGHEKFFM_00564	GICEHBIG_00766	HBIPEFGC_00814	PNLAOHIE_00569	HKJHNDIA_00809	BJNBOLDG_01167	NPMHCIMF_01016	FAJAOMDM_00513	EANFKJJL_01544
group_2419		putative protein	129	129	1	1	3584				515	776	620	JDJPLFMB_01025	OBBJEICP_00570	FDNNKEIF_01287	OCFFECFJ_01088	KJMKMIEI_01501	JMMJOIIK_00764	KEMNBNEB_00493	PEJEBIHM_00584	KBCMCOEA_00616	IBLDBGJO_00948	FKEDPCNJ_00057	FEECEENE_00774	GAMNIEKB_00807	PDKLIFDA_00298	BOJNNJPL_02071	NOOEABFB_02084	EMFMPDDI_02054	FCEMFNCF_02053	EFHCPILN_00836	LKGOOJPG_00700	LGDPIAFE_01198	COLKDNOJ_00641	KOFLFIDA_00848	NJAPKECK_00715	IPDIGICE_01180	IFBJEPEO_01087	MAJKKOAK_00735	JGHEKFFM_00869	GICEHBIG_00655	HBIPEFGC_00708	PNLAOHIE_00884	HKJHNDIA_00766	BJNBOLDG_01284	NPMHCIMF_01093	FAJAOMDM_00674	EANFKJJL_01583
ligA		DNA ligase A	129	129	1	1	20260				2285	2870	2672	JDJPLFMB_01031	OBBJEICP_01472	FDNNKEIF_01309	OCFFECFJ_01075	KJMKMIEI_01097	JMMJOIIK_00770	KEMNBNEB_00499	PEJEBIHM_00782	KBCMCOEA_00610	IBLDBGJO_00942	FKEDPCNJ_00063	FEECEENE_00756	GAMNIEKB_00815	PDKLIFDA_00289	BOJNNJPL_00798	NOOEABFB_00798	EMFMPDDI_00797	FCEMFNCF_00796	EFHCPILN_00065	LKGOOJPG_00694	LGDPIAFE_01192	COLKDNOJ_01449	KOFLFIDA_00094	NJAPKECK_00710	IPDIGICE_01185	IFBJEPEO_01093	MAJKKOAK_00717	JGHEKFFM_00875	GICEHBIG_00650	HBIPEFGC_01473	PNLAOHIE_00890	HKJHNDIA_00759	BJNBOLDG_01289	NPMHCIMF_01099	FAJAOMDM_00684	EANFKJJL_01589
rnd		Ribonuclease D	129	129	1	1	23986				641	1358	1294	JDJPLFMB_01073	OBBJEICP_00700	FDNNKEIF_01351	OCFFECFJ_01675	KJMKMIEI_00081	JMMJOIIK_00385	KEMNBNEB_00114	PEJEBIHM_00193	KBCMCOEA_00985	IBLDBGJO_01503	FKEDPCNJ_01580	FEECEENE_00394	GAMNIEKB_00228	PDKLIFDA_02240	BOJNNJPL_01877	NOOEABFB_01890	EMFMPDDI_01865	FCEMFNCF_01864	EFHCPILN_00696	LKGOOJPG_01078	LGDPIAFE_01578	COLKDNOJ_00796	KOFLFIDA_00709	NJAPKECK_01093	IPDIGICE_01052	IFBJEPEO_00690	MAJKKOAK_01118	JGHEKFFM_00548	GICEHBIG_00781	HBIPEFGC_00840	PNLAOHIE_00553	HKJHNDIA_01182	BJNBOLDG_01152	NPMHCIMF_01135	FAJAOMDM_00533	EANFKJJL_01216
hrdB		RNA polymerase principal sigma factor HrdB	129	129	1	1	23611				1061	1598	1440	JDJPLFMB_01095	OBBJEICP_01247	FDNNKEIF_01385	OCFFECFJ_01706	KJMKMIEI_00059	JMMJOIIK_00362	KEMNBNEB_00091	PEJEBIHM_00171	KBCMCOEA_01007	IBLDBGJO_01537	FKEDPCNJ_01473	FEECEENE_00421	GAMNIEKB_00185	PDKLIFDA_01192	BOJNNJPL_01027	NOOEABFB_01027	EMFMPDDI_01026	FCEMFNCF_01025	EFHCPILN_00299	LKGOOJPG_01102	LGDPIAFE_01601	COLKDNOJ_01195	KOFLFIDA_00320	NJAPKECK_01115	IPDIGICE_00697	IFBJEPEO_00654	MAJKKOAK_01141	JGHEKFFM_00517	GICEHBIG_01174	HBIPEFGC_01245	PNLAOHIE_00522	HKJHNDIA_01206	BJNBOLDG_00607	NPMHCIMF_01159	FAJAOMDM_00570	EANFKJJL_01194
pfkB		ATP-dependent 6-phosphofructokinase	129	129	1	1	13346				794	923	897	JDJPLFMB_01180	OBBJEICP_01336	FDNNKEIF_01498	OCFFECFJ_01820	KJMKMIEI_01275	JMMJOIIK_01448	KEMNBNEB_01121	PEJEBIHM_00088	KBCMCOEA_01090	IBLDBGJO_00453	FKEDPCNJ_00796	FEECEENE_00512	GAMNIEKB_01508	PDKLIFDA_01024	BOJNNJPL_00945	NOOEABFB_00945	EMFMPDDI_00944	FCEMFNCF_00943	EFHCPILN_00208	LKGOOJPG_01177	LGDPIAFE_00049	COLKDNOJ_01301	KOFLFIDA_00231	NJAPKECK_01190	IPDIGICE_00612	IFBJEPEO_00566	MAJKKOAK_01229	JGHEKFFM_00437	GICEHBIG_01258	HBIPEFGC_01338	PNLAOHIE_00443	HKJHNDIA_01289	BJNBOLDG_00530	NPMHCIMF_01243	FAJAOMDM_00639	EANFKJJL_01111
xseA		Exodeoxyribonuclease 7 large subunit	129	129	1	1	15467				1178	1520	1319	JDJPLFMB_01306	OBBJEICP_01587	FDNNKEIF_01653	OCFFECFJ_02053	KJMKMIEI_01179	JMMJOIIK_01403	KEMNBNEB_01447	PEJEBIHM_01616	KBCMCOEA_01312	IBLDBGJO_00359	FKEDPCNJ_00887	FEECEENE_01038	GAMNIEKB_00533	PDKLIFDA_01357	BOJNNJPL_00677	NOOEABFB_00680	EMFMPDDI_00678	FCEMFNCF_00678	EFHCPILN_01958	LKGOOJPG_01320	LGDPIAFE_00192	COLKDNOJ_01574	KOFLFIDA_01849	NJAPKECK_01318	IPDIGICE_01475	IFBJEPEO_00479	MAJKKOAK_01352	JGHEKFFM_00358	GICEHBIG_01457	HBIPEFGC_01587	PNLAOHIE_00366	HKJHNDIA_01424	BJNBOLDG_00359	NPMHCIMF_01389	FAJAOMDM_00131	EANFKJJL_00987
def_1		Peptide deformylase	129	129	1	1	25852				647	758	658	JDJPLFMB_01395	OBBJEICP_00444	FDNNKEIF_01710	OCFFECFJ_02070	KJMKMIEI_01188	JMMJOIIK_01394	KEMNBNEB_01438	PEJEBIHM_01625	KBCMCOEA_01321	IBLDBGJO_00318	FKEDPCNJ_01102	FEECEENE_01052	GAMNIEKB_01279	PDKLIFDA_00984	BOJNNJPL_02242	NOOEABFB_02225	EMFMPDDI_02194	FCEMFNCF_02193	EFHCPILN_00953	LKGOOJPG_01329	LGDPIAFE_00201	COLKDNOJ_00514	KOFLFIDA_00971	NJAPKECK_01327	IPDIGICE_01371	IFBJEPEO_00437	MAJKKOAK_01361	JGHEKFFM_00338	GICEHBIG_00476	HBIPEFGC_00577	PNLAOHIE_00344	HKJHNDIA_01437	BJNBOLDG_01459	NPMHCIMF_01414	FAJAOMDM_00106	EANFKJJL_00978
group_2436		hypothetical protein	129	129	1	1	15976				506	740	556	JDJPLFMB_01745	OBBJEICP_02029	FDNNKEIF_02201	OCFFECFJ_02591	KJMKMIEI_00345	JMMJOIIK_00112	KEMNBNEB_01379	PEJEBIHM_00263	KBCMCOEA_00039	IBLDBGJO_00910	FKEDPCNJ_00700	FEECEENE_00027	GAMNIEKB_01710	PDKLIFDA_00641	BOJNNJPL_00043	NOOEABFB_00048	EMFMPDDI_00048	FCEMFNCF_00047	EFHCPILN_01457	LKGOOJPG_01625	LGDPIAFE_00497	COLKDNOJ_02076	KOFLFIDA_01415	NJAPKECK_01606	IPDIGICE_01987	IFBJEPEO_01735	MAJKKOAK_01670	JGHEKFFM_01410	GICEHBIG_01975	HBIPEFGC_00056	PNLAOHIE_01425	HKJHNDIA_01743	BJNBOLDG_01989	NPMHCIMF_01823	FAJAOMDM_01184	EANFKJJL_00617
fhaB		FHA domain-containing protein FhaB	129	129	1	1	25441				224	584	528	JDJPLFMB_00048	OBBJEICP_00066	FDNNKEIF_00044	OCFFECFJ_00073	KJMKMIEI_00435	JMMJOIIK_00168	KEMNBNEB_01183	PEJEBIHM_00345	KBCMCOEA_00120	IBLDBGJO_01611	FKEDPCNJ_01166	FEECEENE_00345	GAMNIEKB_00332	PDKLIFDA_00562	BOJNNJPL_00127	NOOEABFB_00132	EMFMPDDI_00133	FCEMFNCF_00131	EFHCPILN_01398	LKGOOJPG_00085	LGDPIAFE_00583	COLKDNOJ_00060	KOFLFIDA_01352	NJAPKECK_00090	IPDIGICE_00068	IFBJEPEO_00078	MAJKKOAK_00078	JGHEKFFM_00066	GICEHBIG_00058	HBIPEFGC_00111	PNLAOHIE_00064	HKJHNDIA_00088	BJNBOLDG_01902	NPMHCIMF_00038	FAJAOMDM_01242	EANFKJJL_00531
rnc		Ribonuclease 3	129	129	1	1	10108				713	1043	797	JDJPLFMB_00239	OBBJEICP_00333	FDNNKEIF_00313	OCFFECFJ_02187	KJMKMIEI_00668	JMMJOIIK_00816	KEMNBNEB_00695	PEJEBIHM_01260	KBCMCOEA_00317	IBLDBGJO_00215	FKEDPCNJ_01280	FEECEENE_01594	GAMNIEKB_01443	PDKLIFDA_00080	BOJNNJPL_00460	NOOEABFB_00464	EMFMPDDI_00462	FCEMFNCF_00460	EFHCPILN_01052	LKGOOJPG_00275	LGDPIAFE_00772	COLKDNOJ_00386	KOFLFIDA_01084	NJAPKECK_00293	IPDIGICE_00402	IFBJEPEO_00352	MAJKKOAK_00287	JGHEKFFM_00251	GICEHBIG_00371	HBIPEFGC_00400	PNLAOHIE_00259	HKJHNDIA_00288	BJNBOLDG_01576	NPMHCIMF_00244	FAJAOMDM_01505	EANFKJJL_00329
group_2447		putative protein	129	129	1	1	10110				593	872	616	JDJPLFMB_00241	OBBJEICP_00335	FDNNKEIF_00315	OCFFECFJ_02185	KJMKMIEI_00670	JMMJOIIK_00818	KEMNBNEB_00697	PEJEBIHM_01258	KBCMCOEA_00319	IBLDBGJO_00217	FKEDPCNJ_01282	FEECEENE_01592	GAMNIEKB_01441	PDKLIFDA_00082	BOJNNJPL_00462	NOOEABFB_00466	EMFMPDDI_00464	FCEMFNCF_00462	EFHCPILN_01050	LKGOOJPG_00277	LGDPIAFE_00774	COLKDNOJ_00388	KOFLFIDA_01082	NJAPKECK_00295	IPDIGICE_00404	IFBJEPEO_00354	MAJKKOAK_00289	JGHEKFFM_00253	GICEHBIG_00373	HBIPEFGC_00402	PNLAOHIE_00261	HKJHNDIA_00290	BJNBOLDG_01574	NPMHCIMF_00246	FAJAOMDM_01507	EANFKJJL_00327
group_2448		hypothetical protein	129	129	1	1	10121				278	464	318	JDJPLFMB_00244	OBBJEICP_00338	FDNNKEIF_00318	OCFFECFJ_02182	KJMKMIEI_00673	JMMJOIIK_00821	KEMNBNEB_00700	PEJEBIHM_01255	KBCMCOEA_00322	IBLDBGJO_00220	FKEDPCNJ_01285	FEECEENE_01589	GAMNIEKB_01438	PDKLIFDA_00085	BOJNNJPL_00465	NOOEABFB_00469	EMFMPDDI_00467	FCEMFNCF_00465	EFHCPILN_01047	LKGOOJPG_00280	LGDPIAFE_00777	COLKDNOJ_00391	KOFLFIDA_01079	NJAPKECK_00298	IPDIGICE_00407	IFBJEPEO_00357	MAJKKOAK_00292	JGHEKFFM_00256	GICEHBIG_00376	HBIPEFGC_00405	PNLAOHIE_00264	HKJHNDIA_00293	BJNBOLDG_01571	NPMHCIMF_00249	FAJAOMDM_01510	EANFKJJL_00324
secE		Protein translocase subunit SecE	129	129	1	1	11050				212	242	227	JDJPLFMB_00265	OBBJEICP_01836	FDNNKEIF_00343	OCFFECFJ_00368	KJMKMIEI_01859	JMMJOIIK_00847	KEMNBNEB_00726	PEJEBIHM_01230	KBCMCOEA_00347	IBLDBGJO_00674	FKEDPCNJ_00428	FEECEENE_00999	GAMNIEKB_01159	PDKLIFDA_00014	BOJNNJPL_02520	NOOEABFB_02490	EMFMPDDI_02464	FCEMFNCF_02457	EFHCPILN_01642	LKGOOJPG_00306	LGDPIAFE_00803	COLKDNOJ_01850	KOFLFIDA_01596	NJAPKECK_00326	IPDIGICE_01782	IFBJEPEO_01483	MAJKKOAK_00319	JGHEKFFM_01208	GICEHBIG_01795	HBIPEFGC_01855	PNLAOHIE_01235	HKJHNDIA_00328	BJNBOLDG_00037	NPMHCIMF_00270	FAJAOMDM_01011	EANFKJJL_00298
csd		putative cysteine desulfurase	129	129	1	1	24582				1232	1313	1276	JDJPLFMB_00766	OBBJEICP_00783	FDNNKEIF_01018	OCFFECFJ_01224	KJMKMIEI_00889	JMMJOIIK_00550	KEMNBNEB_00279	PEJEBIHM_01828	KBCMCOEA_00830	IBLDBGJO_01106	FKEDPCNJ_01019	FEECEENE_01361	GAMNIEKB_01013	PDKLIFDA_01837	BOJNNJPL_01749	NOOEABFB_01762	EMFMPDDI_01737	FCEMFNCF_01736	EFHCPILN_00608	LKGOOJPG_00913	LGDPIAFE_01411	COLKDNOJ_00895	KOFLFIDA_00620	NJAPKECK_00940	IPDIGICE_00941	IFBJEPEO_00904	MAJKKOAK_00956	JGHEKFFM_00731	GICEHBIG_00897	HBIPEFGC_00931	PNLAOHIE_00738	HKJHNDIA_00982	BJNBOLDG_01015	NPMHCIMF_00837	FAJAOMDM_00366	EANFKJJL_01369
pgsA1		Putative CDP-diacylglycerol--glycerol-3-phosphate 3-phosphatidyl-transferase 1	129	129	1	1	6771				557	677	612	JDJPLFMB_00856	OBBJEICP_00906	FDNNKEIF_01170	OCFFECFJ_01340	KJMKMIEI_01409	JMMJOIIK_00673	KEMNBNEB_00402	PEJEBIHM_00493	KBCMCOEA_00707	IBLDBGJO_01440	FKEDPCNJ_01330	FEECEENE_00301	GAMNIEKB_00959	PDKLIFDA_01480	BOJNNJPL_01502	NOOEABFB_01513	EMFMPDDI_01483	FCEMFNCF_01483	EFHCPILN_00485	LKGOOJPG_00789	LGDPIAFE_01288	COLKDNOJ_01038	KOFLFIDA_00474	NJAPKECK_00807	IPDIGICE_00808	IFBJEPEO_00754	MAJKKOAK_00830	JGHEKFFM_00605	GICEHBIG_01033	HBIPEFGC_01058	PNLAOHIE_00610	HKJHNDIA_00860	BJNBOLDG_00814	NPMHCIMF_00926	FAJAOMDM_00412	EANFKJJL_01492
group_2469		hypothetical protein	129	129	1	1	6768				731	1040	845	JDJPLFMB_00859	OBBJEICP_00909	FDNNKEIF_01167	OCFFECFJ_01337	KJMKMIEI_01406	JMMJOIIK_00670	KEMNBNEB_00399	PEJEBIHM_00490	KBCMCOEA_00710	IBLDBGJO_01437	FKEDPCNJ_01333	FEECEENE_00298	GAMNIEKB_00956	PDKLIFDA_01477	BOJNNJPL_01499	NOOEABFB_01510	EMFMPDDI_01480	FCEMFNCF_01480	EFHCPILN_00482	LKGOOJPG_00792	LGDPIAFE_01291	COLKDNOJ_01041	KOFLFIDA_00471	NJAPKECK_00810	IPDIGICE_00811	IFBJEPEO_00757	MAJKKOAK_00833	JGHEKFFM_00608	GICEHBIG_01030	HBIPEFGC_01061	PNLAOHIE_00613	HKJHNDIA_00863	BJNBOLDG_00817	NPMHCIMF_00929	FAJAOMDM_00415	EANFKJJL_01489
nadE		Glutamine-dependent NAD( ) synthetase	129	129	1	1	23974				1649	1820	1699	JDJPLFMB_01078	OBBJEICP_00695	FDNNKEIF_01359	OCFFECFJ_01680	KJMKMIEI_00077	JMMJOIIK_00381	KEMNBNEB_00110	PEJEBIHM_00189	KBCMCOEA_00989	IBLDBGJO_01507	FKEDPCNJ_01576	FEECEENE_00398	GAMNIEKB_00223	PDKLIFDA_01103	BOJNNJPL_01882	NOOEABFB_01895	EMFMPDDI_01870	FCEMFNCF_01869	EFHCPILN_00701	LKGOOJPG_01082	LGDPIAFE_01582	COLKDNOJ_00791	KOFLFIDA_00714	NJAPKECK_01097	IPDIGICE_01057	IFBJEPEO_00686	MAJKKOAK_01122	JGHEKFFM_00544	GICEHBIG_00776	HBIPEFGC_00835	PNLAOHIE_00549	HKJHNDIA_01186	BJNBOLDG_01157	NPMHCIMF_01140	FAJAOMDM_00537	EANFKJJL_01212
helD		DNA helicase IV	129	129	1	1	5267				2111	2336	2267	JDJPLFMB_01195	OBBJEICP_01355	FDNNKEIF_01515	OCFFECFJ_01856	KJMKMIEI_01294	JMMJOIIK_01482	KEMNBNEB_01087	PEJEBIHM_00069	KBCMCOEA_01109	IBLDBGJO_00421	FKEDPCNJ_00821	FEECEENE_00544	GAMNIEKB_00101	PDKLIFDA_01008	BOJNNJPL_00915	NOOEABFB_00915	EMFMPDDI_00914	FCEMFNCF_00913	EFHCPILN_00173	LKGOOJPG_01211	LGDPIAFE_00083	COLKDNOJ_01331	KOFLFIDA_00200	NJAPKECK_01209	IPDIGICE_00596	IFBJEPEO_00542	MAJKKOAK_01249	JGHEKFFM_00422	GICEHBIG_01274	HBIPEFGC_01369	PNLAOHIE_00428	HKJHNDIA_01310	BJNBOLDG_00515	NPMHCIMF_01258	FAJAOMDM_00188	EANFKJJL_01092
suhB		Histidinol-phosphatase	129	129	1	1	5861				239	923	854	JDJPLFMB_00593	OBBJEICP_01543	FDNNKEIF_00746	OCFFECFJ_00989	KJMKMIEI_01152	JMMJOIIK_01149	KEMNBNEB_00018	PEJEBIHM_00836	KBCMCOEA_01625	IBLDBGJO_01135	FKEDPCNJ_00119	FEECEENE_00700	GAMNIEKB_00604	PDKLIFDA_01618	BOJNNJPL_02342	NOOEABFB_02310	EMFMPDDI_02282	FCEMFNCF_02279	EFHCPILN_02002	LKGOOJPG_00637	LGDPIAFE_01134	COLKDNOJ_01520	KOFLFIDA_00024	NJAPKECK_00656	IPDIGICE_00485	IFBJEPEO_01133	MAJKKOAK_00661	JGHEKFFM_00912	GICEHBIG_01390	HBIPEFGC_01543	PNLAOHIE_00927	HKJHNDIA_00703	BJNBOLDG_00403	NPMHCIMF_00592	FAJAOMDM_00722	EANFKJJL_01645
purB		Adenylosuccinate lyase	129	129	1	1	5850				1307	1565	1446	JDJPLFMB_00600	OBBJEICP_01538	FDNNKEIF_00753	OCFFECFJ_00995	KJMKMIEI_01146	JMMJOIIK_01144	KEMNBNEB_00013	PEJEBIHM_00831	KBCMCOEA_01631	IBLDBGJO_01130	FKEDPCNJ_00114	FEECEENE_00705	GAMNIEKB_00609	PDKLIFDA_01623	BOJNNJPL_00750	NOOEABFB_00750	EMFMPDDI_00749	FCEMFNCF_00748	EFHCPILN_02007	LKGOOJPG_00643	LGDPIAFE_01140	COLKDNOJ_01515	KOFLFIDA_00029	NJAPKECK_00661	IPDIGICE_00490	IFBJEPEO_01128	MAJKKOAK_00666	JGHEKFFM_00907	GICEHBIG_01385	HBIPEFGC_01538	PNLAOHIE_00922	HKJHNDIA_00708	BJNBOLDG_00408	NPMHCIMF_00599	FAJAOMDM_00719	EANFKJJL_01639
psbJ		hypothetical protein	129	129	1	1	24691				431	479	458	JDJPLFMB_00807	OBBJEICP_00822	FDNNKEIF_01062	OCFFECFJ_01253	KJMKMIEI_00914	JMMJOIIK_00576	KEMNBNEB_00305	PEJEBIHM_00395	KBCMCOEA_00805	IBLDBGJO_01320	FKEDPCNJ_01622	FEECEENE_01337	GAMNIEKB_01895	PDKLIFDA_01795	BOJNNJPL_01619	NOOEABFB_01632	EMFMPDDI_01602	FCEMFNCF_01601	EFHCPILN_00567	LKGOOJPG_00886	LGDPIAFE_01385	COLKDNOJ_00934	KOFLFIDA_00583	NJAPKECK_00914	IPDIGICE_00911	IFBJEPEO_00867	MAJKKOAK_00930	JGHEKFFM_00710	GICEHBIG_00929	HBIPEFGC_00971	PNLAOHIE_00715	HKJHNDIA_00958	BJNBOLDG_00983	NPMHCIMF_00878	FAJAOMDM_00502	EANFKJJL_01394
nadD		putative nicotinate-nucleotide adenylyltransferase	129	129	1	1	18427				593	851	723	JDJPLFMB_00978	OBBJEICP_00614	FDNNKEIF_01246	OCFFECFJ_01692	KJMKMIEI_01465	JMMJOIIK_00727	KEMNBNEB_00456	PEJEBIHM_00548	KBCMCOEA_00651	IBLDBGJO_01489	FKEDPCNJ_01594	FEECEENE_00810	GAMNIEKB_00744	PDKLIFDA_00346	BOJNNJPL_02023	NOOEABFB_02036	EMFMPDDI_02006	FCEMFNCF_02005	EFHCPILN_00793	LKGOOJPG_00737	LGDPIAFE_01235	COLKDNOJ_00687	KOFLFIDA_00801	NJAPKECK_00753	IPDIGICE_01130	IFBJEPEO_00704	MAJKKOAK_00774	JGHEKFFM_00560	GICEHBIG_00702	HBIPEFGC_00751	PNLAOHIE_00565	HKJHNDIA_00806	BJNBOLDG_01242	NPMHCIMF_01034	FAJAOMDM_00517	EANFKJJL_01547
pheT		Phenylalanine--tRNA ligase beta subunit	129	129	1	1	3775				539	2627	2592	JDJPLFMB_01006	OBBJEICP_00577	FDNNKEIF_01281	OCFFECFJ_01097	KJMKMIEI_01489	JMMJOIIK_00751	KEMNBNEB_00480	PEJEBIHM_00572	KBCMCOEA_00627	IBLDBGJO_00955	FKEDPCNJ_00050	FEECEENE_00786	GAMNIEKB_00787	PDKLIFDA_00312	BOJNNJPL_02063	NOOEABFB_02076	EMFMPDDI_02046	FCEMFNCF_02045	EFHCPILN_00829	LKGOOJPG_00713	LGDPIAFE_01211	COLKDNOJ_00648	KOFLFIDA_00841	NJAPKECK_00728	IPDIGICE_01173	IFBJEPEO_01080	MAJKKOAK_00749	JGHEKFFM_00862	GICEHBIG_00662	HBIPEFGC_00715	PNLAOHIE_00877	HKJHNDIA_00783	BJNBOLDG_01277	NPMHCIMF_01074	FAJAOMDM_00667	EANFKJJL_01571
group_2545		putative protein	129	129	1	1	3582				671	818	776	JDJPLFMB_01023	OBBJEICP_00568	FDNNKEIF_01289	OCFFECFJ_01086	KJMKMIEI_01503	JMMJOIIK_00766	KEMNBNEB_00495	PEJEBIHM_00586	KBCMCOEA_00614	IBLDBGJO_00946	FKEDPCNJ_00059	FEECEENE_00772	GAMNIEKB_00809	PDKLIFDA_00296	BOJNNJPL_02073	NOOEABFB_02086	EMFMPDDI_02056	FCEMFNCF_02055	EFHCPILN_00838	LKGOOJPG_00698	LGDPIAFE_01196	COLKDNOJ_00639	KOFLFIDA_00850	NJAPKECK_00713	IPDIGICE_01182	IFBJEPEO_01089	MAJKKOAK_00733	JGHEKFFM_00871	GICEHBIG_00653	HBIPEFGC_00706	PNLAOHIE_00886	HKJHNDIA_00764	BJNBOLDG_01286	NPMHCIMF_01091	FAJAOMDM_00676	EANFKJJL_01585
dapE_1		Succinyl-diaminopimelate desuccinylase	129	129	1	1	3602				1367	1391	1368	JDJPLFMB_01026	OBBJEICP_00571	FDNNKEIF_01286	OCFFECFJ_01089	KJMKMIEI_01500	JMMJOIIK_00763	KEMNBNEB_00492	PEJEBIHM_00583	KBCMCOEA_00617	IBLDBGJO_00949	FKEDPCNJ_00056	FEECEENE_00775	GAMNIEKB_00806	PDKLIFDA_00299	BOJNNJPL_02070	NOOEABFB_02083	EMFMPDDI_02053	FCEMFNCF_02052	EFHCPILN_00835	LKGOOJPG_00701	LGDPIAFE_01199	COLKDNOJ_00642	KOFLFIDA_00847	NJAPKECK_00716	IPDIGICE_01179	IFBJEPEO_01086	MAJKKOAK_00736	JGHEKFFM_00868	GICEHBIG_00656	HBIPEFGC_00709	PNLAOHIE_00883	HKJHNDIA_00767	BJNBOLDG_01283	NPMHCIMF_01094	FAJAOMDM_00673	EANFKJJL_01582
secA		Protein translocase subunit SecA	129	129	1	1	23557				2849	3017	2915	JDJPLFMB_01104	OBBJEICP_01256	FDNNKEIF_01392	OCFFECFJ_01720	KJMKMIEI_00052	JMMJOIIK_00355	KEMNBNEB_00084	PEJEBIHM_00164	KBCMCOEA_01014	IBLDBGJO_01544	FKEDPCNJ_01480	FEECEENE_00428	GAMNIEKB_00175	PDKLIFDA_01221	BOJNNJPL_01019	NOOEABFB_01019	EMFMPDDI_01018	FCEMFNCF_01017	EFHCPILN_00289	LKGOOJPG_01109	LGDPIAFE_01608	COLKDNOJ_01205	KOFLFIDA_00310	NJAPKECK_01122	IPDIGICE_00689	IFBJEPEO_00647	MAJKKOAK_01148	JGHEKFFM_00510	GICEHBIG_01181	HBIPEFGC_01253	PNLAOHIE_00515	HKJHNDIA_01213	BJNBOLDG_00600	NPMHCIMF_01168	FAJAOMDM_00576	EANFKJJL_01187
folC		Dihydrofolate synthase/folylpolyglutamate synthase	129	129	1	1	13389				1361	1766	1564	JDJPLFMB_01172	OBBJEICP_01323	FDNNKEIF_01490	OCFFECFJ_01790	KJMKMIEI_01259	JMMJOIIK_01441	KEMNBNEB_01128	PEJEBIHM_00104	KBCMCOEA_01073	IBLDBGJO_00473	FKEDPCNJ_00778	FEECEENE_00502	GAMNIEKB_00126	PDKLIFDA_01038	BOJNNJPL_00958	NOOEABFB_00958	EMFMPDDI_00957	FCEMFNCF_00956	EFHCPILN_00221	LKGOOJPG_01170	LGDPIAFE_00042	COLKDNOJ_01288	KOFLFIDA_00244	NJAPKECK_01181	IPDIGICE_00620	IFBJEPEO_00587	MAJKKOAK_01222	JGHEKFFM_00444	GICEHBIG_01250	HBIPEFGC_01325	PNLAOHIE_00450	HKJHNDIA_01282	BJNBOLDG_00538	NPMHCIMF_01235	FAJAOMDM_00634	EANFKJJL_01128
nrdG		Anaerobic ribonucleoside-triphosphate reductase-activating protein	129	129	1	1	15465				593	884	721	JDJPLFMB_01304	OBBJEICP_01585	FDNNKEIF_01651	OCFFECFJ_02051	KJMKMIEI_01177	JMMJOIIK_01405	KEMNBNEB_01449	PEJEBIHM_01614	KBCMCOEA_01310	IBLDBGJO_00156	FKEDPCNJ_01220	FEECEENE_01036	GAMNIEKB_00536	PDKLIFDA_01359	BOJNNJPL_00679	NOOEABFB_00682	EMFMPDDI_00680	FCEMFNCF_00680	EFHCPILN_01960	LKGOOJPG_01318	LGDPIAFE_00190	COLKDNOJ_01572	KOFLFIDA_01851	NJAPKECK_01316	IPDIGICE_01473	IFBJEPEO_00295	MAJKKOAK_01350	JGHEKFFM_00207	GICEHBIG_01455	HBIPEFGC_01585	PNLAOHIE_00216	HKJHNDIA_01422	BJNBOLDG_00361	NPMHCIMF_01387	FAJAOMDM_00959	EANFKJJL_00989
group_2576		hypothetical protein	129	129	1	1	25381				182	308	234	JDJPLFMB_00036	OBBJEICP_00055	FDNNKEIF_00031	OCFFECFJ_00061	KJMKMIEI_00423	JMMJOIIK_00156	KEMNBNEB_01171	PEJEBIHM_00333	KBCMCOEA_00108	IBLDBGJO_01621	FKEDPCNJ_01156	FEECEENE_00219	GAMNIEKB_00320	PDKLIFDA_00575	BOJNNJPL_00116	NOOEABFB_00121	EMFMPDDI_00122	FCEMFNCF_00120	EFHCPILN_01409	LKGOOJPG_00073	LGDPIAFE_00571	COLKDNOJ_00049	KOFLFIDA_01363	NJAPKECK_00078	IPDIGICE_00057	IFBJEPEO_00068	MAJKKOAK_00066	JGHEKFFM_00056	GICEHBIG_00047	HBIPEFGC_00100	PNLAOHIE_00054	HKJHNDIA_00074	BJNBOLDG_01913	NPMHCIMF_00026	FAJAOMDM_01230	EANFKJJL_00543
group_2591		hypothetical protein	129	129	1	1	11727				344	353	347	JDJPLFMB_00185	OBBJEICP_00165	FDNNKEIF_00251	OCFFECFJ_02309	KJMKMIEI_00619	JMMJOIIK_00310	KEMNBNEB_01325	PEJEBIHM_01308	KBCMCOEA_00267	IBLDBGJO_00144	FKEDPCNJ_01210	FEECEENE_01640	GAMNIEKB_01668	PDKLIFDA_01579	BOJNNJPL_00228	NOOEABFB_00233	EMFMPDDI_00234	FCEMFNCF_00233	EFHCPILN_01290	LKGOOJPG_00227	LGDPIAFE_00724	COLKDNOJ_00165	KOFLFIDA_01250	NJAPKECK_00243	IPDIGICE_00197	IFBJEPEO_00285	MAJKKOAK_00241	JGHEKFFM_00198	GICEHBIG_00168	HBIPEFGC_00211	PNLAOHIE_00207	HKJHNDIA_00237	BJNBOLDG_01790	NPMHCIMF_00190	FAJAOMDM_00970	EANFKJJL_00380
coaX		Type III pantothenate kinase	129	129	1	1	2204				758	827	770	JDJPLFMB_00514	OBBJEICP_00467	FDNNKEIF_00654	OCFFECFJ_00701	KJMKMIEI_01838	JMMJOIIK_01095	KEMNBNEB_00973	PEJEBIHM_00914	KBCMCOEA_01537	IBLDBGJO_01221	FKEDPCNJ_00203	FEECEENE_00151	GAMNIEKB_01290	PDKLIFDA_01780	BOJNNJPL_02196	NOOEABFB_02207	EMFMPDDI_02176	FCEMFNCF_02175	EFHCPILN_00931	LKGOOJPG_00555	LGDPIAFE_01052	COLKDNOJ_00539	KOFLFIDA_00948	NJAPKECK_00583	IPDIGICE_01352	IFBJEPEO_01229	MAJKKOAK_00579	JGHEKFFM_01000	GICEHBIG_00495	HBIPEFGC_00601	PNLAOHIE_01026	HKJHNDIA_00628	BJNBOLDG_01440	NPMHCIMF_00520	FAJAOMDM_00761	EANFKJJL_00034
carA		Carbamoyl-phosphate synthase small chain	129	129	1	1	6474				1106	1391	1240	JDJPLFMB_00580	OBBJEICP_01455	FDNNKEIF_00731	OCFFECFJ_00827	KJMKMIEI_01560	JMMJOIIK_01163	KEMNBNEB_00032	PEJEBIHM_00850	KBCMCOEA_01611	IBLDBGJO_01146	FKEDPCNJ_00130	FEECEENE_00686	GAMNIEKB_00007	PDKLIFDA_01673	BOJNNJPL_00805	NOOEABFB_00805	EMFMPDDI_00804	FCEMFNCF_00803	EFHCPILN_00082	LKGOOJPG_00623	LGDPIAFE_01120	COLKDNOJ_01431	KOFLFIDA_00112	NJAPKECK_00642	IPDIGICE_01225	IFBJEPEO_01144	MAJKKOAK_00647	JGHEKFFM_00923	GICEHBIG_00612	HBIPEFGC_01459	PNLAOHIE_00938	HKJHNDIA_00689	BJNBOLDG_01328	NPMHCIMF_00579	FAJAOMDM_00729	EANFKJJL_01659
ravA		hypothetical protein	129	129	1	1	23338				884	1103	1063	JDJPLFMB_00607	OBBJEICP_01528	FDNNKEIF_00760	OCFFECFJ_01005	KJMKMIEI_01138	JMMJOIIK_01136	KEMNBNEB_00005	PEJEBIHM_00823	KBCMCOEA_01639	IBLDBGJO_01122	FKEDPCNJ_00106	FEECEENE_00713	GAMNIEKB_00051	PDKLIFDA_01637	BOJNNJPL_00758	NOOEABFB_00758	EMFMPDDI_00757	FCEMFNCF_00756	EFHCPILN_02017	LKGOOJPG_00651	LGDPIAFE_01148	COLKDNOJ_01506	KOFLFIDA_00039	NJAPKECK_00669	IPDIGICE_00498	IFBJEPEO_01121	MAJKKOAK_00674	JGHEKFFM_00899	GICEHBIG_01377	HBIPEFGC_01529	PNLAOHIE_00914	HKJHNDIA_00716	BJNBOLDG_00416	NPMHCIMF_00606	FAJAOMDM_00711	EANFKJJL_01631
pth		Peptidyl-tRNA hydrolase	129	129	1	1	18444				527	674	599	JDJPLFMB_00691	OBBJEICP_00618	FDNNKEIF_00850	OCFFECFJ_01456	KJMKMIEI_00137	JMMJOIIK_00443	KEMNBNEB_00172	PEJEBIHM_01734	KBCMCOEA_00929	IBLDBGJO_01019	FKEDPCNJ_00926	FEECEENE_01203	GAMNIEKB_00740	PDKLIFDA_00350	BOJNNJPL_02018	NOOEABFB_02031	EMFMPDDI_02001	FCEMFNCF_02000	EFHCPILN_00789	LKGOOJPG_01020	LGDPIAFE_01519	COLKDNOJ_00694	KOFLFIDA_00797	NJAPKECK_01037	IPDIGICE_01126	IFBJEPEO_00994	MAJKKOAK_01059	JGHEKFFM_00799	GICEHBIG_00706	HBIPEFGC_00755	PNLAOHIE_00807	HKJHNDIA_01125	BJNBOLDG_01238	NPMHCIMF_00703	FAJAOMDM_00288	EANFKJJL_01272
uppP		Undecaprenyl-diphosphatase	129	129	1	1	14087				863	1151	894	JDJPLFMB_00894	OBBJEICP_01160	FDNNKEIF_01129	OCFFECFJ_01480	KJMKMIEI_00966	JMMJOIIK_00629	KEMNBNEB_00358	PEJEBIHM_00447	KBCMCOEA_00753	IBLDBGJO_01370	FKEDPCNJ_01702	FEECEENE_01284	GAMNIEKB_01932	PDKLIFDA_01431	BOJNNJPL_01227	NOOEABFB_01227	EMFMPDDI_01225	FCEMFNCF_01224	EFHCPILN_00448	LKGOOJPG_00833	LGDPIAFE_01332	COLKDNOJ_01075	KOFLFIDA_00415	NJAPKECK_00855	IPDIGICE_00846	IFBJEPEO_00826	MAJKKOAK_00878	JGHEKFFM_00666	GICEHBIG_00995	HBIPEFGC_01095	PNLAOHIE_00671	HKJHNDIA_00912	BJNBOLDG_00852	NPMHCIMF_00964	FAJAOMDM_00470	EANFKJJL_01446
ribU		Riboflavin transporter RibU	129	129	1	1	20300				434	893	638	JDJPLFMB_01042	OBBJEICP_01481	FDNNKEIF_01316	OCFFECFJ_01066	KJMKMIEI_01103	JMMJOIIK_00776	KEMNBNEB_00505	PEJEBIHM_00788	KBCMCOEA_00604	IBLDBGJO_00933	FKEDPCNJ_00079	FEECEENE_00750	GAMNIEKB_00825	PDKLIFDA_00280	BOJNNJPL_00791	NOOEABFB_00791	EMFMPDDI_00790	FCEMFNCF_00789	EFHCPILN_00055	LKGOOJPG_00688	LGDPIAFE_01186	COLKDNOJ_01456	KOFLFIDA_00085	NJAPKECK_00704	IPDIGICE_00538	IFBJEPEO_01108	MAJKKOAK_00711	JGHEKFFM_00885	GICEHBIG_01335	HBIPEFGC_01482	PNLAOHIE_00901	HKJHNDIA_00753	BJNBOLDG_00456	NPMHCIMF_01110	FAJAOMDM_00691	EANFKJJL_01595
gcvH		Glycine cleavage system H protein	129	129	1	1	26086				389	449	411	JDJPLFMB_01446	OBBJEICP_00406	FDNNKEIF_01762	OCFFECFJ_02110	KJMKMIEI_01228	JMMJOIIK_01354	KEMNBNEB_01531	PEJEBIHM_01666	KBCMCOEA_01362	IBLDBGJO_00262	FKEDPCNJ_01065	FEECEENE_01096	GAMNIEKB_00511	PDKLIFDA_00174	BOJNNJPL_02297	NOOEABFB_02267	EMFMPDDI_02236	FCEMFNCF_02235	EFHCPILN_00993	LKGOOJPG_01369	LGDPIAFE_00241	COLKDNOJ_00456	KOFLFIDA_01010	NJAPKECK_01366	IPDIGICE_01402	IFBJEPEO_00401	MAJKKOAK_01401	JGHEKFFM_00299	GICEHBIG_00445	HBIPEFGC_00499	PNLAOHIE_00305	HKJHNDIA_01477	BJNBOLDG_01490	NPMHCIMF_01462	FAJAOMDM_00059	EANFKJJL_00939
ycgM		putative protein YcgM	129	129	1	1	7012				758	980	823	JDJPLFMB_01571	OBBJEICP_01876	FDNNKEIF_01932	OCFFECFJ_00267	KJMKMIEI_01737	JMMJOIIK_01242	KEMNBNEB_00603	PEJEBIHM_01429	KBCMCOEA_01488	IBLDBGJO_00749	FKEDPCNJ_00520	FEECEENE_00089	GAMNIEKB_01106	PDKLIFDA_02106	BOJNNJPL_02599	NOOEABFB_02567	EMFMPDDI_02541	FCEMFNCF_02534	EFHCPILN_01598	LKGOOJPG_01483	LGDPIAFE_00356	COLKDNOJ_01896	KOFLFIDA_01556	NJAPKECK_01466	IPDIGICE_01838	IFBJEPEO_01556	MAJKKOAK_01525	JGHEKFFM_01280	GICEHBIG_01854	HBIPEFGC_01901	PNLAOHIE_01305	HKJHNDIA_01587	BJNBOLDG_02138	NPMHCIMF_01628	FAJAOMDM_01026	EANFKJJL_00799
yidC		Membrane protein insertase YidC	129	129	1	1	15978				857	1037	1011	JDJPLFMB_01746	OBBJEICP_02030	FDNNKEIF_02202	OCFFECFJ_02592	KJMKMIEI_00346	JMMJOIIK_00111	KEMNBNEB_01378	PEJEBIHM_00264	KBCMCOEA_00040	IBLDBGJO_00911	FKEDPCNJ_00701	FEECEENE_00026	GAMNIEKB_01709	PDKLIFDA_00640	BOJNNJPL_00044	NOOEABFB_00049	EMFMPDDI_00049	FCEMFNCF_00048	EFHCPILN_01456	LKGOOJPG_01626	LGDPIAFE_00498	COLKDNOJ_02077	KOFLFIDA_01414	NJAPKECK_01607	IPDIGICE_01988	IFBJEPEO_01736	MAJKKOAK_01671	JGHEKFFM_01411	GICEHBIG_01976	HBIPEFGC_00057	PNLAOHIE_01426	HKJHNDIA_01744	BJNBOLDG_01988	NPMHCIMF_01824	FAJAOMDM_01185	EANFKJJL_00616
pepE		Aminopeptidase E	129	129	1	1	9903				974	1370	1339	JDJPLFMB_00292	OBBJEICP_00305	FDNNKEIF_00372	OCFFECFJ_00455	KJMKMIEI_00231	JMMJOIIK_00875	KEMNBNEB_00754	PEJEBIHM_01144	KBCMCOEA_00375	IBLDBGJO_00636	FKEDPCNJ_00400	FEECEENE_00966	GAMNIEKB_01602	PDKLIFDA_00801	BOJNNJPL_00415	NOOEABFB_00419	EMFMPDDI_00417	FCEMFNCF_00415	EFHCPILN_01089	LKGOOJPG_00334	LGDPIAFE_00831	COLKDNOJ_00345	KOFLFIDA_01112	NJAPKECK_00355	IPDIGICE_01749	IFBJEPEO_01447	MAJKKOAK_00348	JGHEKFFM_01191	GICEHBIG_01760	HBIPEFGC_00372	PNLAOHIE_01218	HKJHNDIA_00361	BJNBOLDG_00071	NPMHCIMF_00297	FAJAOMDM_01386	EANFKJJL_00269
tgt		Queuine tRNA-ribosyltransferase	129	129	1	1	18297				1259	1514	1336	JDJPLFMB_00061	OBBJEICP_00087	FDNNKEIF_00055	OCFFECFJ_00121	KJMKMIEI_00454	JMMJOIIK_00183	KEMNBNEB_01198	PEJEBIHM_00360	KBCMCOEA_00135	IBLDBGJO_01599	FKEDPCNJ_01177	FEECEENE_01500	GAMNIEKB_00361	PDKLIFDA_00544	BOJNNJPL_00148	NOOEABFB_00153	EMFMPDDI_00154	FCEMFNCF_00152	EFHCPILN_01374	LKGOOJPG_00100	LGDPIAFE_00598	COLKDNOJ_00083	KOFLFIDA_01328	NJAPKECK_00105	IPDIGICE_00086	IFBJEPEO_00101	MAJKKOAK_00093	JGHEKFFM_00080	GICEHBIG_00077	HBIPEFGC_00134	PNLAOHIE_00079	HKJHNDIA_00097	BJNBOLDG_01883	NPMHCIMF_00048	FAJAOMDM_01253	EANFKJJL_00516
coaD		Phosphopantetheine adenylyltransferase	129	129	1	1	10112				404	560	498	JDJPLFMB_00243	OBBJEICP_00337	FDNNKEIF_00317	OCFFECFJ_02183	KJMKMIEI_00672	JMMJOIIK_00820	KEMNBNEB_00699	PEJEBIHM_01256	KBCMCOEA_00321	IBLDBGJO_00219	FKEDPCNJ_01284	FEECEENE_01590	GAMNIEKB_01439	PDKLIFDA_00084	BOJNNJPL_00464	NOOEABFB_00468	EMFMPDDI_00466	FCEMFNCF_00464	EFHCPILN_01048	LKGOOJPG_00279	LGDPIAFE_00776	COLKDNOJ_00390	KOFLFIDA_01080	NJAPKECK_00297	IPDIGICE_00406	IFBJEPEO_00356	MAJKKOAK_00291	JGHEKFFM_00255	GICEHBIG_00375	HBIPEFGC_00404	PNLAOHIE_00263	HKJHNDIA_00292	BJNBOLDG_01572	NPMHCIMF_00248	FAJAOMDM_01509	EANFKJJL_00325
rplQ		50S ribosomal protein L17	129	129	1	1	9413				446	665	535	JDJPLFMB_00373	OBBJEICP_01741	FDNNKEIF_00450	OCFFECFJ_00540	KJMKMIEI_01662	JMMJOIIK_00948	KEMNBNEB_00827	PEJEBIHM_01065	KBCMCOEA_00454	IBLDBGJO_00557	FKEDPCNJ_00326	FEECEENE_00887	GAMNIEKB_01772	PDKLIFDA_00895	BOJNNJPL_02426	NOOEABFB_02396	EMFMPDDI_02369	FCEMFNCF_02363	EFHCPILN_01758	LKGOOJPG_00407	LGDPIAFE_00904	COLKDNOJ_01755	KOFLFIDA_01699	NJAPKECK_00437	IPDIGICE_01649	IFBJEPEO_01354	MAJKKOAK_00425	JGHEKFFM_01107	GICEHBIG_01666	HBIPEFGC_01748	PNLAOHIE_01134	HKJHNDIA_00441	BJNBOLDG_00160	NPMHCIMF_00377	FAJAOMDM_01458	EANFKJJL_00190
hpt		Hypoxanthine-guanine phosphoribosyltransferase	129	129	1	1	16556				443	614	566	JDJPLFMB_00439	OBBJEICP_01659	FDNNKEIF_00541	OCFFECFJ_00632	KJMKMIEI_00706	JMMJOIIK_01038	KEMNBNEB_00916	PEJEBIHM_00973	KBCMCOEA_00548	IBLDBGJO_01265	FKEDPCNJ_00244	FEECEENE_00205	GAMNIEKB_01944	PDKLIFDA_00216	BOJNNJPL_00609	NOOEABFB_00612	EMFMPDDI_00611	FCEMFNCF_00611	EFHCPILN_01876	LKGOOJPG_00498	LGDPIAFE_00995	COLKDNOJ_01660	KOFLFIDA_01777	NJAPKECK_00526	IPDIGICE_01528	IFBJEPEO_01273	MAJKKOAK_00519	JGHEKFFM_01039	GICEHBIG_01510	HBIPEFGC_01667	PNLAOHIE_01065	HKJHNDIA_00551	BJNBOLDG_00299	NPMHCIMF_00443	FAJAOMDM_00883	EANFKJJL_00092
glmS		Glutamine--fructose-6-phosphate aminotransferase [isomerizing]	129	129	1	1	2225				605	2012	1871	JDJPLFMB_00510	OBBJEICP_00455	FDNNKEIF_00642	OCFFECFJ_00691	KJMKMIEI_01841	JMMJOIIK_01092	KEMNBNEB_00970	PEJEBIHM_00917	KBCMCOEA_01534	IBLDBGJO_01224	FKEDPCNJ_00206	FEECEENE_00155	GAMNIEKB_01304	PDKLIFDA_00991	BOJNNJPL_02201	NOOEABFB_02212	EMFMPDDI_02181	FCEMFNCF_02180	EFHCPILN_00942	LKGOOJPG_00552	LGDPIAFE_01049	COLKDNOJ_00526	KOFLFIDA_00960	NJAPKECK_00580	IPDIGICE_01360	IFBJEPEO_01232	MAJKKOAK_00576	JGHEKFFM_01003	GICEHBIG_00487	HBIPEFGC_00588	PNLAOHIE_01029	HKJHNDIA_00624	BJNBOLDG_01448	NPMHCIMF_00516	FAJAOMDM_00765	EANFKJJL_00037
helY_1		putative helicase HelY	129	129	1	1	20634				2522	2765	2590	JDJPLFMB_00629	OBBJEICP_01497	FDNNKEIF_00783	OCFFECFJ_01044	KJMKMIEI_01115	JMMJOIIK_00790	KEMNBNEB_00519	PEJEBIHM_00800	KBCMCOEA_00592	IBLDBGJO_01521	FKEDPCNJ_01457	FEECEENE_00737	GAMNIEKB_00079	PDKLIFDA_00275	BOJNNJPL_00783	NOOEABFB_00783	EMFMPDDI_00782	FCEMFNCF_00781	EFHCPILN_00039	LKGOOJPG_00674	LGDPIAFE_01171	COLKDNOJ_01471	KOFLFIDA_00069	NJAPKECK_00692	IPDIGICE_00528	IFBJEPEO_00673	MAJKKOAK_00697	JGHEKFFM_00532	GICEHBIG_01346	HBIPEFGC_01498	PNLAOHIE_00537	HKJHNDIA_00740	BJNBOLDG_00446	NPMHCIMF_00628	FAJAOMDM_00546	EANFKJJL_01607
hit		Purine nucleoside phosphoramidase	129	129	1	1	24623				332	386	338	JDJPLFMB_00773	OBBJEICP_00790	FDNNKEIF_01025	OCFFECFJ_01231	KJMKMIEI_00896	JMMJOIIK_00558	KEMNBNEB_00287	PEJEBIHM_01835	KBCMCOEA_00823	IBLDBGJO_01306	FKEDPCNJ_01608	FEECEENE_01355	GAMNIEKB_01006	PDKLIFDA_01830	BOJNNJPL_01742	NOOEABFB_01755	EMFMPDDI_01730	FCEMFNCF_01729	EFHCPILN_00601	LKGOOJPG_00905	LGDPIAFE_01403	COLKDNOJ_00902	KOFLFIDA_00613	NJAPKECK_00933	IPDIGICE_00934	IFBJEPEO_00881	MAJKKOAK_00948	JGHEKFFM_00724	GICEHBIG_00904	HBIPEFGC_00938	PNLAOHIE_00729	HKJHNDIA_00976	BJNBOLDG_01008	NPMHCIMF_00844	FAJAOMDM_00377	EANFKJJL_01376
lgt		Prolipoprotein diacylglyceryl transferase	129	129	1	1	6775				884	1061	945	JDJPLFMB_00852	OBBJEICP_00902	FDNNKEIF_01174	OCFFECFJ_01344	KJMKMIEI_01413	JMMJOIIK_00677	KEMNBNEB_00406	PEJEBIHM_00497	KBCMCOEA_00703	IBLDBGJO_01444	FKEDPCNJ_01326	FEECEENE_00305	GAMNIEKB_00963	PDKLIFDA_01484	BOJNNJPL_01506	NOOEABFB_01517	EMFMPDDI_01487	FCEMFNCF_01487	EFHCPILN_00489	LKGOOJPG_00785	LGDPIAFE_01284	COLKDNOJ_01034	KOFLFIDA_00478	NJAPKECK_00803	IPDIGICE_00804	IFBJEPEO_00750	MAJKKOAK_00826	JGHEKFFM_00601	GICEHBIG_01037	HBIPEFGC_01054	PNLAOHIE_00606	HKJHNDIA_00856	BJNBOLDG_00810	NPMHCIMF_00922	FAJAOMDM_00410	EANFKJJL_01496
group_2730		hypothetical protein	129	129	1	1	13986				1817	2048	1926	JDJPLFMB_00879	OBBJEICP_01135	FDNNKEIF_01145	OCFFECFJ_01317	KJMKMIEI_01396	JMMJOIIK_00660	KEMNBNEB_00389	PEJEBIHM_00479	KBCMCOEA_00720	IBLDBGJO_01430	FKEDPCNJ_01340	FEECEENE_00288	GAMNIEKB_00948	PDKLIFDA_01468	BOJNNJPL_01253	NOOEABFB_01253	EMFMPDDI_01251	FCEMFNCF_01250	EFHCPILN_00473	LKGOOJPG_00802	LGDPIAFE_01301	COLKDNOJ_01050	KOFLFIDA_00440	NJAPKECK_00820	IPDIGICE_00820	IFBJEPEO_00764	MAJKKOAK_00843	JGHEKFFM_00616	GICEHBIG_01021	HBIPEFGC_01070	PNLAOHIE_00621	HKJHNDIA_00871	BJNBOLDG_00826	NPMHCIMF_00949	FAJAOMDM_00422	EANFKJJL_01479
plsC		1-acyl-sn-glycerol-3-phosphate acyltransferase	129	129	1	1	23578				680	749	712	JDJPLFMB_01099	OBBJEICP_01251	FDNNKEIF_01389	OCFFECFJ_01710	KJMKMIEI_00055	JMMJOIIK_00358	KEMNBNEB_00087	PEJEBIHM_00167	KBCMCOEA_01011	IBLDBGJO_01541	FKEDPCNJ_01477	FEECEENE_00425	GAMNIEKB_00181	PDKLIFDA_01196	BOJNNJPL_01023	NOOEABFB_01023	EMFMPDDI_01022	FCEMFNCF_01021	EFHCPILN_00295	LKGOOJPG_01106	LGDPIAFE_01605	COLKDNOJ_01199	KOFLFIDA_00316	NJAPKECK_01119	IPDIGICE_00692	IFBJEPEO_00650	MAJKKOAK_01145	JGHEKFFM_00513	GICEHBIG_01178	HBIPEFGC_01249	PNLAOHIE_00518	HKJHNDIA_01210	BJNBOLDG_00603	NPMHCIMF_01163	FAJAOMDM_00574	EANFKJJL_01190
clgR		Transcriptional regulator ClgR	129	129	1	1	23532				431	704	519	JDJPLFMB_01108	OBBJEICP_01262	FDNNKEIF_01397	OCFFECFJ_01725	KJMKMIEI_00046	JMMJOIIK_00349	KEMNBNEB_00078	PEJEBIHM_00158	KBCMCOEA_01020	IBLDBGJO_01549	FKEDPCNJ_01486	FEECEENE_00433	GAMNIEKB_00170	PDKLIFDA_01227	BOJNNJPL_01014	NOOEABFB_01014	EMFMPDDI_01013	FCEMFNCF_01012	EFHCPILN_00283	LKGOOJPG_01115	LGDPIAFE_01614	COLKDNOJ_01211	KOFLFIDA_00304	NJAPKECK_01128	IPDIGICE_00684	IFBJEPEO_00642	MAJKKOAK_01154	JGHEKFFM_00505	GICEHBIG_01186	HBIPEFGC_01259	PNLAOHIE_00510	HKJHNDIA_01218	BJNBOLDG_00595	NPMHCIMF_01172	FAJAOMDM_00581	EANFKJJL_01181
trxC		Putative thioredoxin 2	129	129	1	1	26092				326	404	368	JDJPLFMB_01451	OBBJEICP_00402	FDNNKEIF_01767	OCFFECFJ_02114	KJMKMIEI_01232	JMMJOIIK_01350	KEMNBNEB_01527	PEJEBIHM_01670	KBCMCOEA_01366	IBLDBGJO_00257	FKEDPCNJ_01060	FEECEENE_01100	GAMNIEKB_00506	PDKLIFDA_00170	BOJNNJPL_02301	NOOEABFB_02271	EMFMPDDI_02240	FCEMFNCF_02239	EFHCPILN_00997	LKGOOJPG_01373	LGDPIAFE_00245	COLKDNOJ_00452	KOFLFIDA_01014	NJAPKECK_01370	IPDIGICE_01406	IFBJEPEO_00396	MAJKKOAK_01405	JGHEKFFM_00294	GICEHBIG_00441	HBIPEFGC_00495	PNLAOHIE_00300	HKJHNDIA_01481	BJNBOLDG_01494	NPMHCIMF_01467	FAJAOMDM_00054	EANFKJJL_00935
soj		Sporulation initiation inhibitor protein Soj	129	129	1	1	15966				944	1031	975	JDJPLFMB_01743	OBBJEICP_02027	FDNNKEIF_02199	OCFFECFJ_02589	KJMKMIEI_00342	JMMJOIIK_00114	KEMNBNEB_01381	PEJEBIHM_00261	KBCMCOEA_00037	IBLDBGJO_00908	FKEDPCNJ_00697	FEECEENE_00036	GAMNIEKB_01712	PDKLIFDA_00643	BOJNNJPL_00041	NOOEABFB_00046	EMFMPDDI_00046	FCEMFNCF_00045	EFHCPILN_01459	LKGOOJPG_01623	LGDPIAFE_00495	COLKDNOJ_02074	KOFLFIDA_01417	NJAPKECK_01603	IPDIGICE_01985	IFBJEPEO_01733	MAJKKOAK_01668	JGHEKFFM_01408	GICEHBIG_01973	HBIPEFGC_00054	PNLAOHIE_01423	HKJHNDIA_01739	BJNBOLDG_01991	NPMHCIMF_01821	FAJAOMDM_01181	EANFKJJL_00619
dnaB		Replicative DNA helicase	129	129	1	1	25613				1295	2768	1442	JDJPLFMB_00130	OBBJEICP_00211	FDNNKEIF_00186	OCFFECFJ_00219	KJMKMIEI_00583	JMMJOIIK_00274	KEMNBNEB_01289	PEJEBIHM_01345	KBCMCOEA_00231	IBLDBGJO_00800	FKEDPCNJ_00577	FEECEENE_01402	GAMNIEKB_01878	PDKLIFDA_02138	BOJNNJPL_00278	NOOEABFB_00283	EMFMPDDI_00284	FCEMFNCF_00283	EFHCPILN_01249	LKGOOJPG_00191	LGDPIAFE_00688	COLKDNOJ_00237	KOFLFIDA_01209	NJAPKECK_00205	IPDIGICE_00256	IFBJEPEO_01603	MAJKKOAK_00206	JGHEKFFM_01322	GICEHBIG_00228	HBIPEFGC_00252	PNLAOHIE_01346	HKJHNDIA_00183	BJNBOLDG_01750	NPMHCIMF_00129	FAJAOMDM_01081	EANFKJJL_00416
group_2791		Beta-monoglucosyldiacylglycerol synthase	129	129	1	1	16568				1223	1316	1242	JDJPLFMB_00437	OBBJEICP_01664	FDNNKEIF_00536	OCFFECFJ_00627	KJMKMIEI_00701	JMMJOIIK_01033	KEMNBNEB_00911	PEJEBIHM_00978	KBCMCOEA_00543	IBLDBGJO_01270	FKEDPCNJ_00249	FEECEENE_00210	GAMNIEKB_02086	PDKLIFDA_00211	BOJNNJPL_00604	NOOEABFB_00607	EMFMPDDI_00606	FCEMFNCF_00606	EFHCPILN_01871	LKGOOJPG_00493	LGDPIAFE_00990	COLKDNOJ_01665	KOFLFIDA_01772	NJAPKECK_00521	IPDIGICE_01533	IFBJEPEO_01278	MAJKKOAK_00514	JGHEKFFM_01042	GICEHBIG_01515	HBIPEFGC_01672	PNLAOHIE_01068	HKJHNDIA_00546	BJNBOLDG_00294	NPMHCIMF_00441	FAJAOMDM_00887	EANFKJJL_00097
tcrX		putative transcriptional regulatory protein TcrX	129	129	1	1	23350				569	2651	758	JDJPLFMB_00613	OBBJEICP_01521	FDNNKEIF_00766	OCFFECFJ_01022	KJMKMIEI_01131	JMMJOIIK_00806	KEMNBNEB_00535	PEJEBIHM_00816	KBCMCOEA_00576	IBLDBGJO_01115	FKEDPCNJ_00099	FEECEENE_00720	GAMNIEKB_00058	PDKLIFDA_01644	BOJNNJPL_00765	NOOEABFB_00765	EMFMPDDI_00764	FCEMFNCF_00763	EFHCPILN_00005	LKGOOJPG_00658	LGDPIAFE_01155	COLKDNOJ_01499	KOFLFIDA_00046	NJAPKECK_00676	IPDIGICE_00505	IFBJEPEO_01114	MAJKKOAK_00681	JGHEKFFM_00891	GICEHBIG_01370	HBIPEFGC_01522	PNLAOHIE_00907	HKJHNDIA_00724	BJNBOLDG_00423	NPMHCIMF_00612	FAJAOMDM_00704	EANFKJJL_01624
pyrB		Aspartate carbamoyltransferase catalytic subunit	129	129	1	1	24820				854	1193	1004	JDJPLFMB_00816	OBBJEICP_00853	FDNNKEIF_01072	OCFFECFJ_01284	KJMKMIEI_00924	JMMJOIIK_00586	KEMNBNEB_00315	PEJEBIHM_00405	KBCMCOEA_00795	IBLDBGJO_01339	FKEDPCNJ_01638	FEECEENE_01329	GAMNIEKB_01566	PDKLIFDA_02221	BOJNNJPL_01589	NOOEABFB_01602	EMFMPDDI_01572	FCEMFNCF_01572	EFHCPILN_00540	LKGOOJPG_00876	LGDPIAFE_01375	COLKDNOJ_00968	KOFLFIDA_00546	NJAPKECK_00904	IPDIGICE_00883	IFBJEPEO_00857	MAJKKOAK_00920	JGHEKFFM_00694	GICEHBIG_00960	HBIPEFGC_00999	PNLAOHIE_00699	HKJHNDIA_00950	BJNBOLDG_00946	NPMHCIMF_00887	FAJAOMDM_00495	EANFKJJL_01404
cca		CCA-adding enzyme	129	129	1	1	15913				1328	1589	1439	JDJPLFMB_01736	OBBJEICP_02020	FDNNKEIF_02192	OCFFECFJ_02583	KJMKMIEI_00336	JMMJOIIK_00120	KEMNBNEB_01387	PEJEBIHM_00255	KBCMCOEA_00031	IBLDBGJO_00900	FKEDPCNJ_00689	FEECEENE_00042	GAMNIEKB_01719	PDKLIFDA_00648	BOJNNJPL_00035	NOOEABFB_00040	EMFMPDDI_00040	FCEMFNCF_00039	EFHCPILN_01466	LKGOOJPG_01617	LGDPIAFE_00489	COLKDNOJ_02068	KOFLFIDA_01425	NJAPKECK_01597	IPDIGICE_01979	IFBJEPEO_01721	MAJKKOAK_01662	JGHEKFFM_01399	GICEHBIG_01967	HBIPEFGC_00047	PNLAOHIE_01414	HKJHNDIA_01728	BJNBOLDG_01997	NPMHCIMF_01814	FAJAOMDM_01171	EANFKJJL_00625
gyrA_1		DNA gyrase subunit A	129	129	1	1	15996				2279	2786	2709	JDJPLFMB_00006	OBBJEICP_00006	FDNNKEIF_00006	OCFFECFJ_00006	KJMKMIEI_00353	JMMJOIIK_00104	KEMNBNEB_01371	PEJEBIHM_00271	KBCMCOEA_00047	IBLDBGJO_00920	FKEDPCNJ_00710	FEECEENE_00017	GAMNIEKB_01700	PDKLIFDA_00632	BOJNNJPL_00052	NOOEABFB_00057	EMFMPDDI_00057	FCEMFNCF_00056	EFHCPILN_01448	LKGOOJPG_00006	LGDPIAFE_00505	COLKDNOJ_00007	KOFLFIDA_01406	NJAPKECK_00006	IPDIGICE_00006	IFBJEPEO_00006	MAJKKOAK_00006	JGHEKFFM_00006	GICEHBIG_00006	HBIPEFGC_00064	PNLAOHIE_00006	HKJHNDIA_00006	BJNBOLDG_01980	NPMHCIMF_00006	FAJAOMDM_01194	EANFKJJL_00609
pbpA		Penicillin-binding protein A	129	129	1	1	25435				1460	1478	1466	JDJPLFMB_00045	OBBJEICP_00063	FDNNKEIF_00041	OCFFECFJ_00070	KJMKMIEI_00432	JMMJOIIK_00165	KEMNBNEB_01180	PEJEBIHM_00342	KBCMCOEA_00117	IBLDBGJO_01614	FKEDPCNJ_01163	FEECEENE_00342	GAMNIEKB_00329	PDKLIFDA_00565	BOJNNJPL_00124	NOOEABFB_00129	EMFMPDDI_00130	FCEMFNCF_00128	EFHCPILN_01401	LKGOOJPG_00082	LGDPIAFE_00580	COLKDNOJ_00057	KOFLFIDA_01355	NJAPKECK_00087	IPDIGICE_00065	IFBJEPEO_00075	MAJKKOAK_00075	JGHEKFFM_00063	GICEHBIG_00055	HBIPEFGC_00108	PNLAOHIE_00061	HKJHNDIA_00083	BJNBOLDG_01905	NPMHCIMF_00035	FAJAOMDM_01239	EANFKJJL_00534
group_2867		Universal stress protein/MSMEI_3859	129	129	1	1	17494				1001	1073	1040	JDJPLFMB_00414	OBBJEICP_01682	FDNNKEIF_00516	OCFFECFJ_00607	KJMKMIEI_01591	JMMJOIIK_00996	KEMNBNEB_00875	PEJEBIHM_01011	KBCMCOEA_00504	IBLDBGJO_01286	FKEDPCNJ_00267	FEECEENE_00836	GAMNIEKB_01338	PDKLIFDA_00960	BOJNNJPL_02361	NOOEABFB_02329	EMFMPDDI_02301	FCEMFNCF_02298	EFHCPILN_01812	LKGOOJPG_00455	LGDPIAFE_00952	COLKDNOJ_01689	KOFLFIDA_01755	NJAPKECK_00489	IPDIGICE_01598	IFBJEPEO_01301	MAJKKOAK_00473	JGHEKFFM_01055	GICEHBIG_01615	HBIPEFGC_01689	PNLAOHIE_01081	HKJHNDIA_00503	BJNBOLDG_00211	NPMHCIMF_00418	FAJAOMDM_00903	EANFKJJL_00136
group_2868		putative protein	129	129	1	1	17498				413	416	413	JDJPLFMB_00415	OBBJEICP_01681	FDNNKEIF_00517	OCFFECFJ_00608	KJMKMIEI_01590	JMMJOIIK_00997	KEMNBNEB_00876	PEJEBIHM_01010	KBCMCOEA_00505	IBLDBGJO_01285	FKEDPCNJ_00266	FEECEENE_00835	GAMNIEKB_01339	PDKLIFDA_00961	BOJNNJPL_02360	NOOEABFB_02328	EMFMPDDI_02300	FCEMFNCF_02297	EFHCPILN_01813	LKGOOJPG_00456	LGDPIAFE_00953	COLKDNOJ_01688	KOFLFIDA_01756	NJAPKECK_00490	IPDIGICE_01597	IFBJEPEO_01300	MAJKKOAK_00474	JGHEKFFM_01054	GICEHBIG_01614	HBIPEFGC_01688	PNLAOHIE_01080	HKJHNDIA_00504	BJNBOLDG_00212	NPMHCIMF_00419	FAJAOMDM_00902	EANFKJJL_00135
ftsH		ATP-dependent zinc metalloprotease FtsH	129	129	1	1	16555				1187	2363	2089	JDJPLFMB_00440	OBBJEICP_01658	FDNNKEIF_00542	OCFFECFJ_00633	KJMKMIEI_00707	JMMJOIIK_01039	KEMNBNEB_00917	PEJEBIHM_00972	KBCMCOEA_00549	IBLDBGJO_01264	FKEDPCNJ_00243	FEECEENE_00204	GAMNIEKB_01945	PDKLIFDA_00217	BOJNNJPL_00610	NOOEABFB_00613	EMFMPDDI_00612	FCEMFNCF_00612	EFHCPILN_01877	LKGOOJPG_00499	LGDPIAFE_00996	COLKDNOJ_01659	KOFLFIDA_01778	NJAPKECK_00527	IPDIGICE_01527	IFBJEPEO_01272	MAJKKOAK_00520	JGHEKFFM_01038	GICEHBIG_01509	HBIPEFGC_01665	PNLAOHIE_01064	HKJHNDIA_00552	BJNBOLDG_00300	NPMHCIMF_00444	FAJAOMDM_00882	EANFKJJL_00091
pdtaR		putative transcriptional regulatory protein pdtaR	129	129	1	1	24303				596	863	756	JDJPLFMB_00729	OBBJEICP_00659	FDNNKEIF_00974	OCFFECFJ_01410	KJMKMIEI_00834	JMMJOIIK_00485	KEMNBNEB_00214	PEJEBIHM_01776	KBCMCOEA_00886	IBLDBGJO_01057	FKEDPCNJ_00964	FEECEENE_01243	GAMNIEKB_00699	PDKLIFDA_00456	BOJNNJPL_01910	NOOEABFB_01923	EMFMPDDI_01898	FCEMFNCF_01897	EFHCPILN_00748	LKGOOJPG_00978	LGDPIAFE_01477	COLKDNOJ_00736	KOFLFIDA_00755	NJAPKECK_00995	IPDIGICE_01087	IFBJEPEO_00957	MAJKKOAK_01016	JGHEKFFM_00762	GICEHBIG_00745	HBIPEFGC_00796	PNLAOHIE_00770	HKJHNDIA_01086	BJNBOLDG_01199	NPMHCIMF_00741	FAJAOMDM_00323	EANFKJJL_01314
secG		putative protein-export membrane protein SecG	129	129	1	1	14254				227	338	253	JDJPLFMB_00902	OBBJEICP_01172	FDNNKEIF_01121	OCFFECFJ_01355	KJMKMIEI_00955	JMMJOIIK_00618	KEMNBNEB_00347	PEJEBIHM_00436	KBCMCOEA_00764	IBLDBGJO_01361	FKEDPCNJ_01711	FEECEENE_01296	GAMNIEKB_01515	PDKLIFDA_01423	BOJNNJPL_01161	NOOEABFB_01160	EMFMPDDI_01158	FCEMFNCF_01157	EFHCPILN_00436	LKGOOJPG_00844	LGDPIAFE_01343	COLKDNOJ_01086	KOFLFIDA_00403	NJAPKECK_00866	IPDIGICE_00857	IFBJEPEO_00835	MAJKKOAK_00889	JGHEKFFM_00672	GICEHBIG_00984	HBIPEFGC_01107	PNLAOHIE_00677	HKJHNDIA_00922	BJNBOLDG_00922	NPMHCIMF_00972	FAJAOMDM_00476	EANFKJJL_01435
group_2890		Nucleotide-binding protein	129	129	1	1	14260				893	1073	945	JDJPLFMB_00906	OBBJEICP_01176	FDNNKEIF_01115	OCFFECFJ_01359	KJMKMIEI_00951	JMMJOIIK_00614	KEMNBNEB_00343	PEJEBIHM_00432	KBCMCOEA_00768	IBLDBGJO_01357	FKEDPCNJ_01715	FEECEENE_01300	GAMNIEKB_01519	PDKLIFDA_01419	BOJNNJPL_01157	NOOEABFB_01156	EMFMPDDI_01154	FCEMFNCF_01153	EFHCPILN_00432	LKGOOJPG_00848	LGDPIAFE_01347	COLKDNOJ_01090	KOFLFIDA_00399	NJAPKECK_00870	IPDIGICE_00861	IFBJEPEO_00839	MAJKKOAK_00893	JGHEKFFM_00676	GICEHBIG_00980	HBIPEFGC_01111	PNLAOHIE_00681	HKJHNDIA_00926	BJNBOLDG_00926	NPMHCIMF_00976	FAJAOMDM_00480	EANFKJJL_01431
leuS		Leucine--tRNA ligase	129	129	1	1	18052				2891	3041	2966	JDJPLFMB_00937	OBBJEICP_01221	FDNNKEIF_01204	OCFFECFJ_01578	KJMKMIEI_01452	JMMJOIIK_00714	KEMNBNEB_00443	PEJEBIHM_00535	KBCMCOEA_00664	IBLDBGJO_01472	FKEDPCNJ_01298	FEECEENE_00311	GAMNIEKB_01886	PDKLIFDA_00499	BOJNNJPL_01081	NOOEABFB_01080	EMFMPDDI_01078	FCEMFNCF_01077	EFHCPILN_00329	LKGOOJPG_00749	LGDPIAFE_01248	COLKDNOJ_01155	KOFLFIDA_00356	NJAPKECK_00766	IPDIGICE_00737	IFBJEPEO_00722	MAJKKOAK_00788	JGHEKFFM_00574	GICEHBIG_01131	HBIPEFGC_01220	PNLAOHIE_00579	HKJHNDIA_00819	BJNBOLDG_00676	NPMHCIMF_01008	FAJAOMDM_00387	EANFKJJL_01534
sepF		Cell division protein SepF	129	129	1	1	5411				464	515	475	JDJPLFMB_01219	OBBJEICP_01402	FDNNKEIF_01554	OCFFECFJ_01907	KJMKMIEI_01318	JMMJOIIK_01568	KEMNBNEB_01063	PEJEBIHM_00045	KBCMCOEA_01133	IBLDBGJO_00399	FKEDPCNJ_00843	FEECEENE_00569	GAMNIEKB_00028	PDKLIFDA_01983	BOJNNJPL_00869	NOOEABFB_00869	EMFMPDDI_00868	FCEMFNCF_00867	EFHCPILN_00135	LKGOOJPG_01235	LGDPIAFE_00107	COLKDNOJ_01370	KOFLFIDA_00165	NJAPKECK_01233	IPDIGICE_00558	IFBJEPEO_00520	MAJKKOAK_01273	JGHEKFFM_00400	GICEHBIG_01310	HBIPEFGC_01407	PNLAOHIE_00407	HKJHNDIA_01335	BJNBOLDG_00476	NPMHCIMF_01291	FAJAOMDM_00171	EANFKJJL_01068
group_2905		hypothetical protein	129	129	1	1	4559			Hypothetical protein with no hits to refseq/uniprot/clusters/cdd/tigrfams/pfam overlapping another protein with hits	221	239	226	JDJPLFMB_01252	OBBJEICP_01433	FDNNKEIF_01588	OCFFECFJ_00971	KJMKMIEI_01346	JMMJOIIK_01541	KEMNBNEB_01036	PEJEBIHM_00018	KBCMCOEA_01173	IBLDBGJO_00376	FKEDPCNJ_00866	FEECEENE_00595	GAMNIEKB_00557	PDKLIFDA_02009	BOJNNJPL_00840	NOOEABFB_00840	EMFMPDDI_00839	FCEMFNCF_00838	EFHCPILN_00104	LKGOOJPG_01262	LGDPIAFE_00134	COLKDNOJ_01403	KOFLFIDA_00134	NJAPKECK_01261	IPDIGICE_01205	IFBJEPEO_00496	MAJKKOAK_01301	JGHEKFFM_00378	GICEHBIG_00630	HBIPEFGC_01438	PNLAOHIE_00386	HKJHNDIA_01361	BJNBOLDG_01309	NPMHCIMF_01335	FAJAOMDM_00150	EANFKJJL_01041
atpG		ATP synthase gamma chain	129	129	1	1	7446				728	1043	925	JDJPLFMB_01534	OBBJEICP_00266	FDNNKEIF_01895	OCFFECFJ_00321	KJMKMIEI_00799	JMMJOIIK_01291	KEMNBNEB_00554	PEJEBIHM_01470	KBCMCOEA_01447	IBLDBGJO_00706	FKEDPCNJ_00459	FEECEENE_00124	GAMNIEKB_01842	PDKLIFDA_00764	BOJNNJPL_00360	NOOEABFB_00364	EMFMPDDI_00364	FCEMFNCF_00361	EFHCPILN_01136	LKGOOJPG_01434	LGDPIAFE_00306	COLKDNOJ_00287	KOFLFIDA_01151	NJAPKECK_01426	IPDIGICE_00323	IFBJEPEO_01514	MAJKKOAK_01485	JGHEKFFM_01246	GICEHBIG_00295	HBIPEFGC_00333	PNLAOHIE_01271	HKJHNDIA_01548	BJNBOLDG_01644	NPMHCIMF_01542	FAJAOMDM_00035	EANFKJJL_00839
atpF		ATP synthase subunit b	129	129	1	1	7442				518	545	526	JDJPLFMB_01537	OBBJEICP_00263	FDNNKEIF_01898	OCFFECFJ_00318	KJMKMIEI_00802	JMMJOIIK_01288	KEMNBNEB_00557	PEJEBIHM_01467	KBCMCOEA_01450	IBLDBGJO_00709	FKEDPCNJ_00462	FEECEENE_00121	GAMNIEKB_01839	PDKLIFDA_00761	BOJNNJPL_00357	NOOEABFB_00361	EMFMPDDI_00361	FCEMFNCF_00358	EFHCPILN_01139	LKGOOJPG_01437	LGDPIAFE_00309	COLKDNOJ_00284	KOFLFIDA_01154	NJAPKECK_01429	IPDIGICE_00320	IFBJEPEO_01517	MAJKKOAK_01488	JGHEKFFM_01249	GICEHBIG_00292	HBIPEFGC_00330	PNLAOHIE_01274	HKJHNDIA_01551	BJNBOLDG_01647	NPMHCIMF_01545	FAJAOMDM_00032	EANFKJJL_00836
rplM		50S ribosomal protein L13	129	129	1	1	9730				446	536	455	JDJPLFMB_00334	OBBJEICP_01775	FDNNKEIF_00414	OCFFECFJ_00503	KJMKMIEI_01697	JMMJOIIK_00913	KEMNBNEB_00792	PEJEBIHM_01099	KBCMCOEA_00420	IBLDBGJO_00594	FKEDPCNJ_00361	FEECEENE_00924	GAMNIEKB_01486	PDKLIFDA_00857	BOJNNJPL_02461	NOOEABFB_02431	EMFMPDDI_02404	FCEMFNCF_02398	EFHCPILN_01717	LKGOOJPG_00372	LGDPIAFE_00869	COLKDNOJ_01790	KOFLFIDA_01665	NJAPKECK_00403	IPDIGICE_01690	IFBJEPEO_01391	MAJKKOAK_00390	JGHEKFFM_01142	GICEHBIG_01702	HBIPEFGC_01789	PNLAOHIE_01169	HKJHNDIA_00405	BJNBOLDG_00119	NPMHCIMF_00340	FAJAOMDM_01425	EANFKJJL_00224
csp		Cold shock-like protein	129	129	1	1	23352				386	446	395	JDJPLFMB_00615	OBBJEICP_01519	FDNNKEIF_00768	OCFFECFJ_01024	KJMKMIEI_01129	JMMJOIIK_00804	KEMNBNEB_00533	PEJEBIHM_00814	KBCMCOEA_00578	IBLDBGJO_01113	FKEDPCNJ_00096	FEECEENE_00722	GAMNIEKB_00060	PDKLIFDA_01646	BOJNNJPL_00767	NOOEABFB_00767	EMFMPDDI_00766	FCEMFNCF_00765	EFHCPILN_00007	LKGOOJPG_00660	LGDPIAFE_01157	COLKDNOJ_01497	KOFLFIDA_00048	NJAPKECK_00678	IPDIGICE_00507	IFBJEPEO_01112	MAJKKOAK_00683	JGHEKFFM_00889	GICEHBIG_01368	HBIPEFGC_01520	PNLAOHIE_00905	HKJHNDIA_00726	BJNBOLDG_00425	NPMHCIMF_00614	FAJAOMDM_00695	EANFKJJL_01622
tpiA		Triosephosphate isomerase	129	129	1	1	14255				608	860	800	JDJPLFMB_00903	OBBJEICP_01173	FDNNKEIF_01120	OCFFECFJ_01356	KJMKMIEI_00954	JMMJOIIK_00617	KEMNBNEB_00346	PEJEBIHM_00435	KBCMCOEA_00765	IBLDBGJO_01360	FKEDPCNJ_01712	FEECEENE_01297	GAMNIEKB_01516	PDKLIFDA_01422	BOJNNJPL_01160	NOOEABFB_01159	EMFMPDDI_01157	FCEMFNCF_01156	EFHCPILN_00435	LKGOOJPG_00845	LGDPIAFE_01344	COLKDNOJ_01087	KOFLFIDA_00402	NJAPKECK_00867	IPDIGICE_00858	IFBJEPEO_00836	MAJKKOAK_00890	JGHEKFFM_00673	GICEHBIG_00983	HBIPEFGC_01108	PNLAOHIE_00678	HKJHNDIA_00923	BJNBOLDG_00923	NPMHCIMF_00973	FAJAOMDM_00477	EANFKJJL_01434
recA		Protein RecA	129	129	1	1	23539				872	1295	1164	JDJPLFMB_01107	OBBJEICP_01260	FDNNKEIF_01395	OCFFECFJ_01723	KJMKMIEI_00048	JMMJOIIK_00351	KEMNBNEB_00080	PEJEBIHM_00160	KBCMCOEA_01018	IBLDBGJO_01547	FKEDPCNJ_01484	FEECEENE_00431	GAMNIEKB_00172	PDKLIFDA_01225	BOJNNJPL_01016	NOOEABFB_01016	EMFMPDDI_01015	FCEMFNCF_01014	EFHCPILN_00285	LKGOOJPG_01113	LGDPIAFE_01612	COLKDNOJ_01209	KOFLFIDA_00306	NJAPKECK_01126	IPDIGICE_00686	IFBJEPEO_00644	MAJKKOAK_01152	JGHEKFFM_00507	GICEHBIG_01184	HBIPEFGC_01257	PNLAOHIE_00512	HKJHNDIA_01216	BJNBOLDG_00597	NPMHCIMF_01171	FAJAOMDM_00579	EANFKJJL_01183
group_2991		putative protein	129	129	1	1	4572				221	632	417	JDJPLFMB_01247	OBBJEICP_01428	FDNNKEIF_01583	OCFFECFJ_01946	KJMKMIEI_01341	JMMJOIIK_01546	KEMNBNEB_01041	PEJEBIHM_00023	KBCMCOEA_01168	IBLDBGJO_00381	FKEDPCNJ_00861	FEECEENE_00590	GAMNIEKB_00563	PDKLIFDA_02004	BOJNNJPL_00845	NOOEABFB_00845	EMFMPDDI_00844	FCEMFNCF_00843	EFHCPILN_00109	LKGOOJPG_01257	LGDPIAFE_00129	COLKDNOJ_01398	KOFLFIDA_00139	NJAPKECK_01256	IPDIGICE_01200	IFBJEPEO_00501	MAJKKOAK_01295	JGHEKFFM_00384	GICEHBIG_00635	HBIPEFGC_01433	PNLAOHIE_00391	HKJHNDIA_01356	BJNBOLDG_01304	NPMHCIMF_01330	FAJAOMDM_00155	EANFKJJL_01046
glxR		CRP-like cAMP-activated global transcriptional regulator	129	129	1	1	26063				698	815	730	JDJPLFMB_01439	OBBJEICP_00411	FDNNKEIF_01756	OCFFECFJ_02104	KJMKMIEI_01221	JMMJOIIK_01361	KEMNBNEB_01538	PEJEBIHM_01659	KBCMCOEA_01355	IBLDBGJO_00269	FKEDPCNJ_01071	FEECEENE_01086	GAMNIEKB_01962	PDKLIFDA_00179	BOJNNJPL_02292	NOOEABFB_02262	EMFMPDDI_02231	FCEMFNCF_02230	EFHCPILN_00988	LKGOOJPG_01362	LGDPIAFE_00234	COLKDNOJ_00461	KOFLFIDA_01005	NJAPKECK_01359	IPDIGICE_01397	IFBJEPEO_00407	MAJKKOAK_01394	JGHEKFFM_00305	GICEHBIG_00450	HBIPEFGC_00504	PNLAOHIE_00311	HKJHNDIA_01470	BJNBOLDG_01485	NPMHCIMF_01456	FAJAOMDM_00064	EANFKJJL_00946
rpf2		Resuscitation-promoting factor Rpf2	129	129	1	1	15909				1400	1844	1507	JDJPLFMB_01732	OBBJEICP_02016	FDNNKEIF_02188	OCFFECFJ_02579	KJMKMIEI_00332	JMMJOIIK_00124	KEMNBNEB_01391	PEJEBIHM_00251	KBCMCOEA_00027	IBLDBGJO_00896	FKEDPCNJ_00684	FEECEENE_00046	GAMNIEKB_01723	PDKLIFDA_00652	BOJNNJPL_00031	NOOEABFB_00036	EMFMPDDI_00036	FCEMFNCF_00035	EFHCPILN_01470	LKGOOJPG_01613	LGDPIAFE_00485	COLKDNOJ_02064	KOFLFIDA_01429	NJAPKECK_01593	IPDIGICE_01975	IFBJEPEO_01717	MAJKKOAK_01658	JGHEKFFM_01395	GICEHBIG_01963	HBIPEFGC_00043	PNLAOHIE_01410	HKJHNDIA_01724	BJNBOLDG_02001	NPMHCIMF_01810	FAJAOMDM_01168	EANFKJJL_00629
dnaN		Beta sliding clamp	129	129	1	1	15987				1121	1127	1124	JDJPLFMB_00002	OBBJEICP_00002	FDNNKEIF_00002	OCFFECFJ_00002	KJMKMIEI_00349	JMMJOIIK_00108	KEMNBNEB_01375	PEJEBIHM_00267	KBCMCOEA_00043	IBLDBGJO_00916	FKEDPCNJ_00706	FEECEENE_00021	GAMNIEKB_01705	PDKLIFDA_00636	BOJNNJPL_00048	NOOEABFB_00053	EMFMPDDI_00053	FCEMFNCF_00052	EFHCPILN_01452	LKGOOJPG_00002	LGDPIAFE_00501	COLKDNOJ_00003	KOFLFIDA_01410	NJAPKECK_00002	IPDIGICE_00002	IFBJEPEO_00002	MAJKKOAK_00002	JGHEKFFM_00002	GICEHBIG_00002	HBIPEFGC_00060	PNLAOHIE_00002	HKJHNDIA_00002	BJNBOLDG_01984	NPMHCIMF_00002	FAJAOMDM_01190	EANFKJJL_00613
kipR		HTH-type transcriptional regulator KipR	129	129	1	1	7667				767	1091	820	JDJPLFMB_00195	OBBJEICP_01862	FDNNKEIF_00262	OCFFECFJ_02255	KJMKMIEI_00632	JMMJOIIK_01605	KEMNBNEB_01601	PEJEBIHM_01297	KBCMCOEA_00281	IBLDBGJO_00168	FKEDPCNJ_01232	FEECEENE_01631	GAMNIEKB_01691	PDKLIFDA_01591	BOJNNJPL_02552	NOOEABFB_02522	EMFMPDDI_02496	FCEMFNCF_02489	EFHCPILN_01612	LKGOOJPG_00238	LGDPIAFE_00735	COLKDNOJ_01882	KOFLFIDA_01570	NJAPKECK_00253	IPDIGICE_01824	IFBJEPEO_00307	MAJKKOAK_00251	JGHEKFFM_00218	GICEHBIG_01837	HBIPEFGC_01887	PNLAOHIE_00227	HKJHNDIA_00246	BJNBOLDG_02152	NPMHCIMF_00200	FAJAOMDM_01471	EANFKJJL_00367
phoP		Alkaline phosphatase synthesis transcriptional regulatory protein PhoP	129	129	1	1	24242				608	854	727	JDJPLFMB_00715	OBBJEICP_00644	FDNNKEIF_00874	OCFFECFJ_01426	KJMKMIEI_00819	JMMJOIIK_00470	KEMNBNEB_00199	PEJEBIHM_01761	KBCMCOEA_00901	IBLDBGJO_01044	FKEDPCNJ_00951	FEECEENE_01228	GAMNIEKB_00714	PDKLIFDA_00401	BOJNNJPL_01929	NOOEABFB_01942	EMFMPDDI_01917	FCEMFNCF_01916	EFHCPILN_00763	LKGOOJPG_00993	LGDPIAFE_01492	COLKDNOJ_00721	KOFLFIDA_00771	NJAPKECK_01010	IPDIGICE_01102	IFBJEPEO_00970	MAJKKOAK_01031	JGHEKFFM_00775	GICEHBIG_00730	HBIPEFGC_00781	PNLAOHIE_00783	HKJHNDIA_01102	BJNBOLDG_01214	NPMHCIMF_00727	FAJAOMDM_00311	EANFKJJL_01299
atpB		ATP synthase subunit a	129	129	1	1	7440				671	824	810	JDJPLFMB_01539	OBBJEICP_00261	FDNNKEIF_01900	OCFFECFJ_00316	KJMKMIEI_00804	JMMJOIIK_01286	KEMNBNEB_00559	PEJEBIHM_01465	KBCMCOEA_01452	IBLDBGJO_00711	FKEDPCNJ_00464	FEECEENE_00119	GAMNIEKB_01837	PDKLIFDA_00759	BOJNNJPL_00355	NOOEABFB_00359	EMFMPDDI_00359	FCEMFNCF_00356	EFHCPILN_01141	LKGOOJPG_01439	LGDPIAFE_00311	COLKDNOJ_00282	KOFLFIDA_01156	NJAPKECK_01431	IPDIGICE_00318	IFBJEPEO_01519	MAJKKOAK_01490	JGHEKFFM_01251	GICEHBIG_00290	HBIPEFGC_00328	PNLAOHIE_01276	HKJHNDIA_01553	BJNBOLDG_01649	NPMHCIMF_01547	FAJAOMDM_00030	EANFKJJL_00834
group_3041		hypothetical protein	129	129	1	1	7039				1586	1673	1601	JDJPLFMB_01560	OBBJEICP_00245	FDNNKEIF_01919	OCFFECFJ_00288	KJMKMIEI_01725	JMMJOIIK_01254	KEMNBNEB_00591	PEJEBIHM_01441	KBCMCOEA_01476	IBLDBGJO_00736	FKEDPCNJ_00507	FEECEENE_00101	GAMNIEKB_01178	PDKLIFDA_00729	BOJNNJPL_00316	NOOEABFB_00321	EMFMPDDI_00321	FCEMFNCF_00318	EFHCPILN_01216	LKGOOJPG_01471	LGDPIAFE_00344	COLKDNOJ_00266	KOFLFIDA_01172	NJAPKECK_01453	IPDIGICE_00295	IFBJEPEO_01543	MAJKKOAK_01513	JGHEKFFM_01267	GICEHBIG_00267	HBIPEFGC_00286	PNLAOHIE_01292	HKJHNDIA_01575	BJNBOLDG_01721	NPMHCIMF_01617	FAJAOMDM_00009	EANFKJJL_00811
rplI		50S ribosomal protein L9	129	129	1	1	4345				191	455	444	JDJPLFMB_01584	OBBJEICP_00229	FDNNKEIF_01953	OCFFECFJ_00244	KJMKMIEI_01877	JMMJOIIK_01229	KEMNBNEB_00616	PEJEBIHM_01420	KBCMCOEA_01497	IBLDBGJO_00143	FKEDPCNJ_01209	FEECEENE_00080	GAMNIEKB_01192	PDKLIFDA_00710	BOJNNJPL_00288	NOOEABFB_00293	EMFMPDDI_00294	FCEMFNCF_00293	EFHCPILN_01232	LKGOOJPG_01496	LGDPIAFE_00369	COLKDNOJ_00250	KOFLFIDA_01188	NJAPKECK_01478	IPDIGICE_00267	IFBJEPEO_00284	MAJKKOAK_01538	JGHEKFFM_00197	GICEHBIG_00239	HBIPEFGC_00270	PNLAOHIE_00206	HKJHNDIA_01605	BJNBOLDG_01738	NPMHCIMF_01640	FAJAOMDM_00971	EANFKJJL_00746
pknA		Serine/threonine-protein kinase PknA	129	129	1	1	25432				782	1577	1016	JDJPLFMB_00044	OBBJEICP_00062	FDNNKEIF_00040	OCFFECFJ_00069	KJMKMIEI_00431	JMMJOIIK_00164	KEMNBNEB_01179	PEJEBIHM_00341	KBCMCOEA_00116	IBLDBGJO_01615	FKEDPCNJ_01162	FEECEENE_00341	GAMNIEKB_00328	PDKLIFDA_00566	BOJNNJPL_00123	NOOEABFB_00128	EMFMPDDI_00129	FCEMFNCF_00127	EFHCPILN_01402	LKGOOJPG_00081	LGDPIAFE_00579	COLKDNOJ_00056	KOFLFIDA_01356	NJAPKECK_00086	IPDIGICE_00064	IFBJEPEO_00074	MAJKKOAK_00074	JGHEKFFM_00062	GICEHBIG_00054	HBIPEFGC_00107	PNLAOHIE_00060	HKJHNDIA_00082	BJNBOLDG_01906	NPMHCIMF_00034	FAJAOMDM_01238	EANFKJJL_00535
fkbP		FK506-binding protein	129	129	1	1	24187				401	422	407	JDJPLFMB_00700	OBBJEICP_00628	FDNNKEIF_00859	OCFFECFJ_01444	KJMKMIEI_00149	JMMJOIIK_00456	KEMNBNEB_00185	PEJEBIHM_01746	KBCMCOEA_00916	IBLDBGJO_01026	FKEDPCNJ_00933	FEECEENE_01214	GAMNIEKB_00730	PDKLIFDA_00386	BOJNNJPL_01944	NOOEABFB_01957	EMFMPDDI_01932	FCEMFNCF_01931	EFHCPILN_00779	LKGOOJPG_01007	LGDPIAFE_01506	COLKDNOJ_00704	KOFLFIDA_00787	NJAPKECK_01025	IPDIGICE_01116	IFBJEPEO_00987	MAJKKOAK_01046	JGHEKFFM_00792	GICEHBIG_00716	HBIPEFGC_00765	PNLAOHIE_00800	HKJHNDIA_01116	BJNBOLDG_01228	NPMHCIMF_00712	FAJAOMDM_00295	EANFKJJL_01285
relA		Bifunctional (p)ppGpp synthase/hydrolase RelA	129	129	1	1	23937				2321	2456	2343	JDJPLFMB_01086	OBBJEICP_01236	FDNNKEIF_01373	OCFFECFJ_01686	KJMKMIEI_00071	JMMJOIIK_00375	KEMNBNEB_00104	PEJEBIHM_00183	KBCMCOEA_00995	IBLDBGJO_01529	FKEDPCNJ_01465	FEECEENE_00405	GAMNIEKB_00216	PDKLIFDA_01174	BOJNNJPL_01038	NOOEABFB_01038	EMFMPDDI_01037	FCEMFNCF_01036	EFHCPILN_00310	LKGOOJPG_01089	LGDPIAFE_01588	COLKDNOJ_01184	KOFLFIDA_00332	NJAPKECK_01103	IPDIGICE_00710	IFBJEPEO_00662	MAJKKOAK_01128	JGHEKFFM_00524	GICEHBIG_01159	HBIPEFGC_01233	PNLAOHIE_00529	HKJHNDIA_01193	BJNBOLDG_00620	NPMHCIMF_01150	FAJAOMDM_00562	EANFKJJL_01206
mraY		Phospho-N-acetylmuramoyl-pentapeptide-transferase	129	129	1	1	5252				1088	1247	1104	JDJPLFMB_01188	OBBJEICP_01348	FDNNKEIF_01508	OCFFECFJ_01849	KJMKMIEI_01287	JMMJOIIK_01475	KEMNBNEB_01094	PEJEBIHM_00076	KBCMCOEA_01102	IBLDBGJO_00428	FKEDPCNJ_00814	FEECEENE_00537	GAMNIEKB_00108	PDKLIFDA_01015	BOJNNJPL_00922	NOOEABFB_00922	EMFMPDDI_00921	FCEMFNCF_00920	EFHCPILN_00180	LKGOOJPG_01204	LGDPIAFE_00076	COLKDNOJ_01324	KOFLFIDA_00207	NJAPKECK_01202	IPDIGICE_00603	IFBJEPEO_00549	MAJKKOAK_01241	JGHEKFFM_00429	GICEHBIG_01267	HBIPEFGC_01362	PNLAOHIE_00435	HKJHNDIA_01303	BJNBOLDG_00522	NPMHCIMF_01251	FAJAOMDM_00195	EANFKJJL_01099
uppS		Decaprenyl diphosphate synthase	129	129	1	1	4613				788	851	793	JDJPLFMB_01239	OBBJEICP_01421	FDNNKEIF_01574	OCFFECFJ_01936	KJMKMIEI_01333	JMMJOIIK_01554	KEMNBNEB_01049	PEJEBIHM_00031	KBCMCOEA_01147	IBLDBGJO_00389	FKEDPCNJ_00853	FEECEENE_00582	GAMNIEKB_00570	PDKLIFDA_01996	BOJNNJPL_00852	NOOEABFB_00852	EMFMPDDI_00851	FCEMFNCF_00850	EFHCPILN_00116	LKGOOJPG_01249	LGDPIAFE_00121	COLKDNOJ_01391	KOFLFIDA_00146	NJAPKECK_01248	IPDIGICE_01193	IFBJEPEO_00509	MAJKKOAK_01287	JGHEKFFM_00392	GICEHBIG_00642	HBIPEFGC_01426	PNLAOHIE_00399	HKJHNDIA_01348	BJNBOLDG_01297	NPMHCIMF_01323	FAJAOMDM_00160	EANFKJJL_01054
cobB		NAD-dependent protein deacetylase	129	129	1	1	3267				746	806	759	JDJPLFMB_01679	OBBJEICP_01968	FDNNKEIF_02148	OCFFECFJ_02538	KJMKMIEI_00307	JMMJOIIK_00148	KEMNBNEB_01415	PEJEBIHM_00225	KBCMCOEA_00001	IBLDBGJO_01565	FKEDPCNJ_01203	FEECEENE_00070	GAMNIEKB_01753	PDKLIFDA_01076	BOJNNJPL_02679	NOOEABFB_00001	EMFMPDDI_00001	FCEMFNCF_00001	EFHCPILN_01517	LKGOOJPG_01589	LGDPIAFE_00461	COLKDNOJ_02020	KOFLFIDA_01477	NJAPKECK_01565	IPDIGICE_01920	IFBJEPEO_00142	MAJKKOAK_01630	JGHEKFFM_00096	GICEHBIG_01915	HBIPEFGC_00003	PNLAOHIE_00100	HKJHNDIA_01698	BJNBOLDG_02040	NPMHCIMF_01748	FAJAOMDM_01273	EANFKJJL_00654
recR		Recombination protein RecR	129	129	1	1	12397				599	668	602	JDJPLFMB_00153	OBBJEICP_00146	FDNNKEIF_00222	OCFFECFJ_02355	KJMKMIEI_00601	JMMJOIIK_00292	KEMNBNEB_01307	PEJEBIHM_01327	KBCMCOEA_00249	IBLDBGJO_00780	FKEDPCNJ_00557	FEECEENE_01657	GAMNIEKB_01872	PDKLIFDA_02166	BOJNNJPL_00207	NOOEABFB_00212	EMFMPDDI_00213	FCEMFNCF_00212	EFHCPILN_01310	LKGOOJPG_00209	LGDPIAFE_00706	COLKDNOJ_00149	KOFLFIDA_01270	NJAPKECK_00223	IPDIGICE_00140	IFBJEPEO_01583	MAJKKOAK_00224	JGHEKFFM_01306	GICEHBIG_00129	HBIPEFGC_00191	PNLAOHIE_01329	HKJHNDIA_00210	BJNBOLDG_01825	NPMHCIMF_00157	FAJAOMDM_01060	EANFKJJL_00398
ffh		Signal recognition particle protein	129	129	1	1	10076				1613	1811	1657	JDJPLFMB_00228	OBBJEICP_00324	FDNNKEIF_00307	OCFFECFJ_02194	KJMKMIEI_00662	JMMJOIIK_00810	KEMNBNEB_00689	PEJEBIHM_01266	KBCMCOEA_00311	IBLDBGJO_00199	FKEDPCNJ_01268	FEECEENE_01601	GAMNIEKB_01454	PDKLIFDA_00060	BOJNNJPL_00451	NOOEABFB_00455	EMFMPDDI_00453	FCEMFNCF_00451	EFHCPILN_01061	LKGOOJPG_00269	LGDPIAFE_00766	COLKDNOJ_00378	KOFLFIDA_01093	NJAPKECK_00285	IPDIGICE_00393	IFBJEPEO_00340	MAJKKOAK_00280	JGHEKFFM_00243	GICEHBIG_00359	HBIPEFGC_00391	PNLAOHIE_00251	HKJHNDIA_00277	BJNBOLDG_01585	NPMHCIMF_00229	FAJAOMDM_01499	EANFKJJL_00335
rph		Ribonuclease PH	129	129	1	1	10140				722	923	770	JDJPLFMB_00246	OBBJEICP_00343	FDNNKEIF_00322	OCFFECFJ_02179	KJMKMIEI_00677	JMMJOIIK_00825	KEMNBNEB_00704	PEJEBIHM_01251	KBCMCOEA_00326	IBLDBGJO_00224	FKEDPCNJ_01289	FEECEENE_01030	GAMNIEKB_01433	PDKLIFDA_00087	BOJNNJPL_00471	NOOEABFB_00475	EMFMPDDI_00473	FCEMFNCF_00471	EFHCPILN_01042	LKGOOJPG_00284	LGDPIAFE_00781	COLKDNOJ_00396	KOFLFIDA_01074	NJAPKECK_00302	IPDIGICE_00412	IFBJEPEO_00361	MAJKKOAK_00296	JGHEKFFM_00260	GICEHBIG_00381	HBIPEFGC_00417	PNLAOHIE_00268	HKJHNDIA_00297	BJNBOLDG_01566	NPMHCIMF_00251	FAJAOMDM_01514	EANFKJJL_00320
rplO		50S ribosomal protein L15	129	129	1	1	9593				446	497	456	JDJPLFMB_00365	OBBJEICP_01749	FDNNKEIF_00442	OCFFECFJ_00532	KJMKMIEI_01670	JMMJOIIK_00940	KEMNBNEB_00819	PEJEBIHM_01073	KBCMCOEA_00446	IBLDBGJO_00571	FKEDPCNJ_00338	FEECEENE_00895	GAMNIEKB_01780	PDKLIFDA_00887	BOJNNJPL_02434	NOOEABFB_02404	EMFMPDDI_02377	FCEMFNCF_02371	EFHCPILN_01750	LKGOOJPG_00399	LGDPIAFE_00896	COLKDNOJ_01763	KOFLFIDA_01691	NJAPKECK_00429	IPDIGICE_01657	IFBJEPEO_01368	MAJKKOAK_00417	JGHEKFFM_01119	GICEHBIG_01674	HBIPEFGC_01756	PNLAOHIE_01146	HKJHNDIA_00433	BJNBOLDG_00152	NPMHCIMF_00369	FAJAOMDM_01449	EANFKJJL_00198
ftsX		Cell division protein FtsX	129	129	1	1	2281				866	923	922	JDJPLFMB_00501	OBBJEICP_00448	FDNNKEIF_00635	OCFFECFJ_00685	KJMKMIEI_00752	JMMJOIIK_01083	KEMNBNEB_00961	PEJEBIHM_00926	KBCMCOEA_01524	IBLDBGJO_01230	FKEDPCNJ_00212	FEECEENE_00162	GAMNIEKB_01311	PDKLIFDA_00988	BOJNNJPL_02247	NOOEABFB_02220	EMFMPDDI_02189	FCEMFNCF_02188	EFHCPILN_00949	LKGOOJPG_00543	LGDPIAFE_01040	COLKDNOJ_00519	KOFLFIDA_00967	NJAPKECK_00571	IPDIGICE_01367	IFBJEPEO_01238	MAJKKOAK_00567	JGHEKFFM_01009	GICEHBIG_00480	HBIPEFGC_00581	PNLAOHIE_01035	HKJHNDIA_00600	BJNBOLDG_01455	NPMHCIMF_00508	FAJAOMDM_00771	EANFKJJL_00046
alaS		Alanine--tRNA ligase	129	129	1	1	24547				2504	2774	2684	JDJPLFMB_00753	OBBJEICP_00770	FDNNKEIF_01006	OCFFECFJ_01206	KJMKMIEI_00873	JMMJOIIK_00527	KEMNBNEB_00256	PEJEBIHM_01814	KBCMCOEA_00846	IBLDBGJO_01094	FKEDPCNJ_01007	FEECEENE_01384	GAMNIEKB_01024	PDKLIFDA_01849	BOJNNJPL_01760	NOOEABFB_01773	EMFMPDDI_01748	FCEMFNCF_01747	EFHCPILN_00621	LKGOOJPG_00936	LGDPIAFE_01434	COLKDNOJ_00884	KOFLFIDA_00633	NJAPKECK_00955	IPDIGICE_00953	IFBJEPEO_00916	MAJKKOAK_00974	JGHEKFFM_00743	GICEHBIG_00885	HBIPEFGC_00917	PNLAOHIE_00750	HKJHNDIA_01001	BJNBOLDG_01027	NPMHCIMF_00824	FAJAOMDM_00356	EANFKJJL_01353
garA_2		Glycogen accumulation regulator GarA	129	129	1	1	6766				392	449	439	JDJPLFMB_00886	OBBJEICP_00910	FDNNKEIF_01138	OCFFECFJ_01332	KJMKMIEI_01405	JMMJOIIK_00669	KEMNBNEB_00398	PEJEBIHM_00489	KBCMCOEA_00711	IBLDBGJO_01436	FKEDPCNJ_01334	FEECEENE_00297	GAMNIEKB_00955	PDKLIFDA_01476	BOJNNJPL_01498	NOOEABFB_01509	EMFMPDDI_01479	FCEMFNCF_01479	EFHCPILN_00481	LKGOOJPG_00793	LGDPIAFE_01292	COLKDNOJ_01042	KOFLFIDA_00470	NJAPKECK_00811	IPDIGICE_00812	IFBJEPEO_00758	MAJKKOAK_00834	JGHEKFFM_00609	GICEHBIG_01029	HBIPEFGC_01062	PNLAOHIE_00614	HKJHNDIA_00864	BJNBOLDG_00818	NPMHCIMF_00956	FAJAOMDM_00416	EANFKJJL_01488
tkt		Transketolase	129	129	1	1	14219				2030	2174	2100	JDJPLFMB_00898	OBBJEICP_01164	FDNNKEIF_01125	OCFFECFJ_01484	KJMKMIEI_00962	JMMJOIIK_00625	KEMNBNEB_00354	PEJEBIHM_00443	KBCMCOEA_00757	IBLDBGJO_01366	FKEDPCNJ_01706	FEECEENE_01288	GAMNIEKB_01496	PDKLIFDA_01427	BOJNNJPL_01168	NOOEABFB_01167	EMFMPDDI_01165	FCEMFNCF_01164	EFHCPILN_00444	LKGOOJPG_00837	LGDPIAFE_01336	COLKDNOJ_01079	KOFLFIDA_00411	NJAPKECK_00859	IPDIGICE_00850	IFBJEPEO_00830	MAJKKOAK_00882	JGHEKFFM_00670	GICEHBIG_00991	HBIPEFGC_01099	PNLAOHIE_00675	HKJHNDIA_00916	BJNBOLDG_00915	NPMHCIMF_00968	FAJAOMDM_00474	EANFKJJL_01442
rpsP		30S ribosomal protein S16	129	129	1	1	10052				413	497	464	JDJPLFMB_00226	OBBJEICP_00322	FDNNKEIF_00305	OCFFECFJ_02196	KJMKMIEI_00658	JMMJOIIK_01218	KEMNBNEB_01012	PEJEBIHM_01270	KBCMCOEA_00307	IBLDBGJO_00197	FKEDPCNJ_01263	FEECEENE_01604	GAMNIEKB_01456	PDKLIFDA_00055	BOJNNJPL_00443	NOOEABFB_00447	EMFMPDDI_00445	FCEMFNCF_00443	EFHCPILN_01063	LKGOOJPG_00265	LGDPIAFE_00762	COLKDNOJ_00370	KOFLFIDA_01095	NJAPKECK_00281	IPDIGICE_00391	IFBJEPEO_00338	MAJKKOAK_00276	JGHEKFFM_00241	GICEHBIG_00357	HBIPEFGC_00389	PNLAOHIE_00249	HKJHNDIA_00273	BJNBOLDG_01587	NPMHCIMF_00227	FAJAOMDM_01497	EANFKJJL_00339
rplF		50S ribosomal protein L6	129	129	1	1	9597				539	539	539	JDJPLFMB_00361	OBBJEICP_01753	FDNNKEIF_00438	OCFFECFJ_00528	KJMKMIEI_01674	JMMJOIIK_00936	KEMNBNEB_00815	PEJEBIHM_01077	KBCMCOEA_00442	IBLDBGJO_00575	FKEDPCNJ_00342	FEECEENE_00899	GAMNIEKB_01784	PDKLIFDA_00883	BOJNNJPL_02438	NOOEABFB_02408	EMFMPDDI_02381	FCEMFNCF_02375	EFHCPILN_01746	LKGOOJPG_00395	LGDPIAFE_00892	COLKDNOJ_01767	KOFLFIDA_01687	NJAPKECK_00425	IPDIGICE_01661	IFBJEPEO_01372	MAJKKOAK_00413	JGHEKFFM_01123	GICEHBIG_01678	HBIPEFGC_01760	PNLAOHIE_01150	HKJHNDIA_00429	BJNBOLDG_00148	NPMHCIMF_00365	FAJAOMDM_01445	EANFKJJL_00202
serS		Serine--tRNA ligase	129	129	1	1	6345				1274	1520	1307	JDJPLFMB_00395	OBBJEICP_01713	FDNNKEIF_00478	OCFFECFJ_00585	KJMKMIEI_01645	JMMJOIIK_00963	KEMNBNEB_00842	PEJEBIHM_01048	KBCMCOEA_00470	IBLDBGJO_00535	FKEDPCNJ_00300	FEECEENE_00865	GAMNIEKB_02007	PDKLIFDA_00927	BOJNNJPL_02399	NOOEABFB_02367	EMFMPDDI_02339	FCEMFNCF_02336	EFHCPILN_01784	LKGOOJPG_00422	LGDPIAFE_00919	COLKDNOJ_01728	KOFLFIDA_01726	NJAPKECK_00454	IPDIGICE_01625	IFBJEPEO_01333	MAJKKOAK_00440	JGHEKFFM_01082	GICEHBIG_01642	HBIPEFGC_01719	PNLAOHIE_01109	HKJHNDIA_00466	BJNBOLDG_00184	NPMHCIMF_00399	FAJAOMDM_00937	EANFKJJL_00174
group_3251		putative RNA pseudouridine synthase	129	129	1	1	14010				770	803	773	JDJPLFMB_00874	OBBJEICP_01139	FDNNKEIF_01150	OCFFECFJ_01458	KJMKMIEI_01392	JMMJOIIK_00656	KEMNBNEB_00385	PEJEBIHM_00475	KBCMCOEA_00724	IBLDBGJO_01396	FKEDPCNJ_01370	FEECEENE_00284	GAMNIEKB_00933	PDKLIFDA_01463	BOJNNJPL_01248	NOOEABFB_01248	EMFMPDDI_01246	FCEMFNCF_01245	EFHCPILN_00469	LKGOOJPG_00806	LGDPIAFE_01305	COLKDNOJ_01054	KOFLFIDA_00436	NJAPKECK_00824	IPDIGICE_00825	IFBJEPEO_00801	MAJKKOAK_00851	JGHEKFFM_00641	GICEHBIG_01016	HBIPEFGC_01074	PNLAOHIE_00646	HKJHNDIA_00875	BJNBOLDG_00831	NPMHCIMF_00944	FAJAOMDM_00448	EANFKJJL_01475
metG		Methionine--tRNA ligase	129	129	1	1	2444				1787	1982	1859	JDJPLFMB_01643	OBBJEICP_01925	FDNNKEIF_02049	OCFFECFJ_02459	KJMKMIEI_00159	JMMJOIIK_00032	KEMNBNEB_00656	PEJEBIHM_01554	KBCMCOEA_01241	IBLDBGJO_00056	FKEDPCNJ_01439	FEECEENE_01562	GAMNIEKB_00383	PDKLIFDA_02075	BOJNNJPL_02651	NOOEABFB_02619	EMFMPDDI_02593	FCEMFNCF_02586	EFHCPILN_01549	LKGOOJPG_01539	LGDPIAFE_00412	COLKDNOJ_01976	KOFLFIDA_01513	NJAPKECK_01518	IPDIGICE_01892	IFBJEPEO_00204	MAJKKOAK_01579	JGHEKFFM_00133	GICEHBIG_01889	HBIPEFGC_01939	PNLAOHIE_00141	HKJHNDIA_01644	BJNBOLDG_02068	NPMHCIMF_01700	FAJAOMDM_01319	EANFKJJL_00707
smpB		SsrA-binding protein	129	129	1	1	2241				476	659	485	JDJPLFMB_00503	OBBJEICP_00450	FDNNKEIF_00637	OCFFECFJ_00687	KJMKMIEI_00754	JMMJOIIK_01085	KEMNBNEB_00963	PEJEBIHM_00924	KBCMCOEA_01526	IBLDBGJO_01228	FKEDPCNJ_00210	FEECEENE_00160	GAMNIEKB_01309	PDKLIFDA_00990	BOJNNJPL_02206	NOOEABFB_02217	EMFMPDDI_02186	FCEMFNCF_02185	EFHCPILN_00947	LKGOOJPG_00545	LGDPIAFE_01042	COLKDNOJ_00521	KOFLFIDA_00965	NJAPKECK_00573	IPDIGICE_01365	IFBJEPEO_01236	MAJKKOAK_00569	JGHEKFFM_01007	GICEHBIG_00482	HBIPEFGC_00583	PNLAOHIE_01033	HKJHNDIA_00602	BJNBOLDG_01453	NPMHCIMF_00510	FAJAOMDM_00769	EANFKJJL_00044
carB		Carbamoyl-phosphate synthase large chain	129	129	1	1	6480				2318	3422	3376	JDJPLFMB_00581	OBBJEICP_01454	FDNNKEIF_00732	OCFFECFJ_00828	KJMKMIEI_01559	JMMJOIIK_01162	KEMNBNEB_00031	PEJEBIHM_00849	KBCMCOEA_01612	IBLDBGJO_01145	FKEDPCNJ_00129	FEECEENE_00687	GAMNIEKB_00008	PDKLIFDA_01672	BOJNNJPL_00806	NOOEABFB_00806	EMFMPDDI_00805	FCEMFNCF_00804	EFHCPILN_00083	LKGOOJPG_00624	LGDPIAFE_01121	COLKDNOJ_01430	KOFLFIDA_00113	NJAPKECK_00643	IPDIGICE_01224	IFBJEPEO_01143	MAJKKOAK_00648	JGHEKFFM_00922	GICEHBIG_00613	HBIPEFGC_01458	PNLAOHIE_00937	HKJHNDIA_00690	BJNBOLDG_01327	NPMHCIMF_00580	FAJAOMDM_00728	EANFKJJL_01658
carD		RNA polymerase-binding transcription factor CarD	129	129	1	1	24245				593	626	599	JDJPLFMB_00717	OBBJEICP_00646	FDNNKEIF_00876	OCFFECFJ_01424	KJMKMIEI_00821	JMMJOIIK_00472	KEMNBNEB_00201	PEJEBIHM_01763	KBCMCOEA_00899	IBLDBGJO_01045	FKEDPCNJ_00952	FEECEENE_01230	GAMNIEKB_00712	PDKLIFDA_00403	BOJNNJPL_01927	NOOEABFB_01940	EMFMPDDI_01915	FCEMFNCF_01914	EFHCPILN_00761	LKGOOJPG_00991	LGDPIAFE_01490	COLKDNOJ_00723	KOFLFIDA_00769	NJAPKECK_01008	IPDIGICE_01100	IFBJEPEO_00969	MAJKKOAK_01029	JGHEKFFM_00774	GICEHBIG_00732	HBIPEFGC_00783	PNLAOHIE_00782	HKJHNDIA_01100	BJNBOLDG_01212	NPMHCIMF_00729	FAJAOMDM_00312	EANFKJJL_01301
tsf		Elongation factor Ts	129	129	1	1	6644				848	878	857	JDJPLFMB_00842	OBBJEICP_01201	FDNNKEIF_01185	OCFFECFJ_01496	KJMKMIEI_01433	JMMJOIIK_00693	KEMNBNEB_00422	PEJEBIHM_00515	KBCMCOEA_00683	IBLDBGJO_01453	FKEDPCNJ_01317	FEECEENE_01259	GAMNIEKB_00994	PDKLIFDA_01511	BOJNNJPL_01128	NOOEABFB_01127	EMFMPDDI_01125	FCEMFNCF_01124	EFHCPILN_00406	LKGOOJPG_00769	LGDPIAFE_01268	COLKDNOJ_01121	KOFLFIDA_00374	NJAPKECK_00785	IPDIGICE_00766	IFBJEPEO_00741	MAJKKOAK_00809	JGHEKFFM_00592	GICEHBIG_01102	HBIPEFGC_01137	PNLAOHIE_00597	HKJHNDIA_00839	BJNBOLDG_00751	NPMHCIMF_00912	FAJAOMDM_00405	EANFKJJL_01514
whiA		Putative sporulation transcription regulator WhiA	129	129	1	1	14258				434	1214	957	JDJPLFMB_00905	OBBJEICP_01175	FDNNKEIF_01116	OCFFECFJ_01358	KJMKMIEI_00952	JMMJOIIK_00615	KEMNBNEB_00344	PEJEBIHM_00433	KBCMCOEA_00767	IBLDBGJO_01358	FKEDPCNJ_01714	FEECEENE_01299	GAMNIEKB_01518	PDKLIFDA_01420	BOJNNJPL_01158	NOOEABFB_01157	EMFMPDDI_01155	FCEMFNCF_01154	EFHCPILN_00433	LKGOOJPG_00847	LGDPIAFE_01346	COLKDNOJ_01089	KOFLFIDA_00400	NJAPKECK_00869	IPDIGICE_00860	IFBJEPEO_00838	MAJKKOAK_00892	JGHEKFFM_00675	GICEHBIG_00981	HBIPEFGC_01110	PNLAOHIE_00680	HKJHNDIA_00925	BJNBOLDG_00925	NPMHCIMF_00975	FAJAOMDM_00479	EANFKJJL_01432
tig		Trigger factor	129	129	1	1	23993				1361	1412	1379	JDJPLFMB_01072	OBBJEICP_00701	FDNNKEIF_01350	OCFFECFJ_01674	KJMKMIEI_00082	JMMJOIIK_00386	KEMNBNEB_00115	PEJEBIHM_00194	KBCMCOEA_00984	IBLDBGJO_01502	FKEDPCNJ_01581	FEECEENE_00393	GAMNIEKB_00229	PDKLIFDA_02239	BOJNNJPL_01876	NOOEABFB_01889	EMFMPDDI_01864	FCEMFNCF_01863	EFHCPILN_00695	LKGOOJPG_01077	LGDPIAFE_01577	COLKDNOJ_00797	KOFLFIDA_00708	NJAPKECK_01092	IPDIGICE_01051	IFBJEPEO_00691	MAJKKOAK_01117	JGHEKFFM_00549	GICEHBIG_00782	HBIPEFGC_00841	PNLAOHIE_00554	HKJHNDIA_01181	BJNBOLDG_01151	NPMHCIMF_01134	FAJAOMDM_00532	EANFKJJL_01217
group_3331		hypothetical protein	129	129	1	1	23935				290	380	293	JDJPLFMB_01088	OBBJEICP_01238	FDNNKEIF_01375	OCFFECFJ_01688	KJMKMIEI_00069	JMMJOIIK_00373	KEMNBNEB_00102	PEJEBIHM_00181	KBCMCOEA_00997	IBLDBGJO_01531	FKEDPCNJ_01467	FEECEENE_00407	GAMNIEKB_00214	PDKLIFDA_01176	BOJNNJPL_01036	NOOEABFB_01036	EMFMPDDI_01035	FCEMFNCF_01034	EFHCPILN_00308	LKGOOJPG_01091	LGDPIAFE_01590	COLKDNOJ_01186	KOFLFIDA_00330	NJAPKECK_01105	IPDIGICE_00708	IFBJEPEO_00660	MAJKKOAK_01130	JGHEKFFM_00522	GICEHBIG_01161	HBIPEFGC_01235	PNLAOHIE_00527	HKJHNDIA_01195	BJNBOLDG_00618	NPMHCIMF_01152	FAJAOMDM_00564	EANFKJJL_01204
nrdD		Anaerobic ribonucleoside-triphosphate reductase	129	129	1	1	15466				2366	2432	2405	JDJPLFMB_01305	OBBJEICP_01586	FDNNKEIF_01652	OCFFECFJ_02052	KJMKMIEI_01178	JMMJOIIK_01404	KEMNBNEB_01448	PEJEBIHM_01615	KBCMCOEA_01311	IBLDBGJO_00155	FKEDPCNJ_01219	FEECEENE_01037	GAMNIEKB_00535	PDKLIFDA_01358	BOJNNJPL_00678	NOOEABFB_00681	EMFMPDDI_00679	FCEMFNCF_00679	EFHCPILN_01959	LKGOOJPG_01319	LGDPIAFE_00191	COLKDNOJ_01573	KOFLFIDA_01850	NJAPKECK_01317	IPDIGICE_01474	IFBJEPEO_00294	MAJKKOAK_01351	JGHEKFFM_00206	GICEHBIG_01456	HBIPEFGC_01586	PNLAOHIE_00215	HKJHNDIA_01423	BJNBOLDG_00360	NPMHCIMF_01388	FAJAOMDM_00960	EANFKJJL_00988
glmM		Phosphoglucosamine mutase	129	129	1	1	25854				1232	1535	1384	JDJPLFMB_01396	OBBJEICP_00443	FDNNKEIF_01711	OCFFECFJ_02071	KJMKMIEI_01189	JMMJOIIK_01393	KEMNBNEB_01437	PEJEBIHM_01626	KBCMCOEA_01322	IBLDBGJO_00317	FKEDPCNJ_01101	FEECEENE_01053	GAMNIEKB_01280	PDKLIFDA_00983	BOJNNJPL_02241	NOOEABFB_02226	EMFMPDDI_02195	FCEMFNCF_02194	EFHCPILN_00954	LKGOOJPG_01330	LGDPIAFE_00202	COLKDNOJ_00513	KOFLFIDA_00972	NJAPKECK_01328	IPDIGICE_01372	IFBJEPEO_00436	MAJKKOAK_01362	JGHEKFFM_00337	GICEHBIG_00475	HBIPEFGC_00576	PNLAOHIE_00343	HKJHNDIA_01438	BJNBOLDG_01460	NPMHCIMF_01415	FAJAOMDM_00105	EANFKJJL_00977
gatA		Glutamyl-tRNA(Gln) amidotransferase subunit A	129	129	1	1	7032				782	1556	1529	JDJPLFMB_01564	OBBJEICP_00240	FDNNKEIF_01924	OCFFECFJ_00284	KJMKMIEI_01729	JMMJOIIK_01250	KEMNBNEB_00595	PEJEBIHM_01437	KBCMCOEA_01480	IBLDBGJO_00740	FKEDPCNJ_00511	FEECEENE_00097	GAMNIEKB_01183	PDKLIFDA_00725	BOJNNJPL_00311	NOOEABFB_00316	EMFMPDDI_00316	FCEMFNCF_00313	EFHCPILN_01221	LKGOOJPG_01475	LGDPIAFE_00348	COLKDNOJ_00262	KOFLFIDA_01177	NJAPKECK_01457	IPDIGICE_00291	IFBJEPEO_01547	MAJKKOAK_01517	JGHEKFFM_01271	GICEHBIG_00263	HBIPEFGC_00281	PNLAOHIE_01296	HKJHNDIA_01579	BJNBOLDG_01726	NPMHCIMF_01621	FAJAOMDM_00005	EANFKJJL_00807
gyrB_1		DNA gyrase subunit B	129	129	1	1	15995				1127	2195	2109	JDJPLFMB_00005	OBBJEICP_00005	FDNNKEIF_00005	OCFFECFJ_00005	KJMKMIEI_00352	JMMJOIIK_00105	KEMNBNEB_01372	PEJEBIHM_00270	KBCMCOEA_00046	IBLDBGJO_00919	FKEDPCNJ_00709	FEECEENE_00018	GAMNIEKB_01701	PDKLIFDA_00633	BOJNNJPL_00051	NOOEABFB_00056	EMFMPDDI_00056	FCEMFNCF_00055	EFHCPILN_01449	LKGOOJPG_00005	LGDPIAFE_00504	COLKDNOJ_00006	KOFLFIDA_01407	NJAPKECK_00005	IPDIGICE_00005	IFBJEPEO_00005	MAJKKOAK_00005	JGHEKFFM_00005	GICEHBIG_00005	HBIPEFGC_00063	PNLAOHIE_00005	HKJHNDIA_00005	BJNBOLDG_01981	NPMHCIMF_00005	FAJAOMDM_01193	EANFKJJL_00610
rplD		50S ribosomal protein L4	129	129	1	1	9611				656	689	661	JDJPLFMB_00347	OBBJEICP_01767	FDNNKEIF_00424	OCFFECFJ_00514	KJMKMIEI_01688	JMMJOIIK_00922	KEMNBNEB_00801	PEJEBIHM_01091	KBCMCOEA_00428	IBLDBGJO_00589	FKEDPCNJ_00356	FEECEENE_00913	GAMNIEKB_01798	PDKLIFDA_00869	BOJNNJPL_02452	NOOEABFB_02422	EMFMPDDI_02395	FCEMFNCF_02389	EFHCPILN_01732	LKGOOJPG_00381	LGDPIAFE_00878	COLKDNOJ_01781	KOFLFIDA_01673	NJAPKECK_00411	IPDIGICE_01675	IFBJEPEO_01386	MAJKKOAK_00399	JGHEKFFM_01137	GICEHBIG_01692	HBIPEFGC_01774	PNLAOHIE_01164	HKJHNDIA_00415	BJNBOLDG_00134	NPMHCIMF_00351	FAJAOMDM_01431	EANFKJJL_00216
secY		Protein translocase subunit SecY	129	129	1	1	9592				1328	2021	1348	JDJPLFMB_00366	OBBJEICP_01748	FDNNKEIF_00443	OCFFECFJ_00533	KJMKMIEI_01669	JMMJOIIK_00941	KEMNBNEB_00820	PEJEBIHM_01072	KBCMCOEA_00447	IBLDBGJO_00570	FKEDPCNJ_00337	FEECEENE_00894	GAMNIEKB_01779	PDKLIFDA_00888	BOJNNJPL_02433	NOOEABFB_02403	EMFMPDDI_02376	FCEMFNCF_02370	EFHCPILN_01751	LKGOOJPG_00400	LGDPIAFE_00897	COLKDNOJ_01762	KOFLFIDA_01692	NJAPKECK_00430	IPDIGICE_01656	IFBJEPEO_01367	MAJKKOAK_00418	JGHEKFFM_01118	GICEHBIG_01673	HBIPEFGC_01755	PNLAOHIE_01145	HKJHNDIA_00434	BJNBOLDG_00153	NPMHCIMF_00370	FAJAOMDM_01450	EANFKJJL_00197
rpiA		Ribose-5-phosphate isomerase A	129	129	1	1	6365				698	812	699	JDJPLFMB_00387	OBBJEICP_01725	FDNNKEIF_00470	OCFFECFJ_00574	KJMKMIEI_01649	JMMJOIIK_00960	KEMNBNEB_00839	PEJEBIHM_01052	KBCMCOEA_00467	IBLDBGJO_00541	FKEDPCNJ_00306	FEECEENE_00868	GAMNIEKB_01755	PDKLIFDA_00914	BOJNNJPL_02409	NOOEABFB_02379	EMFMPDDI_02350	FCEMFNCF_02346	EFHCPILN_01774	LKGOOJPG_00419	LGDPIAFE_00916	COLKDNOJ_01739	KOFLFIDA_01715	NJAPKECK_00450	IPDIGICE_01634	IFBJEPEO_01339	MAJKKOAK_00437	JGHEKFFM_01088	GICEHBIG_01651	HBIPEFGC_01730	PNLAOHIE_01115	HKJHNDIA_00461	BJNBOLDG_00175	NPMHCIMF_00391	FAJAOMDM_00944	EANFKJJL_00177
frr		Ribosome-recycling factor	129	129	1	1	6692				551	554	553	JDJPLFMB_00844	OBBJEICP_01199	FDNNKEIF_01182	OCFFECFJ_01494	KJMKMIEI_01431	JMMJOIIK_00691	KEMNBNEB_00420	PEJEBIHM_00513	KBCMCOEA_00685	IBLDBGJO_01451	FKEDPCNJ_01319	FEECEENE_01261	GAMNIEKB_00991	PDKLIFDA_01501	BOJNNJPL_01130	NOOEABFB_01129	EMFMPDDI_01127	FCEMFNCF_01126	EFHCPILN_00409	LKGOOJPG_00771	LGDPIAFE_01270	COLKDNOJ_01119	KOFLFIDA_00376	NJAPKECK_00787	IPDIGICE_00768	IFBJEPEO_00743	MAJKKOAK_00811	JGHEKFFM_00594	GICEHBIG_01100	HBIPEFGC_01135	PNLAOHIE_00599	HKJHNDIA_00841	BJNBOLDG_00753	NPMHCIMF_00914	FAJAOMDM_00407	EANFKJJL_01512
rpe		Ribulose-phosphate 3-epimerase	129	129	1	1	6774				665	746	673	JDJPLFMB_00853	OBBJEICP_00903	FDNNKEIF_01173	OCFFECFJ_01343	KJMKMIEI_01412	JMMJOIIK_00676	KEMNBNEB_00405	PEJEBIHM_00496	KBCMCOEA_00704	IBLDBGJO_01443	FKEDPCNJ_01327	FEECEENE_00304	GAMNIEKB_00962	PDKLIFDA_01483	BOJNNJPL_01505	NOOEABFB_01516	EMFMPDDI_01486	FCEMFNCF_01486	EFHCPILN_00488	LKGOOJPG_00786	LGDPIAFE_01285	COLKDNOJ_01035	KOFLFIDA_00477	NJAPKECK_00804	IPDIGICE_00805	IFBJEPEO_00751	MAJKKOAK_00827	JGHEKFFM_00602	GICEHBIG_01036	HBIPEFGC_01055	PNLAOHIE_00607	HKJHNDIA_00857	BJNBOLDG_00811	NPMHCIMF_00923	FAJAOMDM_00411	EANFKJJL_01495
thrS		Threonine--tRNA ligase	129	129	1	1	14031				2030	2183	2050	JDJPLFMB_00860	OBBJEICP_01153	FDNNKEIF_01166	OCFFECFJ_01472	KJMKMIEI_01376	JMMJOIIK_00640	KEMNBNEB_00369	PEJEBIHM_00459	KBCMCOEA_00740	IBLDBGJO_01379	FKEDPCNJ_01770	FEECEENE_00268	GAMNIEKB_00920	PDKLIFDA_01449	BOJNNJPL_01234	NOOEABFB_01234	EMFMPDDI_01232	FCEMFNCF_01231	EFHCPILN_00455	LKGOOJPG_00822	LGDPIAFE_01321	COLKDNOJ_01068	KOFLFIDA_00422	NJAPKECK_00840	IPDIGICE_00839	IFBJEPEO_00818	MAJKKOAK_00867	JGHEKFFM_00658	GICEHBIG_01002	HBIPEFGC_01088	PNLAOHIE_00663	HKJHNDIA_00891	BJNBOLDG_00845	NPMHCIMF_00930	FAJAOMDM_00461	EANFKJJL_01459
rbpA		RNA polymerase-binding protein RbpA	129	129	1	1	13971				344	347	346	JDJPLFMB_00882	OBBJEICP_01132	FDNNKEIF_01142	OCFFECFJ_01320	KJMKMIEI_01399	JMMJOIIK_00663	KEMNBNEB_00392	PEJEBIHM_00483	KBCMCOEA_00717	IBLDBGJO_01433	FKEDPCNJ_01337	FEECEENE_00291	GAMNIEKB_00951	PDKLIFDA_01471	BOJNNJPL_01256	NOOEABFB_01256	EMFMPDDI_01254	FCEMFNCF_01253	EFHCPILN_00476	LKGOOJPG_00799	LGDPIAFE_01298	COLKDNOJ_01047	KOFLFIDA_00443	NJAPKECK_00817	IPDIGICE_00817	IFBJEPEO_00761	MAJKKOAK_00840	JGHEKFFM_00613	GICEHBIG_01024	HBIPEFGC_01067	PNLAOHIE_00618	HKJHNDIA_00868	BJNBOLDG_00823	NPMHCIMF_00952	FAJAOMDM_00419	EANFKJJL_01482
pheS		Phenylalanine--tRNA ligase alpha subunit	129	129	1	1	3774				854	1136	1067	JDJPLFMB_01007	OBBJEICP_00576	FDNNKEIF_01282	OCFFECFJ_01096	KJMKMIEI_01490	JMMJOIIK_00752	KEMNBNEB_00481	PEJEBIHM_00573	KBCMCOEA_00626	IBLDBGJO_00954	FKEDPCNJ_00051	FEECEENE_00785	GAMNIEKB_00788	PDKLIFDA_00311	BOJNNJPL_02064	NOOEABFB_02077	EMFMPDDI_02047	FCEMFNCF_02046	EFHCPILN_00830	LKGOOJPG_00712	LGDPIAFE_01210	COLKDNOJ_00647	KOFLFIDA_00842	NJAPKECK_00727	IPDIGICE_01174	IFBJEPEO_01081	MAJKKOAK_00748	JGHEKFFM_00863	GICEHBIG_00661	HBIPEFGC_00714	PNLAOHIE_00878	HKJHNDIA_00782	BJNBOLDG_01278	NPMHCIMF_01075	FAJAOMDM_00668	EANFKJJL_01572
rpoC		DNA-directed RNA polymerase subunit beta'	129	129	1	1	25998				4007	4211	4061	JDJPLFMB_01420	OBBJEICP_00424	FDNNKEIF_01736	OCFFECFJ_02087	KJMKMIEI_01205	JMMJOIIK_01377	KEMNBNEB_01421	PEJEBIHM_01643	KBCMCOEA_01339	IBLDBGJO_00282	FKEDPCNJ_01085	FEECEENE_01071	GAMNIEKB_01957	PDKLIFDA_00197	BOJNNJPL_02224	NOOEABFB_02243	EMFMPDDI_02212	FCEMFNCF_02211	EFHCPILN_00973	LKGOOJPG_01346	LGDPIAFE_00218	COLKDNOJ_00480	KOFLFIDA_00992	NJAPKECK_01344	IPDIGICE_01384	IFBJEPEO_00420	MAJKKOAK_01379	JGHEKFFM_00318	GICEHBIG_00463	HBIPEFGC_00557	PNLAOHIE_00324	HKJHNDIA_01455	BJNBOLDG_01472	NPMHCIMF_01437	FAJAOMDM_00086	EANFKJJL_00961
trpS2		Tryptophan--tRNA ligase 2	129	129	1	1	25363				1052	1190	1099	JDJPLFMB_00032	OBBJEICP_00051	FDNNKEIF_00027	OCFFECFJ_00057	KJMKMIEI_00418	JMMJOIIK_00152	KEMNBNEB_01167	PEJEBIHM_00329	KBCMCOEA_00103	IBLDBGJO_01624	FKEDPCNJ_01153	FEECEENE_00223	GAMNIEKB_00316	PDKLIFDA_00585	BOJNNJPL_00109	NOOEABFB_00114	EMFMPDDI_00115	FCEMFNCF_00113	EFHCPILN_01413	LKGOOJPG_00069	LGDPIAFE_00567	COLKDNOJ_00042	KOFLFIDA_01367	NJAPKECK_00074	IPDIGICE_00050	IFBJEPEO_00065	MAJKKOAK_00062	JGHEKFFM_00053	GICEHBIG_00043	HBIPEFGC_00096	PNLAOHIE_00051	HKJHNDIA_00069	BJNBOLDG_01920	NPMHCIMF_00022	FAJAOMDM_01227	EANFKJJL_00548
purA		Adenylosuccinate synthetase	129	129	1	1	2097				1286	1301	1291	JDJPLFMB_00074	OBBJEICP_00101	FDNNKEIF_00087	OCFFECFJ_00136	KJMKMIEI_00485	JMMJOIIK_00208	KEMNBNEB_01223	PEJEBIHM_00373	KBCMCOEA_00148	IBLDBGJO_00880	FKEDPCNJ_00670	FEECEENE_01474	GAMNIEKB_02040	PDKLIFDA_02030	BOJNNJPL_00171	NOOEABFB_00176	EMFMPDDI_00177	FCEMFNCF_00176	EFHCPILN_01366	LKGOOJPG_00125	LGDPIAFE_00623	COLKDNOJ_00095	KOFLFIDA_01313	NJAPKECK_00130	IPDIGICE_00094	IFBJEPEO_01682	MAJKKOAK_00130	JGHEKFFM_01382	GICEHBIG_00085	HBIPEFGC_00142	PNLAOHIE_01398	HKJHNDIA_00127	BJNBOLDG_01874	NPMHCIMF_00061	FAJAOMDM_01147	EANFKJJL_00499
rplR		50S ribosomal protein L18	129	129	1	1	9596				368	419	375	JDJPLFMB_00362	OBBJEICP_01752	FDNNKEIF_00439	OCFFECFJ_00529	KJMKMIEI_01673	JMMJOIIK_00937	KEMNBNEB_00816	PEJEBIHM_01076	KBCMCOEA_00443	IBLDBGJO_00574	FKEDPCNJ_00341	FEECEENE_00898	GAMNIEKB_01783	PDKLIFDA_00884	BOJNNJPL_02437	NOOEABFB_02407	EMFMPDDI_02380	FCEMFNCF_02374	EFHCPILN_01747	LKGOOJPG_00396	LGDPIAFE_00893	COLKDNOJ_01766	KOFLFIDA_01688	NJAPKECK_00426	IPDIGICE_01660	IFBJEPEO_01371	MAJKKOAK_00414	JGHEKFFM_01122	GICEHBIG_01677	HBIPEFGC_01759	PNLAOHIE_01149	HKJHNDIA_00430	BJNBOLDG_00149	NPMHCIMF_00366	FAJAOMDM_01446	EANFKJJL_00201
guaB		Inosine-5'-monophosphate dehydrogenase	129	129	1	1	5782				437	1745	1540	JDJPLFMB_00483	OBBJEICP_01616	FDNNKEIF_00615	OCFFECFJ_00670	KJMKMIEI_00737	JMMJOIIK_01068	KEMNBNEB_00946	PEJEBIHM_00941	KBCMCOEA_01509	IBLDBGJO_01247	FKEDPCNJ_00226	FEECEENE_00178	GAMNIEKB_02074	PDKLIFDA_01325	BOJNNJPL_00648	NOOEABFB_00651	EMFMPDDI_00649	FCEMFNCF_00649	EFHCPILN_01929	LKGOOJPG_00528	LGDPIAFE_01025	COLKDNOJ_01604	KOFLFIDA_01820	NJAPKECK_00556	IPDIGICE_01500	IFBJEPEO_01256	MAJKKOAK_00551	JGHEKFFM_01023	GICEHBIG_01482	HBIPEFGC_01616	PNLAOHIE_01049	HKJHNDIA_00582	BJNBOLDG_00327	NPMHCIMF_00490	FAJAOMDM_00782	EANFKJJL_00061
clpP2		ATP-dependent Clp protease proteolytic subunit 2	129	129	1	1	24084				578	728	681	JDJPLFMB_00633	OBBJEICP_00705	FDNNKEIF_00788	OCFFECFJ_01670	KJMKMIEI_00085	JMMJOIIK_00389	KEMNBNEB_00118	PEJEBIHM_00197	KBCMCOEA_00981	IBLDBGJO_01500	FKEDPCNJ_01583	FEECEENE_00390	GAMNIEKB_00232	PDKLIFDA_01943	BOJNNJPL_01872	NOOEABFB_01885	EMFMPDDI_01860	FCEMFNCF_01859	EFHCPILN_00691	LKGOOJPG_01074	LGDPIAFE_01574	COLKDNOJ_00801	KOFLFIDA_00704	NJAPKECK_01089	IPDIGICE_01047	IFBJEPEO_00693	MAJKKOAK_01114	JGHEKFFM_00551	GICEHBIG_00786	HBIPEFGC_00845	PNLAOHIE_00556	HKJHNDIA_01178	BJNBOLDG_01147	NPMHCIMF_00632	FAJAOMDM_00530	EANFKJJL_01220
uvrB		UvrABC system protein B	129	129	1	1	24267				2108	2267	2112	JDJPLFMB_00725	OBBJEICP_00654	FDNNKEIF_00884	OCFFECFJ_01415	KJMKMIEI_00829	JMMJOIIK_00480	KEMNBNEB_00209	PEJEBIHM_01771	KBCMCOEA_00891	IBLDBGJO_01052	FKEDPCNJ_00959	FEECEENE_01238	GAMNIEKB_00704	PDKLIFDA_00415	BOJNNJPL_01914	NOOEABFB_01927	EMFMPDDI_01902	FCEMFNCF_01901	EFHCPILN_00753	LKGOOJPG_00983	LGDPIAFE_01482	COLKDNOJ_00731	KOFLFIDA_00760	NJAPKECK_01000	IPDIGICE_01092	IFBJEPEO_00962	MAJKKOAK_01021	JGHEKFFM_00767	GICEHBIG_00740	HBIPEFGC_00791	PNLAOHIE_00775	HKJHNDIA_01092	BJNBOLDG_01204	NPMHCIMF_00737	FAJAOMDM_00318	EANFKJJL_01309
pyk		Pyruvate kinase	129	129	1	1	24285				1439	1598	1443	JDJPLFMB_00727	OBBJEICP_00656	FDNNKEIF_00886	OCFFECFJ_01413	KJMKMIEI_00831	JMMJOIIK_00482	KEMNBNEB_00211	PEJEBIHM_01773	KBCMCOEA_00889	IBLDBGJO_01054	FKEDPCNJ_00961	FEECEENE_01240	GAMNIEKB_00702	PDKLIFDA_00417	BOJNNJPL_01912	NOOEABFB_01925	EMFMPDDI_01900	FCEMFNCF_01899	EFHCPILN_00751	LKGOOJPG_00981	LGDPIAFE_01480	COLKDNOJ_00733	KOFLFIDA_00758	NJAPKECK_00998	IPDIGICE_01090	IFBJEPEO_00960	MAJKKOAK_01019	JGHEKFFM_00765	GICEHBIG_00742	HBIPEFGC_00793	PNLAOHIE_00773	HKJHNDIA_01090	BJNBOLDG_01202	NPMHCIMF_00739	FAJAOMDM_00320	EANFKJJL_01311
lepA		Elongation factor 4	129	129	1	1	24674				1214	2030	1863	JDJPLFMB_00803	OBBJEICP_00805	FDNNKEIF_01057	OCFFECFJ_01245	KJMKMIEI_00910	JMMJOIIK_00572	KEMNBNEB_00301	PEJEBIHM_00391	KBCMCOEA_00809	IBLDBGJO_01316	FKEDPCNJ_01618	FEECEENE_01341	GAMNIEKB_01909	PDKLIFDA_01800	BOJNNJPL_01629	NOOEABFB_01642	EMFMPDDI_01612	FCEMFNCF_01611	EFHCPILN_00586	LKGOOJPG_00890	LGDPIAFE_01389	COLKDNOJ_00918	KOFLFIDA_00598	NJAPKECK_00918	IPDIGICE_00920	IFBJEPEO_00871	MAJKKOAK_00934	JGHEKFFM_00714	GICEHBIG_00919	HBIPEFGC_00954	PNLAOHIE_00719	HKJHNDIA_00962	BJNBOLDG_00993	NPMHCIMF_00874	FAJAOMDM_00504	EANFKJJL_01390
rpsB		30S ribosomal protein S2	129	129	1	1	6643				797	1007	861	JDJPLFMB_00841	OBBJEICP_01202	FDNNKEIF_01186	OCFFECFJ_01497	KJMKMIEI_01434	JMMJOIIK_00694	KEMNBNEB_00423	PEJEBIHM_00516	KBCMCOEA_00682	IBLDBGJO_01454	FKEDPCNJ_01316	FEECEENE_01258	GAMNIEKB_00995	PDKLIFDA_01512	BOJNNJPL_01127	NOOEABFB_01126	EMFMPDDI_01124	FCEMFNCF_01123	EFHCPILN_00405	LKGOOJPG_00768	LGDPIAFE_01267	COLKDNOJ_01122	KOFLFIDA_00373	NJAPKECK_00784	IPDIGICE_00765	IFBJEPEO_00740	MAJKKOAK_00808	JGHEKFFM_00591	GICEHBIG_01103	HBIPEFGC_01138	PNLAOHIE_00596	HKJHNDIA_00838	BJNBOLDG_00750	NPMHCIMF_00911	FAJAOMDM_00404	EANFKJJL_01515
ldh2		L-lactate dehydrogenase 2	129	129	1	1	5292				806	1106	959	JDJPLFMB_01201	OBBJEICP_01362	FDNNKEIF_01521	OCFFECFJ_01862	KJMKMIEI_01300	JMMJOIIK_01488	KEMNBNEB_01081	PEJEBIHM_00063	KBCMCOEA_01115	IBLDBGJO_00416	FKEDPCNJ_00826	FEECEENE_00551	GAMNIEKB_00095	PDKLIFDA_01002	BOJNNJPL_00909	NOOEABFB_00909	EMFMPDDI_00908	FCEMFNCF_00907	EFHCPILN_00167	LKGOOJPG_01217	LGDPIAFE_00089	COLKDNOJ_01337	KOFLFIDA_00194	NJAPKECK_01215	IPDIGICE_00590	IFBJEPEO_00537	MAJKKOAK_01255	JGHEKFFM_00417	GICEHBIG_01280	HBIPEFGC_01375	PNLAOHIE_00423	HKJHNDIA_01316	BJNBOLDG_00509	NPMHCIMF_01264	FAJAOMDM_00183	EANFKJJL_01086
rplU		50S ribosomal protein L21	129	129	1	1	11094				308	308	308	JDJPLFMB_00259	OBBJEICP_01842	FDNNKEIF_00337	OCFFECFJ_00362	KJMKMIEI_01853	JMMJOIIK_00841	KEMNBNEB_00720	PEJEBIHM_01236	KBCMCOEA_00341	IBLDBGJO_00680	FKEDPCNJ_00434	FEECEENE_01006	GAMNIEKB_01153	PDKLIFDA_01615	BOJNNJPL_02526	NOOEABFB_02496	EMFMPDDI_02470	FCEMFNCF_02463	EFHCPILN_01636	LKGOOJPG_00300	LGDPIAFE_00797	COLKDNOJ_01856	KOFLFIDA_01590	NJAPKECK_00320	IPDIGICE_01789	IFBJEPEO_01489	MAJKKOAK_00313	JGHEKFFM_01214	GICEHBIG_01802	HBIPEFGC_01861	PNLAOHIE_01241	HKJHNDIA_00320	BJNBOLDG_00030	NPMHCIMF_00264	FAJAOMDM_01016	EANFKJJL_00304
ppgK		Polyphosphate glucokinase	129	129	1	1	20295				695	836	770	JDJPLFMB_01037	OBBJEICP_01478	FDNNKEIF_01315	OCFFECFJ_01069	KJMKMIEI_01102	JMMJOIIK_00775	KEMNBNEB_00504	PEJEBIHM_00787	KBCMCOEA_00605	IBLDBGJO_00936	FKEDPCNJ_00069	FEECEENE_00751	GAMNIEKB_00823	PDKLIFDA_00283	BOJNNJPL_00793	NOOEABFB_00793	EMFMPDDI_00792	FCEMFNCF_00791	EFHCPILN_00059	LKGOOJPG_00689	LGDPIAFE_01187	COLKDNOJ_01454	KOFLFIDA_00088	NJAPKECK_00705	IPDIGICE_00541	IFBJEPEO_01099	MAJKKOAK_00712	JGHEKFFM_00881	GICEHBIG_01332	HBIPEFGC_01479	PNLAOHIE_00897	HKJHNDIA_00754	BJNBOLDG_00459	NPMHCIMF_01105	FAJAOMDM_00688	EANFKJJL_01594
hpf		Ribosome hibernation promotion factor	129	129	1	1	23548				653	719	672	JDJPLFMB_01105	OBBJEICP_01257	FDNNKEIF_01393	OCFFECFJ_01721	KJMKMIEI_00051	JMMJOIIK_00354	KEMNBNEB_00083	PEJEBIHM_00163	KBCMCOEA_01015	IBLDBGJO_01545	FKEDPCNJ_01481	FEECEENE_00429	GAMNIEKB_00174	PDKLIFDA_01222	BOJNNJPL_01018	NOOEABFB_01018	EMFMPDDI_01017	FCEMFNCF_01016	EFHCPILN_00288	LKGOOJPG_01110	LGDPIAFE_01609	COLKDNOJ_01206	KOFLFIDA_00309	NJAPKECK_01123	IPDIGICE_00688	IFBJEPEO_00646	MAJKKOAK_01149	JGHEKFFM_00509	GICEHBIG_01182	HBIPEFGC_01254	PNLAOHIE_00514	HKJHNDIA_01214	BJNBOLDG_00599	NPMHCIMF_01169	FAJAOMDM_00577	EANFKJJL_01186
guaA_2		GMP synthase [glutamine-hydrolyzing]	129	129	1	1	24491				1097	1787	1560	JDJPLFMB_00738	OBBJEICP_00687	FDNNKEIF_00990	OCFFECFJ_01175	KJMKMIEI_00846	JMMJOIIK_00497	KEMNBNEB_00226	PEJEBIHM_01788	KBCMCOEA_00874	IBLDBGJO_01070	FKEDPCNJ_00977	FEECEENE_00325	GAMNIEKB_00678	PDKLIFDA_00468	BOJNNJPL_01888	NOOEABFB_01901	EMFMPDDI_01876	FCEMFNCF_01875	EFHCPILN_00709	LKGOOJPG_00966	LGDPIAFE_01464	COLKDNOJ_00781	KOFLFIDA_00722	NJAPKECK_00983	IPDIGICE_01069	IFBJEPEO_00941	MAJKKOAK_01004	JGHEKFFM_00753	GICEHBIG_00764	HBIPEFGC_00827	PNLAOHIE_00761	HKJHNDIA_01020	BJNBOLDG_01169	NPMHCIMF_00807	FAJAOMDM_00334	EANFKJJL_01326
group_3637		putative transcriptional regulatory protein	129	129	1	1	14029				752	758	755	JDJPLFMB_00862	OBBJEICP_01151	FDNNKEIF_01162	OCFFECFJ_01470	KJMKMIEI_01380	JMMJOIIK_00644	KEMNBNEB_00373	PEJEBIHM_00463	KBCMCOEA_00736	IBLDBGJO_01383	FKEDPCNJ_01383	FEECEENE_00272	GAMNIEKB_00921	PDKLIFDA_01451	BOJNNJPL_01236	NOOEABFB_01236	EMFMPDDI_01234	FCEMFNCF_01233	EFHCPILN_00457	LKGOOJPG_00818	LGDPIAFE_01317	COLKDNOJ_01066	KOFLFIDA_00424	NJAPKECK_00836	IPDIGICE_00837	IFBJEPEO_00814	MAJKKOAK_00863	JGHEKFFM_00654	GICEHBIG_01004	HBIPEFGC_01086	PNLAOHIE_00659	HKJHNDIA_00887	BJNBOLDG_00843	NPMHCIMF_00932	FAJAOMDM_00457	EANFKJJL_01463
ybiT		putative ABC transporter ATP-binding protein YbiT	129	129	1	1	24871				1601	1601	1601	JDJPLFMB_00923	OBBJEICP_01191	FDNNKEIF_01097	OCFFECFJ_01372	KJMKMIEI_00944	JMMJOIIK_00606	KEMNBNEB_00335	PEJEBIHM_00425	KBCMCOEA_00775	IBLDBGJO_01351	FKEDPCNJ_01721	FEECEENE_01306	GAMNIEKB_01530	PDKLIFDA_02195	BOJNNJPL_01140	NOOEABFB_01139	EMFMPDDI_01137	FCEMFNCF_01136	EFHCPILN_00417	LKGOOJPG_00856	LGDPIAFE_01355	COLKDNOJ_01109	KOFLFIDA_00384	NJAPKECK_00877	IPDIGICE_00871	IFBJEPEO_00845	MAJKKOAK_00900	JGHEKFFM_00682	GICEHBIG_00972	HBIPEFGC_01127	PNLAOHIE_00687	HKJHNDIA_00932	BJNBOLDG_00934	NPMHCIMF_00994	FAJAOMDM_00484	EANFKJJL_01424
upp		Uracil phosphoribosyltransferase	129	129	1	1	25642				464	788	644	JDJPLFMB_00139	OBBJEICP_01868	FDNNKEIF_00196	OCFFECFJ_02393	KJMKMIEI_00589	JMMJOIIK_00280	KEMNBNEB_01295	PEJEBIHM_01339	KBCMCOEA_00237	IBLDBGJO_00792	FKEDPCNJ_00569	FEECEENE_01394	GAMNIEKB_01112	PDKLIFDA_02100	BOJNNJPL_02589	NOOEABFB_02557	EMFMPDDI_02531	FCEMFNCF_02524	EFHCPILN_01606	LKGOOJPG_00197	LGDPIAFE_00694	COLKDNOJ_01888	KOFLFIDA_01564	NJAPKECK_00211	IPDIGICE_01831	IFBJEPEO_01595	MAJKKOAK_00212	JGHEKFFM_01318	GICEHBIG_01847	HBIPEFGC_01893	PNLAOHIE_01342	HKJHNDIA_00189	BJNBOLDG_02145	NPMHCIMF_00143	FAJAOMDM_01074	EANFKJJL_00410
rpmD		50S ribosomal protein L30	129	129	1	1	9594				179	185	183	JDJPLFMB_00364	OBBJEICP_01750	FDNNKEIF_00441	OCFFECFJ_00531	KJMKMIEI_01671	JMMJOIIK_00939	KEMNBNEB_00818	PEJEBIHM_01074	KBCMCOEA_00445	IBLDBGJO_00572	FKEDPCNJ_00339	FEECEENE_00896	GAMNIEKB_01781	PDKLIFDA_00886	BOJNNJPL_02435	NOOEABFB_02405	EMFMPDDI_02378	FCEMFNCF_02372	EFHCPILN_01749	LKGOOJPG_00398	LGDPIAFE_00895	COLKDNOJ_01764	KOFLFIDA_01690	NJAPKECK_00428	IPDIGICE_01658	IFBJEPEO_01369	MAJKKOAK_00416	JGHEKFFM_01120	GICEHBIG_01675	HBIPEFGC_01757	PNLAOHIE_01147	HKJHNDIA_00432	BJNBOLDG_00151	NPMHCIMF_00368	FAJAOMDM_01448	EANFKJJL_00199
rpoZ		DNA-directed RNA polymerase subunit omega	129	129	1	1	5874				284	332	286	JDJPLFMB_00585	OBBJEICP_01553	FDNNKEIF_00738	OCFFECFJ_00974	KJMKMIEI_01880	JMMJOIIK_01158	KEMNBNEB_00027	PEJEBIHM_00845	KBCMCOEA_01616	IBLDBGJO_01142	FKEDPCNJ_00126	FEECEENE_00691	GAMNIEKB_00588	PDKLIFDA_01667	BOJNNJPL_02351	NOOEABFB_02319	EMFMPDDI_02291	FCEMFNCF_02288	EFHCPILN_01993	LKGOOJPG_00628	LGDPIAFE_01125	COLKDNOJ_01529	KOFLFIDA_00015	NJAPKECK_00647	IPDIGICE_00469	IFBJEPEO_01140	MAJKKOAK_00652	JGHEKFFM_00919	GICEHBIG_01406	HBIPEFGC_01552	PNLAOHIE_00934	HKJHNDIA_00694	BJNBOLDG_00387	NPMHCIMF_00584	FAJAOMDM_00726	EANFKJJL_01654
ilvE		Branched-chain-amino-acid aminotransferase	129	129	1	1	24658				1118	1226	1128	JDJPLFMB_00800	OBBJEICP_00801	FDNNKEIF_01054	OCFFECFJ_01242	KJMKMIEI_00907	JMMJOIIK_00569	KEMNBNEB_00298	PEJEBIHM_00388	KBCMCOEA_00812	IBLDBGJO_01313	FKEDPCNJ_01615	FEECEENE_01344	GAMNIEKB_01917	PDKLIFDA_01805	BOJNNJPL_01731	NOOEABFB_01744	EMFMPDDI_01719	FCEMFNCF_01718	EFHCPILN_00590	LKGOOJPG_00893	LGDPIAFE_01392	COLKDNOJ_00913	KOFLFIDA_00602	NJAPKECK_00921	IPDIGICE_00924	IFBJEPEO_00874	MAJKKOAK_00937	JGHEKFFM_00717	GICEHBIG_00915	HBIPEFGC_00950	PNLAOHIE_00722	HKJHNDIA_00965	BJNBOLDG_00997	NPMHCIMF_00871	FAJAOMDM_00508	EANFKJJL_01387
group_3734		hypothetical protein	129	129	1	1	6769				332	335	332	JDJPLFMB_00858	OBBJEICP_00908	FDNNKEIF_01168	OCFFECFJ_01338	KJMKMIEI_01407	JMMJOIIK_00671	KEMNBNEB_00400	PEJEBIHM_00491	KBCMCOEA_00709	IBLDBGJO_01438	FKEDPCNJ_01332	FEECEENE_00299	GAMNIEKB_00957	PDKLIFDA_01478	BOJNNJPL_01500	NOOEABFB_01511	EMFMPDDI_01481	FCEMFNCF_01481	EFHCPILN_00483	LKGOOJPG_00791	LGDPIAFE_01290	COLKDNOJ_01040	KOFLFIDA_00472	NJAPKECK_00809	IPDIGICE_00810	IFBJEPEO_00756	MAJKKOAK_00832	JGHEKFFM_00607	GICEHBIG_01031	HBIPEFGC_01060	PNLAOHIE_00612	HKJHNDIA_00862	BJNBOLDG_00816	NPMHCIMF_00928	FAJAOMDM_00414	EANFKJJL_01490
corA		Cobalt/magnesium transport protein CorA	129	129	1	1	18058				950	1031	952	JDJPLFMB_00939	OBBJEICP_01223	FDNNKEIF_01206	OCFFECFJ_01580	KJMKMIEI_01454	JMMJOIIK_00716	KEMNBNEB_00445	PEJEBIHM_00537	KBCMCOEA_00662	IBLDBGJO_01474	FKEDPCNJ_01296	FEECEENE_00309	GAMNIEKB_00665	PDKLIFDA_00498	BOJNNJPL_01079	NOOEABFB_01078	EMFMPDDI_01076	FCEMFNCF_01075	EFHCPILN_00327	LKGOOJPG_00747	LGDPIAFE_01246	COLKDNOJ_01157	KOFLFIDA_00354	NJAPKECK_00764	IPDIGICE_00735	IFBJEPEO_00720	MAJKKOAK_00786	JGHEKFFM_00572	GICEHBIG_01133	HBIPEFGC_01222	PNLAOHIE_00577	HKJHNDIA_00817	BJNBOLDG_00674	NPMHCIMF_01010	FAJAOMDM_00385	EANFKJJL_01536
typA		GTP-binding protein TypA/BipA	129	129	1	1	13756				1919	1976	1929	JDJPLFMB_01153	OBBJEICP_01296	FDNNKEIF_01468	OCFFECFJ_01765	KJMKMIEI_00010	JMMJOIIK_01502	KEMNBNEB_01145	PEJEBIHM_00121	KBCMCOEA_01056	IBLDBGJO_00499	FKEDPCNJ_00751	FEECEENE_00482	GAMNIEKB_00138	PDKLIFDA_01058	BOJNNJPL_00982	NOOEABFB_00982	EMFMPDDI_00981	FCEMFNCF_00980	EFHCPILN_00248	LKGOOJPG_01153	LGDPIAFE_00025	COLKDNOJ_01241	KOFLFIDA_00271	NJAPKECK_01164	IPDIGICE_00654	IFBJEPEO_00612	MAJKKOAK_01205	JGHEKFFM_00474	GICEHBIG_01216	HBIPEFGC_01292	PNLAOHIE_00480	HKJHNDIA_01264	BJNBOLDG_00567	NPMHCIMF_01216	FAJAOMDM_00610	EANFKJJL_01145
gatB		Aspartyl/glutamyl-tRNA(Asn/Gln) amidotransferase subunit B	129	129	1	1	7033				1496	1502	1498	JDJPLFMB_01563	OBBJEICP_00241	FDNNKEIF_01923	OCFFECFJ_00285	KJMKMIEI_01728	JMMJOIIK_01251	KEMNBNEB_00594	PEJEBIHM_01438	KBCMCOEA_01479	IBLDBGJO_00739	FKEDPCNJ_00510	FEECEENE_00098	GAMNIEKB_01182	PDKLIFDA_00726	BOJNNJPL_00312	NOOEABFB_00317	EMFMPDDI_00317	FCEMFNCF_00314	EFHCPILN_01220	LKGOOJPG_01474	LGDPIAFE_00347	COLKDNOJ_00263	KOFLFIDA_01176	NJAPKECK_01456	IPDIGICE_00292	IFBJEPEO_01546	MAJKKOAK_01516	JGHEKFFM_01270	GICEHBIG_00264	HBIPEFGC_00282	PNLAOHIE_01295	HKJHNDIA_01578	BJNBOLDG_01725	NPMHCIMF_01620	FAJAOMDM_00006	EANFKJJL_00808
rplS		50S ribosomal protein L19	129	129	1	1	10194				356	557	371	JDJPLFMB_00251	OBBJEICP_00353	FDNNKEIF_00329	OCFFECFJ_02165	KJMKMIEI_00684	JMMJOIIK_00833	KEMNBNEB_00712	PEJEBIHM_01244	KBCMCOEA_00333	IBLDBGJO_00235	FKEDPCNJ_01031	FEECEENE_01021	GAMNIEKB_01424	PDKLIFDA_00098	BOJNNJPL_00483	NOOEABFB_00487	EMFMPDDI_00485	FCEMFNCF_00483	EFHCPILN_01032	LKGOOJPG_00292	LGDPIAFE_00789	COLKDNOJ_00408	KOFLFIDA_01064	NJAPKECK_00312	IPDIGICE_00421	IFBJEPEO_00373	MAJKKOAK_00304	JGHEKFFM_00269	GICEHBIG_00389	HBIPEFGC_00448	PNLAOHIE_00277	HKJHNDIA_00306	BJNBOLDG_01558	NPMHCIMF_00256	FAJAOMDM_01524	EANFKJJL_00312
fusA		Elongation factor G	129	129	1	1	6456				1691	2129	2123	JDJPLFMB_00576	OBBJEICP_00535	FDNNKEIF_00727	OCFFECFJ_00823	KJMKMIEI_01566	JMMJOIIK_01169	KEMNBNEB_00038	PEJEBIHM_00856	KBCMCOEA_01605	IBLDBGJO_01150	FKEDPCNJ_00134	FEECEENE_00680	GAMNIEKB_00003	PDKLIFDA_01682	BOJNNJPL_02104	NOOEABFB_02117	EMFMPDDI_02087	FCEMFNCF_02087	EFHCPILN_00862	LKGOOJPG_00617	LGDPIAFE_01114	COLKDNOJ_00608	KOFLFIDA_00868	NJAPKECK_00636	IPDIGICE_01271	IFBJEPEO_01148	MAJKKOAK_00641	JGHEKFFM_00927	GICEHBIG_00574	HBIPEFGC_00685	PNLAOHIE_00942	HKJHNDIA_00683	BJNBOLDG_01364	NPMHCIMF_00575	FAJAOMDM_00734	EANFKJJL_01665
pflB		Formate acetyltransferase 1	129	129	1	1	23976				2372	2555	2377	JDJPLFMB_01076	OBBJEICP_00697	FDNNKEIF_01354	OCFFECFJ_01678	KJMKMIEI_00079	JMMJOIIK_00383	KEMNBNEB_00112	PEJEBIHM_00191	KBCMCOEA_00987	IBLDBGJO_01505	FKEDPCNJ_01578	FEECEENE_00396	GAMNIEKB_00225	PDKLIFDA_01102	BOJNNJPL_01880	NOOEABFB_01893	EMFMPDDI_01868	FCEMFNCF_01867	EFHCPILN_00699	LKGOOJPG_01080	LGDPIAFE_01580	COLKDNOJ_00793	KOFLFIDA_00712	NJAPKECK_01095	IPDIGICE_01055	IFBJEPEO_00688	MAJKKOAK_01120	JGHEKFFM_00546	GICEHBIG_00778	HBIPEFGC_00837	PNLAOHIE_00551	HKJHNDIA_01184	BJNBOLDG_01155	NPMHCIMF_01138	FAJAOMDM_00535	EANFKJJL_01214
gap		Glyceraldehyde-3-phosphate dehydrogenase	129	129	1	1	13474				1052	1100	1059	JDJPLFMB_01163	OBBJEICP_01313	FDNNKEIF_01480	OCFFECFJ_01777	KJMKMIEI_00001	JMMJOIIK_01493	KEMNBNEB_01136	PEJEBIHM_00112	KBCMCOEA_01065	IBLDBGJO_00485	FKEDPCNJ_00766	FEECEENE_00493	GAMNIEKB_01558	PDKLIFDA_01046	BOJNNJPL_00968	NOOEABFB_00968	EMFMPDDI_00967	FCEMFNCF_00966	EFHCPILN_00231	LKGOOJPG_01162	LGDPIAFE_00034	COLKDNOJ_01259	KOFLFIDA_00254	NJAPKECK_01173	IPDIGICE_00632	IFBJEPEO_00598	MAJKKOAK_01214	JGHEKFFM_00455	GICEHBIG_01238	HBIPEFGC_01310	PNLAOHIE_00461	HKJHNDIA_01273	BJNBOLDG_00550	NPMHCIMF_01226	FAJAOMDM_00622	EANFKJJL_01136
rpsF		30S ribosomal protein S6	129	129	1	1	4287				287	296	291	JDJPLFMB_01587	OBBJEICP_00226	FDNNKEIF_01956	OCFFECFJ_00241	KJMKMIEI_01874	JMMJOIIK_01226	KEMNBNEB_00619	PEJEBIHM_01417	KBCMCOEA_01500	IBLDBGJO_00140	FKEDPCNJ_01206	FEECEENE_00077	GAMNIEKB_01195	PDKLIFDA_00707	BOJNNJPL_00285	NOOEABFB_00290	EMFMPDDI_00291	FCEMFNCF_00290	EFHCPILN_01235	LKGOOJPG_01499	LGDPIAFE_00372	COLKDNOJ_00247	KOFLFIDA_01191	NJAPKECK_01481	IPDIGICE_00264	IFBJEPEO_00281	MAJKKOAK_01541	JGHEKFFM_00194	GICEHBIG_00236	HBIPEFGC_00267	PNLAOHIE_00203	HKJHNDIA_01608	BJNBOLDG_01741	NPMHCIMF_01643	FAJAOMDM_00974	EANFKJJL_00743
garA_1		Glycogen accumulation regulator GarA	129	129	1	1	25443				698	710	701	JDJPLFMB_00049	OBBJEICP_00067	FDNNKEIF_00045	OCFFECFJ_00074	KJMKMIEI_00436	JMMJOIIK_00169	KEMNBNEB_01184	PEJEBIHM_00346	KBCMCOEA_00121	IBLDBGJO_01610	FKEDPCNJ_01167	FEECEENE_00346	GAMNIEKB_00333	PDKLIFDA_00561	BOJNNJPL_00128	NOOEABFB_00133	EMFMPDDI_00134	FCEMFNCF_00132	EFHCPILN_01397	LKGOOJPG_00086	LGDPIAFE_00584	COLKDNOJ_00061	KOFLFIDA_01351	NJAPKECK_00091	IPDIGICE_00069	IFBJEPEO_00079	MAJKKOAK_00079	JGHEKFFM_00067	GICEHBIG_00059	HBIPEFGC_00112	PNLAOHIE_00065	HKJHNDIA_00089	BJNBOLDG_01901	NPMHCIMF_00039	FAJAOMDM_01243	EANFKJJL_00530
ppk		Polyphosphate kinase	129	129	1	1	12455				2189	2471	2241	JDJPLFMB_00142	OBBJEICP_01864	FDNNKEIF_00199	OCFFECFJ_02370	KJMKMIEI_00592	JMMJOIIK_00283	KEMNBNEB_01298	PEJEBIHM_01336	KBCMCOEA_00240	IBLDBGJO_00789	FKEDPCNJ_00566	FEECEENE_01666	GAMNIEKB_01859	PDKLIFDA_00701	BOJNNJPL_02554	NOOEABFB_02524	EMFMPDDI_02498	FCEMFNCF_02491	EFHCPILN_01610	LKGOOJPG_00200	LGDPIAFE_00697	COLKDNOJ_01884	KOFLFIDA_01568	NJAPKECK_00214	IPDIGICE_01826	IFBJEPEO_01592	MAJKKOAK_00215	JGHEKFFM_01315	GICEHBIG_01839	HBIPEFGC_01889	PNLAOHIE_01339	HKJHNDIA_00201	BJNBOLDG_02150	NPMHCIMF_00146	FAJAOMDM_01069	EANFKJJL_00407
rpmA		50S ribosomal protein L27	129	129	1	1	11074				248	260	250	JDJPLFMB_00260	OBBJEICP_01841	FDNNKEIF_00338	OCFFECFJ_00363	KJMKMIEI_01854	JMMJOIIK_00842	KEMNBNEB_00721	PEJEBIHM_01235	KBCMCOEA_00342	IBLDBGJO_00679	FKEDPCNJ_00433	FEECEENE_01005	GAMNIEKB_01154	PDKLIFDA_01616	BOJNNJPL_02525	NOOEABFB_02495	EMFMPDDI_02469	FCEMFNCF_02462	EFHCPILN_01637	LKGOOJPG_00301	LGDPIAFE_00798	COLKDNOJ_01855	KOFLFIDA_01591	NJAPKECK_00321	IPDIGICE_01788	IFBJEPEO_01488	MAJKKOAK_00314	JGHEKFFM_01213	GICEHBIG_01801	HBIPEFGC_01860	PNLAOHIE_01240	HKJHNDIA_00321	BJNBOLDG_00031	NPMHCIMF_00265	FAJAOMDM_01015	EANFKJJL_00303
rplA		50S ribosomal protein L1	129	129	1	1	11027				689	695	691	JDJPLFMB_00268	OBBJEICP_01833	FDNNKEIF_00346	OCFFECFJ_00371	KJMKMIEI_01862	JMMJOIIK_00850	KEMNBNEB_00729	PEJEBIHM_01227	KBCMCOEA_00350	IBLDBGJO_00671	FKEDPCNJ_00425	FEECEENE_00996	GAMNIEKB_01165	PDKLIFDA_00023	BOJNNJPL_02517	NOOEABFB_02487	EMFMPDDI_02461	FCEMFNCF_02454	EFHCPILN_01645	LKGOOJPG_00309	LGDPIAFE_00806	COLKDNOJ_01847	KOFLFIDA_01599	NJAPKECK_00329	IPDIGICE_01778	IFBJEPEO_01480	MAJKKOAK_00322	JGHEKFFM_01205	GICEHBIG_01791	HBIPEFGC_01852	PNLAOHIE_01232	HKJHNDIA_00331	BJNBOLDG_00041	NPMHCIMF_00273	FAJAOMDM_01008	EANFKJJL_00295
rpsO		30S ribosomal protein S15	129	129	1	1	8670				269	329	273	JDJPLFMB_00279	OBBJEICP_01807	FDNNKEIF_00358	OCFFECFJ_00443	KJMKMIEI_00245	JMMJOIIK_00861	KEMNBNEB_00740	PEJEBIHM_01158	KBCMCOEA_00361	IBLDBGJO_00646	FKEDPCNJ_00410	FEECEENE_00983	GAMNIEKB_01588	PDKLIFDA_00042	BOJNNJPL_02492	NOOEABFB_02462	EMFMPDDI_02435	FCEMFNCF_02429	EFHCPILN_01684	LKGOOJPG_00320	LGDPIAFE_00817	COLKDNOJ_01822	KOFLFIDA_01628	NJAPKECK_00341	IPDIGICE_00369	IFBJEPEO_01457	MAJKKOAK_00333	JGHEKFFM_01199	GICEHBIG_00342	HBIPEFGC_01826	PNLAOHIE_01226	HKJHNDIA_00344	BJNBOLDG_01600	NPMHCIMF_00284	FAJAOMDM_01377	EANFKJJL_00283
rplC		50S ribosomal protein L3	129	129	1	1	9612				641	653	647	JDJPLFMB_00346	OBBJEICP_01768	FDNNKEIF_00423	OCFFECFJ_00513	KJMKMIEI_01689	JMMJOIIK_00921	KEMNBNEB_00800	PEJEBIHM_01092	KBCMCOEA_00427	IBLDBGJO_00590	FKEDPCNJ_00357	FEECEENE_00914	GAMNIEKB_01799	PDKLIFDA_00868	BOJNNJPL_02453	NOOEABFB_02423	EMFMPDDI_02396	FCEMFNCF_02390	EFHCPILN_01731	LKGOOJPG_00380	LGDPIAFE_00877	COLKDNOJ_01782	KOFLFIDA_01672	NJAPKECK_00410	IPDIGICE_01676	IFBJEPEO_01387	MAJKKOAK_00398	JGHEKFFM_01138	GICEHBIG_01693	HBIPEFGC_01775	PNLAOHIE_01165	HKJHNDIA_00414	BJNBOLDG_00133	NPMHCIMF_00350	FAJAOMDM_01430	EANFKJJL_00217
efp		Elongation factor P	129	129	1	1	6470				557	704	569	JDJPLFMB_00578	OBBJEICP_01457	FDNNKEIF_00729	OCFFECFJ_00825	KJMKMIEI_01562	JMMJOIIK_01165	KEMNBNEB_00034	PEJEBIHM_00852	KBCMCOEA_01609	IBLDBGJO_01148	FKEDPCNJ_00132	FEECEENE_00684	GAMNIEKB_00005	PDKLIFDA_01675	BOJNNJPL_00803	NOOEABFB_00803	EMFMPDDI_00802	FCEMFNCF_00801	EFHCPILN_00080	LKGOOJPG_00621	LGDPIAFE_01118	COLKDNOJ_01433	KOFLFIDA_00110	NJAPKECK_00640	IPDIGICE_01227	IFBJEPEO_01146	MAJKKOAK_00645	JGHEKFFM_00925	GICEHBIG_00610	HBIPEFGC_01461	PNLAOHIE_00940	HKJHNDIA_00687	BJNBOLDG_01330	NPMHCIMF_00577	FAJAOMDM_00732	EANFKJJL_01661
rpmI		50S ribosomal protein L35	129	129	1	1	13480				191	197	193	JDJPLFMB_01159	OBBJEICP_01309	FDNNKEIF_01476	OCFFECFJ_01773	KJMKMIEI_00004	JMMJOIIK_01496	KEMNBNEB_01139	PEJEBIHM_00115	KBCMCOEA_01062	IBLDBGJO_00492	FKEDPCNJ_00758	FEECEENE_00488	GAMNIEKB_01554	PDKLIFDA_01050	BOJNNJPL_00971	NOOEABFB_00971	EMFMPDDI_00970	FCEMFNCF_00969	EFHCPILN_00235	LKGOOJPG_01159	LGDPIAFE_00031	COLKDNOJ_01256	KOFLFIDA_00258	NJAPKECK_01170	IPDIGICE_00636	IFBJEPEO_00605	MAJKKOAK_01211	JGHEKFFM_00463	GICEHBIG_01234	HBIPEFGC_01306	PNLAOHIE_00469	HKJHNDIA_01270	BJNBOLDG_00554	NPMHCIMF_01222	FAJAOMDM_00616	EANFKJJL_01139
rplW		50S ribosomal protein L23	129	129	1	1	9610				281	302	296	JDJPLFMB_00348	OBBJEICP_01766	FDNNKEIF_00425	OCFFECFJ_00515	KJMKMIEI_01687	JMMJOIIK_00923	KEMNBNEB_00802	PEJEBIHM_01090	KBCMCOEA_00429	IBLDBGJO_00588	FKEDPCNJ_00355	FEECEENE_00912	GAMNIEKB_01797	PDKLIFDA_00870	BOJNNJPL_02451	NOOEABFB_02421	EMFMPDDI_02394	FCEMFNCF_02388	EFHCPILN_01733	LKGOOJPG_00382	LGDPIAFE_00879	COLKDNOJ_01780	KOFLFIDA_01674	NJAPKECK_00412	IPDIGICE_01674	IFBJEPEO_01385	MAJKKOAK_00400	JGHEKFFM_01136	GICEHBIG_01691	HBIPEFGC_01773	PNLAOHIE_01163	HKJHNDIA_00416	BJNBOLDG_00135	NPMHCIMF_00352	FAJAOMDM_01432	EANFKJJL_00215
rpsQ		30S ribosomal protein S17	129	129	1	1	9603				260	269	261	JDJPLFMB_00355	OBBJEICP_01759	FDNNKEIF_00432	OCFFECFJ_00522	KJMKMIEI_01680	JMMJOIIK_00930	KEMNBNEB_00809	PEJEBIHM_01083	KBCMCOEA_00436	IBLDBGJO_00581	FKEDPCNJ_00348	FEECEENE_00905	GAMNIEKB_01790	PDKLIFDA_00877	BOJNNJPL_02444	NOOEABFB_02414	EMFMPDDI_02387	FCEMFNCF_02381	EFHCPILN_01740	LKGOOJPG_00389	LGDPIAFE_00886	COLKDNOJ_01773	KOFLFIDA_01681	NJAPKECK_00419	IPDIGICE_01667	IFBJEPEO_01378	MAJKKOAK_00407	JGHEKFFM_01129	GICEHBIG_01684	HBIPEFGC_01766	PNLAOHIE_01156	HKJHNDIA_00423	BJNBOLDG_00142	NPMHCIMF_00359	FAJAOMDM_01439	EANFKJJL_00208
rplE		50S ribosomal protein L5	129	129	1	1	9600				572	590	576	JDJPLFMB_00358	OBBJEICP_01756	FDNNKEIF_00435	OCFFECFJ_00525	KJMKMIEI_01677	JMMJOIIK_00933	KEMNBNEB_00812	PEJEBIHM_01080	KBCMCOEA_00439	IBLDBGJO_00578	FKEDPCNJ_00345	FEECEENE_00902	GAMNIEKB_01787	PDKLIFDA_00880	BOJNNJPL_02441	NOOEABFB_02411	EMFMPDDI_02384	FCEMFNCF_02378	EFHCPILN_01743	LKGOOJPG_00392	LGDPIAFE_00889	COLKDNOJ_01770	KOFLFIDA_01684	NJAPKECK_00422	IPDIGICE_01664	IFBJEPEO_01375	MAJKKOAK_00410	JGHEKFFM_01126	GICEHBIG_01681	HBIPEFGC_01763	PNLAOHIE_01153	HKJHNDIA_00426	BJNBOLDG_00145	NPMHCIMF_00362	FAJAOMDM_01442	EANFKJJL_00205
clpP1		ATP-dependent Clp protease proteolytic subunit 1	129	129	1	1	24083				584	656	619	JDJPLFMB_00632	OBBJEICP_00704	FDNNKEIF_00787	OCFFECFJ_01671	KJMKMIEI_00084	JMMJOIIK_00388	KEMNBNEB_00117	PEJEBIHM_00196	KBCMCOEA_00982	IBLDBGJO_01501	FKEDPCNJ_01582	FEECEENE_00391	GAMNIEKB_00231	PDKLIFDA_01944	BOJNNJPL_01873	NOOEABFB_01886	EMFMPDDI_01861	FCEMFNCF_01860	EFHCPILN_00692	LKGOOJPG_01075	LGDPIAFE_01575	COLKDNOJ_00800	KOFLFIDA_00705	NJAPKECK_01090	IPDIGICE_01048	IFBJEPEO_00692	MAJKKOAK_01115	JGHEKFFM_00550	GICEHBIG_00785	HBIPEFGC_00844	PNLAOHIE_00555	HKJHNDIA_01179	BJNBOLDG_01148	NPMHCIMF_00631	FAJAOMDM_00531	EANFKJJL_01219
pyrG		CTP synthase	129	129	1	1	24568				1592	1832	1667	JDJPLFMB_00762	OBBJEICP_00778	FDNNKEIF_01014	OCFFECFJ_01215	KJMKMIEI_00884	JMMJOIIK_00545	KEMNBNEB_00274	PEJEBIHM_01823	KBCMCOEA_00835	IBLDBGJO_01102	FKEDPCNJ_01015	FEECEENE_01366	GAMNIEKB_01017	PDKLIFDA_01842	BOJNNJPL_01753	NOOEABFB_01766	EMFMPDDI_01741	FCEMFNCF_01740	EFHCPILN_00613	LKGOOJPG_00918	LGDPIAFE_01416	COLKDNOJ_00891	KOFLFIDA_00625	NJAPKECK_00945	IPDIGICE_00946	IFBJEPEO_00908	MAJKKOAK_00961	JGHEKFFM_00735	GICEHBIG_00892	HBIPEFGC_00926	PNLAOHIE_00742	HKJHNDIA_00987	BJNBOLDG_01020	NPMHCIMF_00833	FAJAOMDM_00362	EANFKJJL_01364
group_3896		hypothetical protein	129	129	1	1	24572				1493	1562	1499	JDJPLFMB_00763	OBBJEICP_00780	FDNNKEIF_01015	OCFFECFJ_01221	KJMKMIEI_00886	JMMJOIIK_00547	KEMNBNEB_00276	PEJEBIHM_01825	KBCMCOEA_00833	IBLDBGJO_01103	FKEDPCNJ_01016	FEECEENE_01364	GAMNIEKB_01016	PDKLIFDA_01840	BOJNNJPL_01752	NOOEABFB_01765	EMFMPDDI_01740	FCEMFNCF_01739	EFHCPILN_00611	LKGOOJPG_00916	LGDPIAFE_01414	COLKDNOJ_00892	KOFLFIDA_00623	NJAPKECK_00943	IPDIGICE_00944	IFBJEPEO_00907	MAJKKOAK_00959	JGHEKFFM_00734	GICEHBIG_00894	HBIPEFGC_00928	PNLAOHIE_00741	HKJHNDIA_00985	BJNBOLDG_01018	NPMHCIMF_00834	FAJAOMDM_00363	EANFKJJL_01366
glyQS		Glycine--tRNA ligase	129	129	1	1	5415				1472	1589	1488	JDJPLFMB_01222	OBBJEICP_01405	FDNNKEIF_01557	OCFFECFJ_01910	KJMKMIEI_01321	JMMJOIIK_01565	KEMNBNEB_01060	PEJEBIHM_00042	KBCMCOEA_01136	IBLDBGJO_00396	FKEDPCNJ_00846	FEECEENE_00572	GAMNIEKB_00025	PDKLIFDA_01986	BOJNNJPL_00866	NOOEABFB_00866	EMFMPDDI_00865	FCEMFNCF_00864	EFHCPILN_00132	LKGOOJPG_01238	LGDPIAFE_00110	COLKDNOJ_01373	KOFLFIDA_00162	NJAPKECK_01236	IPDIGICE_00555	IFBJEPEO_00517	MAJKKOAK_01276	JGHEKFFM_00397	GICEHBIG_01313	HBIPEFGC_01410	PNLAOHIE_00404	HKJHNDIA_01338	BJNBOLDG_00473	NPMHCIMF_01294	FAJAOMDM_00168	EANFKJJL_01065
rpsE		30S ribosomal protein S5	129	129	1	1	9595				719	788	735	JDJPLFMB_00363	OBBJEICP_01751	FDNNKEIF_00440	OCFFECFJ_00530	KJMKMIEI_01672	JMMJOIIK_00938	KEMNBNEB_00817	PEJEBIHM_01075	KBCMCOEA_00444	IBLDBGJO_00573	FKEDPCNJ_00340	FEECEENE_00897	GAMNIEKB_01782	PDKLIFDA_00885	BOJNNJPL_02436	NOOEABFB_02406	EMFMPDDI_02379	FCEMFNCF_02373	EFHCPILN_01748	LKGOOJPG_00397	LGDPIAFE_00894	COLKDNOJ_01765	KOFLFIDA_01689	NJAPKECK_00427	IPDIGICE_01659	IFBJEPEO_01370	MAJKKOAK_00415	JGHEKFFM_01121	GICEHBIG_01676	HBIPEFGC_01758	PNLAOHIE_01148	HKJHNDIA_00431	BJNBOLDG_00150	NPMHCIMF_00367	FAJAOMDM_01447	EANFKJJL_00200
murAA		UDP-N-acetylglucosamine 1-carboxyvinyltransferase 1	129	129	1	1	7698				1322	1367	1326	JDJPLFMB_00200	OBBJEICP_01857	FDNNKEIF_00270	OCFFECFJ_02234	KJMKMIEI_00637	JMMJOIIK_01196	KEMNBNEB_01034	PEJEBIHM_01292	KBCMCOEA_00286	IBLDBGJO_00174	FKEDPCNJ_01238	FEECEENE_01626	GAMNIEKB_01826	PDKLIFDA_01599	BOJNNJPL_02547	NOOEABFB_02517	EMFMPDDI_02491	FCEMFNCF_02484	EFHCPILN_01617	LKGOOJPG_00243	LGDPIAFE_00740	COLKDNOJ_01877	KOFLFIDA_01575	NJAPKECK_00258	IPDIGICE_01812	IFBJEPEO_00313	MAJKKOAK_00256	JGHEKFFM_00224	GICEHBIG_01825	HBIPEFGC_01879	PNLAOHIE_00233	HKJHNDIA_00251	BJNBOLDG_00007	NPMHCIMF_00205	FAJAOMDM_01474	EANFKJJL_00362
rpmB		50S ribosomal protein L28	129	129	1	1	10003				191	251	198	JDJPLFMB_00220	OBBJEICP_00296	FDNNKEIF_00298	OCFFECFJ_02207	KJMKMIEI_00651	JMMJOIIK_01211	KEMNBNEB_01019	PEJEBIHM_01277	KBCMCOEA_00300	IBLDBGJO_00183	FKEDPCNJ_01247	FEECEENE_01611	GAMNIEKB_01469	PDKLIFDA_00792	BOJNNJPL_00395	NOOEABFB_00399	EMFMPDDI_00399	FCEMFNCF_00396	EFHCPILN_01098	LKGOOJPG_00258	LGDPIAFE_00755	COLKDNOJ_00326	KOFLFIDA_01121	NJAPKECK_00275	IPDIGICE_01758	IFBJEPEO_00322	MAJKKOAK_00270	JGHEKFFM_00232	GICEHBIG_01769	HBIPEFGC_00363	PNLAOHIE_00240	HKJHNDIA_00265	BJNBOLDG_00062	NPMHCIMF_00221	FAJAOMDM_01488	EANFKJJL_00347
rplK		50S ribosomal protein L11	129	129	1	1	11045				428	563	438	JDJPLFMB_00267	OBBJEICP_01834	FDNNKEIF_00345	OCFFECFJ_00370	KJMKMIEI_01861	JMMJOIIK_00849	KEMNBNEB_00728	PEJEBIHM_01228	KBCMCOEA_00349	IBLDBGJO_00672	FKEDPCNJ_00426	FEECEENE_00997	GAMNIEKB_01164	PDKLIFDA_00022	BOJNNJPL_02518	NOOEABFB_02488	EMFMPDDI_02462	FCEMFNCF_02455	EFHCPILN_01644	LKGOOJPG_00308	LGDPIAFE_00805	COLKDNOJ_01848	KOFLFIDA_01598	NJAPKECK_00328	IPDIGICE_01779	IFBJEPEO_01481	MAJKKOAK_00321	JGHEKFFM_01206	GICEHBIG_01792	HBIPEFGC_01853	PNLAOHIE_01233	HKJHNDIA_00330	BJNBOLDG_00040	NPMHCIMF_00272	FAJAOMDM_01009	EANFKJJL_00296
rplJ		50S ribosomal protein L10	129	129	1	1	9848				521	521	521	JDJPLFMB_00304	OBBJEICP_01803	FDNNKEIF_00385	OCFFECFJ_00473	KJMKMIEI_00209	JMMJOIIK_00888	KEMNBNEB_00767	PEJEBIHM_01127	KBCMCOEA_00392	IBLDBGJO_00632	FKEDPCNJ_00396	FEECEENE_00953	GAMNIEKB_01615	PDKLIFDA_00824	BOJNNJPL_02488	NOOEABFB_02458	EMFMPDDI_02431	FCEMFNCF_02425	EFHCPILN_01688	LKGOOJPG_00347	LGDPIAFE_00844	COLKDNOJ_01818	KOFLFIDA_01632	NJAPKECK_00377	IPDIGICE_01725	IFBJEPEO_01437	MAJKKOAK_00365	JGHEKFFM_01180	GICEHBIG_01736	HBIPEFGC_01822	PNLAOHIE_01208	HKJHNDIA_00378	BJNBOLDG_00085	NPMHCIMF_00309	FAJAOMDM_01388	EANFKJJL_00252
groS		10 kDa chaperonin	129	129	1	1	9817				293	296	293	JDJPLFMB_00314	OBBJEICP_01793	FDNNKEIF_00396	OCFFECFJ_00483	KJMKMIEI_00199	JMMJOIIK_00898	KEMNBNEB_00777	PEJEBIHM_01117	KBCMCOEA_00402	IBLDBGJO_00619	FKEDPCNJ_00385	FEECEENE_00942	GAMNIEKB_01625	PDKLIFDA_00834	BOJNNJPL_02478	NOOEABFB_02448	EMFMPDDI_02421	FCEMFNCF_02415	EFHCPILN_01698	LKGOOJPG_00357	LGDPIAFE_00854	COLKDNOJ_01808	KOFLFIDA_01642	NJAPKECK_00387	IPDIGICE_01715	IFBJEPEO_01426	MAJKKOAK_00375	JGHEKFFM_01167	GICEHBIG_01726	HBIPEFGC_01812	PNLAOHIE_01195	HKJHNDIA_00388	BJNBOLDG_00095	NPMHCIMF_00319	FAJAOMDM_01398	EANFKJJL_00242
rpmC		50S ribosomal protein L29	129	129	1	1	9604				242	317	256	JDJPLFMB_00354	OBBJEICP_01760	FDNNKEIF_00431	OCFFECFJ_00521	KJMKMIEI_01681	JMMJOIIK_00929	KEMNBNEB_00808	PEJEBIHM_01084	KBCMCOEA_00435	IBLDBGJO_00582	FKEDPCNJ_00349	FEECEENE_00906	GAMNIEKB_01791	PDKLIFDA_00876	BOJNNJPL_02445	NOOEABFB_02415	EMFMPDDI_02388	FCEMFNCF_02382	EFHCPILN_01739	LKGOOJPG_00388	LGDPIAFE_00885	COLKDNOJ_01774	KOFLFIDA_01680	NJAPKECK_00418	IPDIGICE_01668	IFBJEPEO_01379	MAJKKOAK_00406	JGHEKFFM_01130	GICEHBIG_01685	HBIPEFGC_01767	PNLAOHIE_01157	HKJHNDIA_00422	BJNBOLDG_00141	NPMHCIMF_00358	FAJAOMDM_01438	EANFKJJL_00209
rplX		50S ribosomal protein L24	129	129	1	1	9601				335	341	335	JDJPLFMB_00357	OBBJEICP_01757	FDNNKEIF_00434	OCFFECFJ_00524	KJMKMIEI_01678	JMMJOIIK_00932	KEMNBNEB_00811	PEJEBIHM_01081	KBCMCOEA_00438	IBLDBGJO_00579	FKEDPCNJ_00346	FEECEENE_00903	GAMNIEKB_01788	PDKLIFDA_00879	BOJNNJPL_02442	NOOEABFB_02412	EMFMPDDI_02385	FCEMFNCF_02379	EFHCPILN_01742	LKGOOJPG_00391	LGDPIAFE_00888	COLKDNOJ_01771	KOFLFIDA_01683	NJAPKECK_00421	IPDIGICE_01665	IFBJEPEO_01376	MAJKKOAK_00409	JGHEKFFM_01127	GICEHBIG_01682	HBIPEFGC_01764	PNLAOHIE_01154	HKJHNDIA_00425	BJNBOLDG_00144	NPMHCIMF_00361	FAJAOMDM_01441	EANFKJJL_00206
xfp		Xylulose-5-phosphate/fructose-6-phosphate phosphoketolase	129	129	1	1	24492				2465	2480	2476	JDJPLFMB_00739	OBBJEICP_00688	FDNNKEIF_00991	OCFFECFJ_01176	KJMKMIEI_00845	JMMJOIIK_00496	KEMNBNEB_00225	PEJEBIHM_01787	KBCMCOEA_00875	IBLDBGJO_01069	FKEDPCNJ_00976	FEECEENE_00324	GAMNIEKB_00679	PDKLIFDA_00467	BOJNNJPL_01887	NOOEABFB_01900	EMFMPDDI_01875	FCEMFNCF_01874	EFHCPILN_00708	LKGOOJPG_00967	LGDPIAFE_01465	COLKDNOJ_00782	KOFLFIDA_00721	NJAPKECK_00984	IPDIGICE_01068	IFBJEPEO_00942	MAJKKOAK_01005	JGHEKFFM_00754	GICEHBIG_00765	HBIPEFGC_00828	PNLAOHIE_00762	HKJHNDIA_01021	BJNBOLDG_01168	NPMHCIMF_00808	FAJAOMDM_00333	EANFKJJL_01325
rplT		50S ribosomal protein L20	129	129	1	1	13485				383	383	383	JDJPLFMB_01158	OBBJEICP_01308	FDNNKEIF_01475	OCFFECFJ_01772	KJMKMIEI_00005	JMMJOIIK_01497	KEMNBNEB_01140	PEJEBIHM_00116	KBCMCOEA_01061	IBLDBGJO_00493	FKEDPCNJ_00757	FEECEENE_00487	GAMNIEKB_01553	PDKLIFDA_01051	BOJNNJPL_00972	NOOEABFB_00972	EMFMPDDI_00971	FCEMFNCF_00970	EFHCPILN_00236	LKGOOJPG_01158	LGDPIAFE_00030	COLKDNOJ_01255	KOFLFIDA_00259	NJAPKECK_01169	IPDIGICE_00637	IFBJEPEO_00606	MAJKKOAK_01210	JGHEKFFM_00464	GICEHBIG_01233	HBIPEFGC_01305	PNLAOHIE_00470	HKJHNDIA_01269	BJNBOLDG_00555	NPMHCIMF_01221	FAJAOMDM_00615	EANFKJJL_01140
glnA2		Glutamine synthetase	129	129	1	1	5357				1025	1439	1344	JDJPLFMB_01207	OBBJEICP_01368	FDNNKEIF_01527	OCFFECFJ_01872	KJMKMIEI_01304	JMMJOIIK_01582	KEMNBNEB_01077	PEJEBIHM_00059	KBCMCOEA_01119	IBLDBGJO_00411	FKEDPCNJ_00831	FEECEENE_00556	GAMNIEKB_00831	PDKLIFDA_01960	BOJNNJPL_00899	NOOEABFB_00899	EMFMPDDI_00898	FCEMFNCF_00897	EFHCPILN_00161	LKGOOJPG_01221	LGDPIAFE_00093	COLKDNOJ_01349	KOFLFIDA_00188	NJAPKECK_01219	IPDIGICE_00584	IFBJEPEO_00532	MAJKKOAK_01259	JGHEKFFM_00412	GICEHBIG_01285	HBIPEFGC_01381	PNLAOHIE_00418	HKJHNDIA_01321	BJNBOLDG_00504	NPMHCIMF_01279	FAJAOMDM_00178	EANFKJJL_01082
atpD		ATP synthase subunit beta	129	129	1	1	7447				1472	1499	1483	JDJPLFMB_01533	OBBJEICP_00267	FDNNKEIF_01894	OCFFECFJ_00322	KJMKMIEI_00798	JMMJOIIK_01292	KEMNBNEB_00553	PEJEBIHM_01471	KBCMCOEA_01446	IBLDBGJO_00705	FKEDPCNJ_00458	FEECEENE_00125	GAMNIEKB_01843	PDKLIFDA_00765	BOJNNJPL_00361	NOOEABFB_00365	EMFMPDDI_00365	FCEMFNCF_00362	EFHCPILN_01135	LKGOOJPG_01433	LGDPIAFE_00305	COLKDNOJ_00288	KOFLFIDA_01150	NJAPKECK_01425	IPDIGICE_00324	IFBJEPEO_01513	MAJKKOAK_01484	JGHEKFFM_01245	GICEHBIG_00296	HBIPEFGC_00334	PNLAOHIE_01270	HKJHNDIA_01547	BJNBOLDG_01643	NPMHCIMF_01541	FAJAOMDM_00036	EANFKJJL_00840
rplL		50S ribosomal protein L7/L12	129	129	1	1	9843				377	401	380	JDJPLFMB_00305	OBBJEICP_01802	FDNNKEIF_00386	OCFFECFJ_00474	KJMKMIEI_00208	JMMJOIIK_00889	KEMNBNEB_00768	PEJEBIHM_01126	KBCMCOEA_00393	IBLDBGJO_00631	FKEDPCNJ_00395	FEECEENE_00952	GAMNIEKB_01616	PDKLIFDA_00825	BOJNNJPL_02487	NOOEABFB_02457	EMFMPDDI_02430	FCEMFNCF_02424	EFHCPILN_01689	LKGOOJPG_00348	LGDPIAFE_00845	COLKDNOJ_01817	KOFLFIDA_01633	NJAPKECK_00378	IPDIGICE_01724	IFBJEPEO_01436	MAJKKOAK_00366	JGHEKFFM_01179	GICEHBIG_01735	HBIPEFGC_01821	PNLAOHIE_01207	HKJHNDIA_00379	BJNBOLDG_00086	NPMHCIMF_00310	FAJAOMDM_01389	EANFKJJL_00251
glnA1		Glutamine synthetase	129	129	1	1	3581				1436	1448	1436	JDJPLFMB_01022	OBBJEICP_00567	FDNNKEIF_01290	OCFFECFJ_01085	KJMKMIEI_01504	JMMJOIIK_00767	KEMNBNEB_00496	PEJEBIHM_00587	KBCMCOEA_00613	IBLDBGJO_00945	FKEDPCNJ_00060	FEECEENE_00771	GAMNIEKB_00810	PDKLIFDA_00295	BOJNNJPL_02074	NOOEABFB_02087	EMFMPDDI_02057	FCEMFNCF_02056	EFHCPILN_00839	LKGOOJPG_00697	LGDPIAFE_01195	COLKDNOJ_00638	KOFLFIDA_00851	NJAPKECK_00712	IPDIGICE_01183	IFBJEPEO_01090	MAJKKOAK_00732	JGHEKFFM_00872	GICEHBIG_00652	HBIPEFGC_00705	PNLAOHIE_00887	HKJHNDIA_00763	BJNBOLDG_01287	NPMHCIMF_01090	FAJAOMDM_00677	EANFKJJL_01586
rpsC		30S ribosomal protein S3	129	129	1	1	9606				761	851	819	JDJPLFMB_00352	OBBJEICP_01762	FDNNKEIF_00429	OCFFECFJ_00519	KJMKMIEI_01683	JMMJOIIK_00927	KEMNBNEB_00806	PEJEBIHM_01086	KBCMCOEA_00433	IBLDBGJO_00584	FKEDPCNJ_00351	FEECEENE_00908	GAMNIEKB_01793	PDKLIFDA_00874	BOJNNJPL_02447	NOOEABFB_02417	EMFMPDDI_02390	FCEMFNCF_02384	EFHCPILN_01737	LKGOOJPG_00386	LGDPIAFE_00883	COLKDNOJ_01776	KOFLFIDA_01678	NJAPKECK_00416	IPDIGICE_01670	IFBJEPEO_01381	MAJKKOAK_00404	JGHEKFFM_01132	GICEHBIG_01687	HBIPEFGC_01769	PNLAOHIE_01159	HKJHNDIA_00420	BJNBOLDG_00139	NPMHCIMF_00356	FAJAOMDM_01436	EANFKJJL_00211
gpmA_1		2,3-bisphosphoglycerate-dependent phosphoglycerate mutase	129	129	1	1	17478				737	773	742	JDJPLFMB_00406	OBBJEICP_01690	FDNNKEIF_00507	OCFFECFJ_00599	KJMKMIEI_01619	JMMJOIIK_00985	KEMNBNEB_00864	PEJEBIHM_01021	KBCMCOEA_00494	IBLDBGJO_01293	FKEDPCNJ_00274	FEECEENE_00846	GAMNIEKB_01331	PDKLIFDA_00952	BOJNNJPL_02370	NOOEABFB_02338	EMFMPDDI_02310	FCEMFNCF_02307	EFHCPILN_01804	LKGOOJPG_00444	LGDPIAFE_00941	COLKDNOJ_01697	KOFLFIDA_01747	NJAPKECK_00479	IPDIGICE_01606	IFBJEPEO_01308	MAJKKOAK_00462	JGHEKFFM_01067	GICEHBIG_01623	HBIPEFGC_01697	PNLAOHIE_01093	HKJHNDIA_00493	BJNBOLDG_00203	NPMHCIMF_00410	FAJAOMDM_00910	EANFKJJL_00146
rpsD		30S ribosomal protein S4	129	129	1	1	24541				572	626	624	JDJPLFMB_00749	OBBJEICP_00765	FDNNKEIF_01001	OCFFECFJ_01200	KJMKMIEI_00868	JMMJOIIK_00522	KEMNBNEB_00251	PEJEBIHM_01809	KBCMCOEA_00851	IBLDBGJO_01090	FKEDPCNJ_01003	FEECEENE_01389	GAMNIEKB_01028	PDKLIFDA_01853	BOJNNJPL_01770	NOOEABFB_01783	EMFMPDDI_01758	FCEMFNCF_01757	EFHCPILN_00628	LKGOOJPG_00941	LGDPIAFE_01439	COLKDNOJ_00873	KOFLFIDA_00638	NJAPKECK_00960	IPDIGICE_00963	IFBJEPEO_00920	MAJKKOAK_00979	JGHEKFFM_00747	GICEHBIG_00875	HBIPEFGC_00912	PNLAOHIE_00754	HKJHNDIA_01006	BJNBOLDG_01057	NPMHCIMF_00820	FAJAOMDM_00352	EANFKJJL_01348
atpA		ATP synthase subunit alpha	129	129	1	1	7445				1628	1679	1642	JDJPLFMB_01535	OBBJEICP_00265	FDNNKEIF_01896	OCFFECFJ_00320	KJMKMIEI_00800	JMMJOIIK_01290	KEMNBNEB_00555	PEJEBIHM_01469	KBCMCOEA_01448	IBLDBGJO_00707	FKEDPCNJ_00460	FEECEENE_00123	GAMNIEKB_01841	PDKLIFDA_00763	BOJNNJPL_00359	NOOEABFB_00363	EMFMPDDI_00363	FCEMFNCF_00360	EFHCPILN_01137	LKGOOJPG_01435	LGDPIAFE_00307	COLKDNOJ_00286	KOFLFIDA_01152	NJAPKECK_01427	IPDIGICE_00322	IFBJEPEO_01515	MAJKKOAK_01486	JGHEKFFM_01247	GICEHBIG_00294	HBIPEFGC_00332	PNLAOHIE_01272	HKJHNDIA_01549	BJNBOLDG_01645	NPMHCIMF_01543	FAJAOMDM_00034	EANFKJJL_00838
rpsI		30S ribosomal protein S9	129	129	1	1	9729				482	647	492	JDJPLFMB_00335	OBBJEICP_01774	FDNNKEIF_00415	OCFFECFJ_00504	KJMKMIEI_01696	JMMJOIIK_00914	KEMNBNEB_00793	PEJEBIHM_01098	KBCMCOEA_00421	IBLDBGJO_00593	FKEDPCNJ_00360	FEECEENE_00923	GAMNIEKB_01485	PDKLIFDA_00858	BOJNNJPL_02460	NOOEABFB_02430	EMFMPDDI_02403	FCEMFNCF_02397	EFHCPILN_01718	LKGOOJPG_00373	LGDPIAFE_00870	COLKDNOJ_01789	KOFLFIDA_01666	NJAPKECK_00404	IPDIGICE_01689	IFBJEPEO_01390	MAJKKOAK_00391	JGHEKFFM_01141	GICEHBIG_01701	HBIPEFGC_01788	PNLAOHIE_01168	HKJHNDIA_00406	BJNBOLDG_00120	NPMHCIMF_00341	FAJAOMDM_01426	EANFKJJL_00223
rplV		50S ribosomal protein L22	129	129	1	1	9607				221	359	357	JDJPLFMB_00351	OBBJEICP_01763	FDNNKEIF_00428	OCFFECFJ_00518	KJMKMIEI_01684	JMMJOIIK_00926	KEMNBNEB_00805	PEJEBIHM_01087	KBCMCOEA_00432	IBLDBGJO_00585	FKEDPCNJ_00352	FEECEENE_00909	GAMNIEKB_01794	PDKLIFDA_00873	BOJNNJPL_02448	NOOEABFB_02418	EMFMPDDI_02391	FCEMFNCF_02385	EFHCPILN_01736	LKGOOJPG_00385	LGDPIAFE_00882	COLKDNOJ_01777	KOFLFIDA_01677	NJAPKECK_00415	IPDIGICE_01671	IFBJEPEO_01382	MAJKKOAK_00403	JGHEKFFM_01133	GICEHBIG_01688	HBIPEFGC_01770	PNLAOHIE_01160	HKJHNDIA_00419	BJNBOLDG_00138	NPMHCIMF_00355	FAJAOMDM_01435	EANFKJJL_00212
rplB		50S ribosomal protein L2	129	129	1	1	9609				818	830	829	JDJPLFMB_00349	OBBJEICP_01765	FDNNKEIF_00426	OCFFECFJ_00516	KJMKMIEI_01686	JMMJOIIK_00924	KEMNBNEB_00803	PEJEBIHM_01089	KBCMCOEA_00430	IBLDBGJO_00587	FKEDPCNJ_00354	FEECEENE_00911	GAMNIEKB_01796	PDKLIFDA_00871	BOJNNJPL_02450	NOOEABFB_02420	EMFMPDDI_02393	FCEMFNCF_02387	EFHCPILN_01734	LKGOOJPG_00383	LGDPIAFE_00880	COLKDNOJ_01779	KOFLFIDA_01675	NJAPKECK_00413	IPDIGICE_01673	IFBJEPEO_01384	MAJKKOAK_00401	JGHEKFFM_01135	GICEHBIG_01690	HBIPEFGC_01772	PNLAOHIE_01162	HKJHNDIA_00417	BJNBOLDG_00136	NPMHCIMF_00353	FAJAOMDM_01433	EANFKJJL_00214
rpoA		DNA-directed RNA polymerase subunit alpha	129	129	1	1	9414				995	998	995	JDJPLFMB_00372	OBBJEICP_01742	FDNNKEIF_00449	OCFFECFJ_00539	KJMKMIEI_01663	JMMJOIIK_00947	KEMNBNEB_00826	PEJEBIHM_01066	KBCMCOEA_00453	IBLDBGJO_00558	FKEDPCNJ_00327	FEECEENE_00888	GAMNIEKB_01773	PDKLIFDA_00894	BOJNNJPL_02427	NOOEABFB_02397	EMFMPDDI_02370	FCEMFNCF_02364	EFHCPILN_01757	LKGOOJPG_00406	LGDPIAFE_00903	COLKDNOJ_01756	KOFLFIDA_01698	NJAPKECK_00436	IPDIGICE_01650	IFBJEPEO_01355	MAJKKOAK_00424	JGHEKFFM_01108	GICEHBIG_01667	HBIPEFGC_01749	PNLAOHIE_01135	HKJHNDIA_00440	BJNBOLDG_00159	NPMHCIMF_00376	FAJAOMDM_01457	EANFKJJL_00191
tuf		Elongation factor Tu	129	129	1	1	6465				1199	1202	1199	JDJPLFMB_00577	OBBJEICP_00536	FDNNKEIF_00728	OCFFECFJ_00824	KJMKMIEI_01565	JMMJOIIK_01168	KEMNBNEB_00037	PEJEBIHM_00855	KBCMCOEA_01606	IBLDBGJO_01149	FKEDPCNJ_00133	FEECEENE_00681	GAMNIEKB_00004	PDKLIFDA_01681	BOJNNJPL_02103	NOOEABFB_02116	EMFMPDDI_02086	FCEMFNCF_02086	EFHCPILN_00861	LKGOOJPG_00618	LGDPIAFE_01115	COLKDNOJ_00609	KOFLFIDA_00867	NJAPKECK_00637	IPDIGICE_01270	IFBJEPEO_01147	MAJKKOAK_00642	JGHEKFFM_00926	GICEHBIG_00575	HBIPEFGC_00686	PNLAOHIE_00941	HKJHNDIA_00684	BJNBOLDG_01363	NPMHCIMF_00576	FAJAOMDM_00733	EANFKJJL_01664
rpsT		30S ribosomal protein S20	129	129	1	1	24664				260	260	260	JDJPLFMB_00802	OBBJEICP_00804	FDNNKEIF_01056	OCFFECFJ_01244	KJMKMIEI_00909	JMMJOIIK_00571	KEMNBNEB_00300	PEJEBIHM_00390	KBCMCOEA_00810	IBLDBGJO_01315	FKEDPCNJ_01617	FEECEENE_01342	GAMNIEKB_01910	PDKLIFDA_01803	BOJNNJPL_01630	NOOEABFB_01643	EMFMPDDI_01613	FCEMFNCF_01612	EFHCPILN_00587	LKGOOJPG_00891	LGDPIAFE_01390	COLKDNOJ_00917	KOFLFIDA_00599	NJAPKECK_00919	IPDIGICE_00921	IFBJEPEO_00872	MAJKKOAK_00935	JGHEKFFM_00715	GICEHBIG_00918	HBIPEFGC_00953	PNLAOHIE_00720	HKJHNDIA_00963	BJNBOLDG_00994	NPMHCIMF_00873	FAJAOMDM_00506	EANFKJJL_01389
tal		Transaldolase	129	129	1	1	14224				1103	1109	1104	JDJPLFMB_00899	OBBJEICP_01165	FDNNKEIF_01124	OCFFECFJ_01485	KJMKMIEI_00961	JMMJOIIK_00624	KEMNBNEB_00353	PEJEBIHM_00442	KBCMCOEA_00758	IBLDBGJO_01365	FKEDPCNJ_01707	FEECEENE_01289	GAMNIEKB_01497	PDKLIFDA_01426	BOJNNJPL_01167	NOOEABFB_01166	EMFMPDDI_01164	FCEMFNCF_01163	EFHCPILN_00443	LKGOOJPG_00838	LGDPIAFE_01337	COLKDNOJ_01080	KOFLFIDA_00410	NJAPKECK_00860	IPDIGICE_00851	IFBJEPEO_00831	MAJKKOAK_00883	JGHEKFFM_00671	GICEHBIG_00990	HBIPEFGC_01100	PNLAOHIE_00676	HKJHNDIA_00917	BJNBOLDG_00916	NPMHCIMF_00969	FAJAOMDM_00475	EANFKJJL_01441
rpsZ		30S ribosomal protein S14 type Z	129	129	1	1	9599				185	185	185	JDJPLFMB_00359	OBBJEICP_01755	FDNNKEIF_00436	OCFFECFJ_00526	KJMKMIEI_01676	JMMJOIIK_00934	KEMNBNEB_00813	PEJEBIHM_01079	KBCMCOEA_00440	IBLDBGJO_00577	FKEDPCNJ_00344	FEECEENE_00901	GAMNIEKB_01786	PDKLIFDA_00881	BOJNNJPL_02440	NOOEABFB_02410	EMFMPDDI_02383	FCEMFNCF_02377	EFHCPILN_01744	LKGOOJPG_00393	LGDPIAFE_00890	COLKDNOJ_01769	KOFLFIDA_01685	NJAPKECK_00423	IPDIGICE_01663	IFBJEPEO_01374	MAJKKOAK_00411	JGHEKFFM_01125	GICEHBIG_01680	HBIPEFGC_01762	PNLAOHIE_01152	HKJHNDIA_00427	BJNBOLDG_00146	NPMHCIMF_00363	FAJAOMDM_01443	EANFKJJL_00204
rpsA		30S ribosomal protein S1	129	129	1	1	24260				1469	1559	1482	JDJPLFMB_00723	OBBJEICP_00652	FDNNKEIF_00882	OCFFECFJ_01417	KJMKMIEI_00827	JMMJOIIK_00478	KEMNBNEB_00207	PEJEBIHM_01769	KBCMCOEA_00893	IBLDBGJO_01050	FKEDPCNJ_00957	FEECEENE_01236	GAMNIEKB_00706	PDKLIFDA_00409	BOJNNJPL_01921	NOOEABFB_01934	EMFMPDDI_01909	FCEMFNCF_01908	EFHCPILN_00755	LKGOOJPG_00985	LGDPIAFE_01484	COLKDNOJ_00729	KOFLFIDA_00762	NJAPKECK_01002	IPDIGICE_01094	IFBJEPEO_00964	MAJKKOAK_01023	JGHEKFFM_00769	GICEHBIG_00738	HBIPEFGC_00789	PNLAOHIE_00777	HKJHNDIA_01094	BJNBOLDG_01206	NPMHCIMF_00735	FAJAOMDM_00316	EANFKJJL_01307
rpsH		30S ribosomal protein S8	129	129	1	1	9598				131	410	395	JDJPLFMB_00360	OBBJEICP_01754	FDNNKEIF_00437	OCFFECFJ_00527	KJMKMIEI_01675	JMMJOIIK_00935	KEMNBNEB_00814	PEJEBIHM_01078	KBCMCOEA_00441	IBLDBGJO_00576	FKEDPCNJ_00343	FEECEENE_00900	GAMNIEKB_01785	PDKLIFDA_00882	BOJNNJPL_02439	NOOEABFB_02409	EMFMPDDI_02382	FCEMFNCF_02376	EFHCPILN_01745	LKGOOJPG_00394	LGDPIAFE_00891	COLKDNOJ_01768	KOFLFIDA_01686	NJAPKECK_00424	IPDIGICE_01662	IFBJEPEO_01373	MAJKKOAK_00412	JGHEKFFM_01124	GICEHBIG_01679	HBIPEFGC_01761	PNLAOHIE_01151	HKJHNDIA_00428	BJNBOLDG_00147	NPMHCIMF_00364	FAJAOMDM_01444	EANFKJJL_00203
atpE		ATP synthase subunit c	129	129	1	1	7441				227	260	229	JDJPLFMB_01538	OBBJEICP_00262	FDNNKEIF_01899	OCFFECFJ_00317	KJMKMIEI_00803	JMMJOIIK_01287	KEMNBNEB_00558	PEJEBIHM_01466	KBCMCOEA_01451	IBLDBGJO_00710	FKEDPCNJ_00463	FEECEENE_00120	GAMNIEKB_01838	PDKLIFDA_00760	BOJNNJPL_00356	NOOEABFB_00360	EMFMPDDI_00360	FCEMFNCF_00357	EFHCPILN_01140	LKGOOJPG_01438	LGDPIAFE_00310	COLKDNOJ_00283	KOFLFIDA_01155	NJAPKECK_01430	IPDIGICE_00319	IFBJEPEO_01518	MAJKKOAK_01489	JGHEKFFM_01250	GICEHBIG_00291	HBIPEFGC_00329	PNLAOHIE_01275	HKJHNDIA_01552	BJNBOLDG_01648	NPMHCIMF_01546	FAJAOMDM_00031	EANFKJJL_00835
rplP		50S ribosomal protein L16	129	129	1	1	9605				419	419	419	JDJPLFMB_00353	OBBJEICP_01761	FDNNKEIF_00430	OCFFECFJ_00520	KJMKMIEI_01682	JMMJOIIK_00928	KEMNBNEB_00807	PEJEBIHM_01085	KBCMCOEA_00434	IBLDBGJO_00583	FKEDPCNJ_00350	FEECEENE_00907	GAMNIEKB_01792	PDKLIFDA_00875	BOJNNJPL_02446	NOOEABFB_02416	EMFMPDDI_02389	FCEMFNCF_02383	EFHCPILN_01738	LKGOOJPG_00387	LGDPIAFE_00884	COLKDNOJ_01775	KOFLFIDA_01679	NJAPKECK_00417	IPDIGICE_01669	IFBJEPEO_01380	MAJKKOAK_00405	JGHEKFFM_01131	GICEHBIG_01686	HBIPEFGC_01768	PNLAOHIE_01158	HKJHNDIA_00421	BJNBOLDG_00140	NPMHCIMF_00357	FAJAOMDM_01437	EANFKJJL_00210
whiB1		Transcriptional regulator WhiB1	129	129	1	1	24199				263	389	278	JDJPLFMB_00704	OBBJEICP_00633	FDNNKEIF_00863	OCFFECFJ_01440	KJMKMIEI_00808	JMMJOIIK_00460	KEMNBNEB_00189	PEJEBIHM_01750	KBCMCOEA_00912	IBLDBGJO_01030	FKEDPCNJ_00937	FEECEENE_01218	GAMNIEKB_00725	PDKLIFDA_00390	BOJNNJPL_01940	NOOEABFB_01953	EMFMPDDI_01928	FCEMFNCF_01927	EFHCPILN_00774	LKGOOJPG_01003	LGDPIAFE_01502	COLKDNOJ_00710	KOFLFIDA_00782	NJAPKECK_01021	IPDIGICE_01112	IFBJEPEO_00983	MAJKKOAK_01042	JGHEKFFM_00788	GICEHBIG_00720	HBIPEFGC_00770	PNLAOHIE_00796	HKJHNDIA_01112	BJNBOLDG_01224	NPMHCIMF_00716	FAJAOMDM_00299	EANFKJJL_01289
rpsR1		30S ribosomal protein S18 1	129	129	1	1	4289				248	248	248	JDJPLFMB_01585	OBBJEICP_00228	FDNNKEIF_01954	OCFFECFJ_00243	KJMKMIEI_01876	JMMJOIIK_01228	KEMNBNEB_00617	PEJEBIHM_01419	KBCMCOEA_01498	IBLDBGJO_00142	FKEDPCNJ_01208	FEECEENE_00079	GAMNIEKB_01193	PDKLIFDA_00709	BOJNNJPL_00287	NOOEABFB_00292	EMFMPDDI_00293	FCEMFNCF_00292	EFHCPILN_01233	LKGOOJPG_01497	LGDPIAFE_00370	COLKDNOJ_00249	KOFLFIDA_01189	NJAPKECK_01479	IPDIGICE_00266	IFBJEPEO_00283	MAJKKOAK_01539	JGHEKFFM_00196	GICEHBIG_00238	HBIPEFGC_00269	PNLAOHIE_00205	HKJHNDIA_01606	BJNBOLDG_01739	NPMHCIMF_01641	FAJAOMDM_00972	EANFKJJL_00745
rplN		50S ribosomal protein L14	129	129	1	1	9602				368	368	368	JDJPLFMB_00356	OBBJEICP_01758	FDNNKEIF_00433	OCFFECFJ_00523	KJMKMIEI_01679	JMMJOIIK_00931	KEMNBNEB_00810	PEJEBIHM_01082	KBCMCOEA_00437	IBLDBGJO_00580	FKEDPCNJ_00347	FEECEENE_00904	GAMNIEKB_01789	PDKLIFDA_00878	BOJNNJPL_02443	NOOEABFB_02413	EMFMPDDI_02386	FCEMFNCF_02380	EFHCPILN_01741	LKGOOJPG_00390	LGDPIAFE_00887	COLKDNOJ_01772	KOFLFIDA_01682	NJAPKECK_00420	IPDIGICE_01666	IFBJEPEO_01377	MAJKKOAK_00408	JGHEKFFM_01128	GICEHBIG_01683	HBIPEFGC_01765	PNLAOHIE_01155	HKJHNDIA_00424	BJNBOLDG_00143	NPMHCIMF_00360	FAJAOMDM_01440	EANFKJJL_00207
rpsM		30S ribosomal protein S13	129	129	1	1	9416				371	446	377	JDJPLFMB_00370	OBBJEICP_01744	FDNNKEIF_00447	OCFFECFJ_00537	KJMKMIEI_01665	JMMJOIIK_00945	KEMNBNEB_00824	PEJEBIHM_01068	KBCMCOEA_00451	IBLDBGJO_00560	FKEDPCNJ_00329	FEECEENE_00890	GAMNIEKB_01775	PDKLIFDA_00892	BOJNNJPL_02429	NOOEABFB_02399	EMFMPDDI_02372	FCEMFNCF_02366	EFHCPILN_01755	LKGOOJPG_00404	LGDPIAFE_00901	COLKDNOJ_01758	KOFLFIDA_01696	NJAPKECK_00434	IPDIGICE_01652	IFBJEPEO_01357	MAJKKOAK_00422	JGHEKFFM_01110	GICEHBIG_01669	HBIPEFGC_01751	PNLAOHIE_01137	HKJHNDIA_00438	BJNBOLDG_00157	NPMHCIMF_00374	FAJAOMDM_01455	EANFKJJL_00193
rpsG		30S ribosomal protein S7	129	129	1	1	6455				404	470	469	JDJPLFMB_00575	OBBJEICP_00534	FDNNKEIF_00726	OCFFECFJ_00822	KJMKMIEI_01567	JMMJOIIK_01170	KEMNBNEB_00039	PEJEBIHM_00857	KBCMCOEA_01604	IBLDBGJO_01151	FKEDPCNJ_00135	FEECEENE_00679	GAMNIEKB_00002	PDKLIFDA_01683	BOJNNJPL_02105	NOOEABFB_02118	EMFMPDDI_02088	FCEMFNCF_02088	EFHCPILN_00863	LKGOOJPG_00616	LGDPIAFE_01113	COLKDNOJ_00607	KOFLFIDA_00869	NJAPKECK_00635	IPDIGICE_01272	IFBJEPEO_01149	MAJKKOAK_00640	JGHEKFFM_00928	GICEHBIG_00573	HBIPEFGC_00684	PNLAOHIE_00943	HKJHNDIA_00682	BJNBOLDG_01365	NPMHCIMF_00574	FAJAOMDM_00735	EANFKJJL_01666
rpsK		30S ribosomal protein S11	129	129	1	1	9415				398	452	399	JDJPLFMB_00371	OBBJEICP_01743	FDNNKEIF_00448	OCFFECFJ_00538	KJMKMIEI_01664	JMMJOIIK_00946	KEMNBNEB_00825	PEJEBIHM_01067	KBCMCOEA_00452	IBLDBGJO_00559	FKEDPCNJ_00328	FEECEENE_00889	GAMNIEKB_01774	PDKLIFDA_00893	BOJNNJPL_02428	NOOEABFB_02398	EMFMPDDI_02371	FCEMFNCF_02365	EFHCPILN_01756	LKGOOJPG_00405	LGDPIAFE_00902	COLKDNOJ_01757	KOFLFIDA_01697	NJAPKECK_00435	IPDIGICE_01651	IFBJEPEO_01356	MAJKKOAK_00423	JGHEKFFM_01109	GICEHBIG_01668	HBIPEFGC_01750	PNLAOHIE_01136	HKJHNDIA_00439	BJNBOLDG_00158	NPMHCIMF_00375	FAJAOMDM_01456	EANFKJJL_00192
rpsS		30S ribosomal protein S19	129	129	1	1	9608				278	281	278	JDJPLFMB_00350	OBBJEICP_01764	FDNNKEIF_00427	OCFFECFJ_00517	KJMKMIEI_01685	JMMJOIIK_00925	KEMNBNEB_00804	PEJEBIHM_01088	KBCMCOEA_00431	IBLDBGJO_00586	FKEDPCNJ_00353	FEECEENE_00910	GAMNIEKB_01795	PDKLIFDA_00872	BOJNNJPL_02449	NOOEABFB_02419	EMFMPDDI_02392	FCEMFNCF_02386	EFHCPILN_01735	LKGOOJPG_00384	LGDPIAFE_00881	COLKDNOJ_01778	KOFLFIDA_01676	NJAPKECK_00414	IPDIGICE_01672	IFBJEPEO_01383	MAJKKOAK_00402	JGHEKFFM_01134	GICEHBIG_01689	HBIPEFGC_01771	PNLAOHIE_01161	HKJHNDIA_00418	BJNBOLDG_00137	NPMHCIMF_00354	FAJAOMDM_01434	EANFKJJL_00213
rpsL		30S ribosomal protein S12	129	129	1	1	6454				371	614	374	JDJPLFMB_00574	OBBJEICP_00533	FDNNKEIF_00725	OCFFECFJ_00821	KJMKMIEI_01568	JMMJOIIK_01171	KEMNBNEB_00040	PEJEBIHM_00858	KBCMCOEA_01603	IBLDBGJO_01152	FKEDPCNJ_00136	FEECEENE_00678	GAMNIEKB_00001	PDKLIFDA_01684	BOJNNJPL_02106	NOOEABFB_02119	EMFMPDDI_02089	FCEMFNCF_02089	EFHCPILN_00864	LKGOOJPG_00615	LGDPIAFE_01112	COLKDNOJ_00606	KOFLFIDA_00870	NJAPKECK_00634	IPDIGICE_01273	IFBJEPEO_01150	MAJKKOAK_00639	JGHEKFFM_00929	GICEHBIG_00572	HBIPEFGC_00683	PNLAOHIE_00944	HKJHNDIA_00681	BJNBOLDG_01366	NPMHCIMF_00573	FAJAOMDM_00736	EANFKJJL_01667
group_7200		tRNA-Ala(cgc)	129	129	1	1	11435				73	75	73	JDJPLFMB_01648	OBBJEICP_01928	FDNNKEIF_02095	OCFFECFJ_02479	KJMKMIEI_00152	JMMJOIIK_00039	KEMNBNEB_00649	PEJEBIHM_01547	KBCMCOEA_01234	IBLDBGJO_00028	FKEDPCNJ_01446	FEECEENE_01540	GAMNIEKB_02039	PDKLIFDA_00265	BOJNNJPL_02655	NOOEABFB_02623	EMFMPDDI_02597	FCEMFNCF_02590	EFHCPILN_01546	LKGOOJPG_01546	LGDPIAFE_00419	COLKDNOJ_01980	KOFLFIDA_01510	NJAPKECK_01525	IPDIGICE_01895	IFBJEPEO_00182	MAJKKOAK_01586	JGHEKFFM_00126	GICEHBIG_01892	HBIPEFGC_01942	PNLAOHIE_00135	HKJHNDIA_01661	BJNBOLDG_02065	NPMHCIMF_01712	FAJAOMDM_01313	EANFKJJL_00700
group_740		hypothetical protein	129	129	1	1	7665				1265	1589	1356	JDJPLFMB_00194	OBBJEICP_01863	FDNNKEIF_00261	OCFFECFJ_02256	KJMKMIEI_00631	JMMJOIIK_01604	KEMNBNEB_01600	PEJEBIHM_01298	KBCMCOEA_00280	IBLDBGJO_00167	FKEDPCNJ_01231	FEECEENE_01632	GAMNIEKB_01690	PDKLIFDA_01590	BOJNNJPL_02553	NOOEABFB_02523	EMFMPDDI_02497	FCEMFNCF_02490	EFHCPILN_01611	LKGOOJPG_00237	LGDPIAFE_00734	COLKDNOJ_01883	KOFLFIDA_01569	NJAPKECK_00252	IPDIGICE_01825	IFBJEPEO_00306	MAJKKOAK_00250	JGHEKFFM_00217	GICEHBIG_01838	HBIPEFGC_01888	PNLAOHIE_00226	HKJHNDIA_00245	BJNBOLDG_02151	NPMHCIMF_00199	FAJAOMDM_01470	EANFKJJL_00368
rpmJ		50S ribosomal protein L36	129	129	1	1	9417				113	113	113	JDJPLFMB_00369	OBBJEICP_01745	FDNNKEIF_00446	OCFFECFJ_00536	KJMKMIEI_01666	JMMJOIIK_00944	KEMNBNEB_00823	PEJEBIHM_01069	KBCMCOEA_00450	IBLDBGJO_00561	FKEDPCNJ_00330	FEECEENE_00891	GAMNIEKB_01776	PDKLIFDA_00891	BOJNNJPL_02430	NOOEABFB_02400	EMFMPDDI_02373	FCEMFNCF_02367	EFHCPILN_01754	LKGOOJPG_00403	LGDPIAFE_00900	COLKDNOJ_01759	KOFLFIDA_01695	NJAPKECK_00433	IPDIGICE_01653	IFBJEPEO_01358	MAJKKOAK_00421	JGHEKFFM_01111	GICEHBIG_01670	HBIPEFGC_01752	PNLAOHIE_01138	HKJHNDIA_00437	BJNBOLDG_00156	NPMHCIMF_00373	FAJAOMDM_01454	EANFKJJL_00194
infA		Translation initiation factor IF-1	129	129	1	1	9590				218	218	218	JDJPLFMB_00368	OBBJEICP_01746	FDNNKEIF_00445	OCFFECFJ_00535	KJMKMIEI_01667	JMMJOIIK_00943	KEMNBNEB_00822	PEJEBIHM_01070	KBCMCOEA_00449	IBLDBGJO_00562	FKEDPCNJ_00331	FEECEENE_00892	GAMNIEKB_01777	PDKLIFDA_00890	BOJNNJPL_02431	NOOEABFB_02401	EMFMPDDI_02374	FCEMFNCF_02368	EFHCPILN_01753	LKGOOJPG_00402	LGDPIAFE_00899	COLKDNOJ_01760	KOFLFIDA_01694	NJAPKECK_00432	IPDIGICE_01654	IFBJEPEO_01359	MAJKKOAK_00420	JGHEKFFM_01112	GICEHBIG_01671	HBIPEFGC_01753	PNLAOHIE_01139	HKJHNDIA_00436	BJNBOLDG_00155	NPMHCIMF_00372	FAJAOMDM_01453	EANFKJJL_00195
rpsJ		30S ribosomal protein S10	129	129	1	1	9622				272	308	307	JDJPLFMB_00345	OBBJEICP_01769	FDNNKEIF_00422	OCFFECFJ_00512	KJMKMIEI_01690	JMMJOIIK_00920	KEMNBNEB_00799	PEJEBIHM_01093	KBCMCOEA_00426	IBLDBGJO_00591	FKEDPCNJ_00358	FEECEENE_00915	GAMNIEKB_01800	PDKLIFDA_00867	BOJNNJPL_02454	NOOEABFB_02424	EMFMPDDI_02397	FCEMFNCF_02391	EFHCPILN_01730	LKGOOJPG_00379	LGDPIAFE_00876	COLKDNOJ_01783	KOFLFIDA_01671	NJAPKECK_00409	IPDIGICE_01677	IFBJEPEO_01388	MAJKKOAK_00397	JGHEKFFM_01139	GICEHBIG_01694	HBIPEFGC_01776	PNLAOHIE_01166	HKJHNDIA_00413	BJNBOLDG_00132	NPMHCIMF_00349	FAJAOMDM_01429	EANFKJJL_00218
group_9854		hypothetical protein	129	129	1	1	6367				89	200	89	JDJPLFMB_00386	OBBJEICP_01726	FDNNKEIF_00469	OCFFECFJ_00573	KJMKMIEI_01650	JMMJOIIK_00959	KEMNBNEB_00838	PEJEBIHM_01053	KBCMCOEA_00466	IBLDBGJO_00542	FKEDPCNJ_00307	FEECEENE_00870	GAMNIEKB_01756	PDKLIFDA_00913	BOJNNJPL_02410	NOOEABFB_02380	EMFMPDDI_02351	FCEMFNCF_02347	EFHCPILN_01773	LKGOOJPG_00418	LGDPIAFE_00915	COLKDNOJ_01740	KOFLFIDA_01714	NJAPKECK_00449	IPDIGICE_01635	IFBJEPEO_01340	MAJKKOAK_00436	JGHEKFFM_01089	GICEHBIG_01652	HBIPEFGC_01731	PNLAOHIE_01116	HKJHNDIA_00460	BJNBOLDG_00174	NPMHCIMF_00390	FAJAOMDM_00947	EANFKJJL_00178
lplJ		Lipoate-protein ligase LplJ	128	128	1	1	26072				566	1565	1179	JDJPLFMB_01440	OBBJEICP_00410	FDNNKEIF_01757	OCFFECFJ_02105	KJMKMIEI_01222	JMMJOIIK_01360	KEMNBNEB_01537	PEJEBIHM_01660	KBCMCOEA_01356	IBLDBGJO_00268	FKEDPCNJ_01070	FEECEENE_01087	GAMNIEKB_01961	PDKLIFDA_00178	BOJNNJPL_02293	NOOEABFB_02263	EMFMPDDI_02232	FCEMFNCF_02231	EFHCPILN_00989	LKGOOJPG_01363	LGDPIAFE_00235	COLKDNOJ_00460	KOFLFIDA_01006	NJAPKECK_01360	IPDIGICE_01398	IFBJEPEO_00406	MAJKKOAK_01395	JGHEKFFM_00304	GICEHBIG_00449	HBIPEFGC_00503	PNLAOHIE_00310	HKJHNDIA_01471	BJNBOLDG_01486	NPMHCIMF_01457	FAJAOMDM_00063	EANFKJJL_00945
group_1222		hypothetical protein	128	128	1	1	23349				566	1367	883	JDJPLFMB_00612	OBBJEICP_01522	FDNNKEIF_00765	OCFFECFJ_01021	KJMKMIEI_01132	JMMJOIIK_00807	KEMNBNEB_00536	PEJEBIHM_00817	KBCMCOEA_00575	IBLDBGJO_01116	FKEDPCNJ_00100	FEECEENE_00719	GAMNIEKB_00057	PDKLIFDA_01643	BOJNNJPL_00764	NOOEABFB_00764	EMFMPDDI_00763	FCEMFNCF_00762	EFHCPILN_00004	LKGOOJPG_00657	LGDPIAFE_01154	COLKDNOJ_01500	KOFLFIDA_00045	NJAPKECK_00675	IPDIGICE_00504	IFBJEPEO_01115	MAJKKOAK_00680	JGHEKFFM_00892	GICEHBIG_01371	HBIPEFGC_01523	PNLAOHIE_00908	HKJHNDIA_00723	BJNBOLDG_00422	NPMHCIMF_00611	FAJAOMDM_00705	EANFKJJL_01625
nagC_2		N-acetylglucosamine repressor	128	128	1	1	13368				653	1517	1224	JDJPLFMB_01179	OBBJEICP_01335	FDNNKEIF_01497	OCFFECFJ_01819	KJMKMIEI_01274	JMMJOIIK_01447	KEMNBNEB_01122	PEJEBIHM_00089	KBCMCOEA_01089	IBLDBGJO_00454	FKEDPCNJ_00795	FEECEENE_00511	GAMNIEKB_01507	PDKLIFDA_01025	BOJNNJPL_00946	NOOEABFB_00946	EMFMPDDI_00945	FCEMFNCF_00944	EFHCPILN_00209	LKGOOJPG_01176	LGDPIAFE_00048	COLKDNOJ_01300	KOFLFIDA_00232	NJAPKECK_01189	IPDIGICE_00613	IFBJEPEO_00567		JGHEKFFM_00438	GICEHBIG_01257	HBIPEFGC_01337	PNLAOHIE_00444	HKJHNDIA_01288	BJNBOLDG_00531	NPMHCIMF_01242	FAJAOMDM_00638	EANFKJJL_01112
aroA		3-phosphoshikimate 1-carboxyvinyltransferase	128	128	1	1	24367				1043	1535	1376	JDJPLFMB_00737	OBBJEICP_00666	FDNNKEIF_00981	OCFFECFJ_01168	KJMKMIEI_00842	JMMJOIIK_00493	KEMNBNEB_00222	PEJEBIHM_01784	KBCMCOEA_00878	IBLDBGJO_01065	FKEDPCNJ_00972	FEECEENE_00321	GAMNIEKB_00682	PDKLIFDA_00464	BOJNNJPL_01900	NOOEABFB_01913	EMFMPDDI_01888	FCEMFNCF_01887	EFHCPILN_00733	LKGOOJPG_00970	LGDPIAFE_01468	COLKDNOJ_00769	KOFLFIDA_00748	NJAPKECK_00987	IPDIGICE_01075	IFBJEPEO_00949	MAJKKOAK_01008	JGHEKFFM_00758	GICEHBIG_00758	HBIPEFGC_00807	PNLAOHIE_00766	HKJHNDIA_01024	BJNBOLDG_01175	NPMHCIMF_00806		EANFKJJL_01322
tadA		tRNA-specific adenosine deaminase	128	128	1	1	3155				200	704	479	JDJPLFMB_01687	OBBJEICP_01985	FDNNKEIF_02156	OCFFECFJ_02546	KJMKMIEI_00318	JMMJOIIK_00137	KEMNBNEB_01404	PEJEBIHM_00237	KBCMCOEA_00013	IBLDBGJO_01579	FKEDPCNJ_01197	FEECEENE_00059	GAMNIEKB_01748	PDKLIFDA_01091	BOJNNJPL_00006	NOOEABFB_00010	EMFMPDDI_00010	FCEMFNCF_00010	EFHCPILN_01500	LKGOOJPG_01600	LGDPIAFE_00472	COLKDNOJ_02038	KOFLFIDA_01460	NJAPKECK_01579	IPDIGICE_01928	IFBJEPEO_00125	MAJKKOAK_01643	JGHEKFFM_00091	GICEHBIG_01923	HBIPEFGC_00012	PNLAOHIE_00090	HKJHNDIA_01709	BJNBOLDG_02032	NPMHCIMF_01756	FAJAOMDM_01270	EANFKJJL_00643
dprA		DNA processing protein DprA	128	128	1	1	24121				737	2033	1468	JDJPLFMB_00641	OBBJEICP_00714	FDNNKEIF_00796	OCFFECFJ_01659	KJMKMIEI_00095	JMMJOIIK_00399	KEMNBNEB_00128	PEJEBIHM_00207	KBCMCOEA_00971	IBLDBGJO_00990	FKEDPCNJ_00017	FEECEENE_01156	GAMNIEKB_00245	PDKLIFDA_01933	BOJNNJPL_01863	NOOEABFB_01876	EMFMPDDI_01851	FCEMFNCF_01850	EFHCPILN_00682	LKGOOJPG_01064	LGDPIAFE_01564	COLKDNOJ_00809	KOFLFIDA_00695	NJAPKECK_01079	IPDIGICE_01037	IFBJEPEO_01032	MAJKKOAK_01104	JGHEKFFM_00817	GICEHBIG_00796	HBIPEFGC_00854	PNLAOHIE_00825	HKJHNDIA_01168	BJNBOLDG_01137	NPMHCIMF_00640	FAJAOMDM_00269	EANFKJJL_01230
coaE		Dephospho-CoA kinase	128	128	1	1	24266				575	791	646	JDJPLFMB_00724	OBBJEICP_00653	FDNNKEIF_00883	OCFFECFJ_01416	KJMKMIEI_00828	JMMJOIIK_00479	KEMNBNEB_00208	PEJEBIHM_01770	KBCMCOEA_00892	IBLDBGJO_01051	FKEDPCNJ_00958	FEECEENE_01237	GAMNIEKB_00705	PDKLIFDA_00410	BOJNNJPL_01920	NOOEABFB_01933	EMFMPDDI_01908	FCEMFNCF_01907	EFHCPILN_00754	LKGOOJPG_00984	LGDPIAFE_01483	COLKDNOJ_00730	KOFLFIDA_00761	NJAPKECK_01001	IPDIGICE_01093	IFBJEPEO_00963		JGHEKFFM_00768	GICEHBIG_00739	HBIPEFGC_00790	PNLAOHIE_00776	HKJHNDIA_01093	BJNBOLDG_01205	NPMHCIMF_00736	FAJAOMDM_00317	EANFKJJL_01308
aviRb		23S rRNA (uridine(2479)-2'-O)-methyltransferase	128	128	1	1	3772				596	1079	895	JDJPLFMB_01008	OBBJEICP_00575	FDNNKEIF_01283	OCFFECFJ_01095	KJMKMIEI_01491	JMMJOIIK_00753	KEMNBNEB_00482	PEJEBIHM_00574	KBCMCOEA_00625	IBLDBGJO_00953	FKEDPCNJ_00052	FEECEENE_00784	GAMNIEKB_00789	PDKLIFDA_00310	BOJNNJPL_02065	NOOEABFB_02078	EMFMPDDI_02048	FCEMFNCF_02047	EFHCPILN_00831	LKGOOJPG_00711	LGDPIAFE_01209	COLKDNOJ_00646	KOFLFIDA_00843	NJAPKECK_00726	IPDIGICE_01175	IFBJEPEO_01082	MAJKKOAK_00747	JGHEKFFM_00864	GICEHBIG_00660	HBIPEFGC_00713	PNLAOHIE_00879	HKJHNDIA_00781	BJNBOLDG_01279	NPMHCIMF_01076	FAJAOMDM_00669	EANFKJJL_01573
group_1606		hypothetical protein	128	128	1	1	25378				362	632	439	JDJPLFMB_00034	OBBJEICP_00053	FDNNKEIF_00029	OCFFECFJ_00059	KJMKMIEI_00420	JMMJOIIK_00154	KEMNBNEB_01169	PEJEBIHM_00331	KBCMCOEA_00105	IBLDBGJO_01622	FKEDPCNJ_01155	FEECEENE_00221	GAMNIEKB_00318	PDKLIFDA_00583	BOJNNJPL_00114	NOOEABFB_00119	EMFMPDDI_00120	FCEMFNCF_00118	EFHCPILN_01411	LKGOOJPG_00071	LGDPIAFE_00569	COLKDNOJ_00047	KOFLFIDA_01365	NJAPKECK_00076	IPDIGICE_00055	IFBJEPEO_00067	MAJKKOAK_00064	JGHEKFFM_00055	GICEHBIG_00045	HBIPEFGC_00098	PNLAOHIE_00053	HKJHNDIA_00071	BJNBOLDG_01915	NPMHCIMF_00024	FAJAOMDM_01229	EANFKJJL_00546
ddl		D-alanine--D-alanine ligase	128	128	1	1	7911				662	1232	1151	JDJPLFMB_00203	OBBJEICP_00279	FDNNKEIF_00278	OCFFECFJ_02228	KJMKMIEI_00640	JMMJOIIK_01199	KEMNBNEB_01031	PEJEBIHM_01289	KBCMCOEA_00289	IBLDBGJO_00177	FKEDPCNJ_01241	FEECEENE_01623	GAMNIEKB_01821	PDKLIFDA_00779	BOJNNJPL_00373	NOOEABFB_00377	EMFMPDDI_00377	FCEMFNCF_00374	EFHCPILN_01123	LKGOOJPG_00246	LGDPIAFE_00743	COLKDNOJ_00300	KOFLFIDA_01138	NJAPKECK_00261	IPDIGICE_00337	IFBJEPEO_00316	MAJKKOAK_00259	JGHEKFFM_00227	GICEHBIG_00309	HBIPEFGC_00346	PNLAOHIE_00236	HKJHNDIA_00254	BJNBOLDG_01630	NPMHCIMF_00208	FAJAOMDM_01477	EANFKJJL_00359
tcrY		putative sensor histidine kinase TcrY	128	128	1	1	23351				1301	2345	1909	JDJPLFMB_00614	OBBJEICP_01520	FDNNKEIF_00767	OCFFECFJ_01023	KJMKMIEI_01130	JMMJOIIK_00805	KEMNBNEB_00534	PEJEBIHM_00815	KBCMCOEA_00577	IBLDBGJO_01114	FKEDPCNJ_00098	FEECEENE_00721	GAMNIEKB_00059	PDKLIFDA_01645	BOJNNJPL_00766	NOOEABFB_00766	EMFMPDDI_00765	FCEMFNCF_00764	EFHCPILN_00006	LKGOOJPG_00659	LGDPIAFE_01156	COLKDNOJ_01498	KOFLFIDA_00047	NJAPKECK_00677	IPDIGICE_00506	IFBJEPEO_01113	MAJKKOAK_00682	JGHEKFFM_00890	GICEHBIG_01369	HBIPEFGC_01521	PNLAOHIE_00906	HKJHNDIA_00725	BJNBOLDG_00424	NPMHCIMF_00613	FAJAOMDM_00703	EANFKJJL_01623
tsaD_1		putative protein	128	128	1	1	17967				767	968	845	JDJPLFMB_00932	OBBJEICP_01215	FDNNKEIF_01199	OCFFECFJ_01572	KJMKMIEI_01447	JMMJOIIK_00709	KEMNBNEB_00438	PEJEBIHM_00530	KBCMCOEA_00669	IBLDBGJO_01467	FKEDPCNJ_01303	FEECEENE_00316	GAMNIEKB_00915	PDKLIFDA_00510	BOJNNJPL_01086	NOOEABFB_01085	EMFMPDDI_01083	FCEMFNCF_01082	EFHCPILN_00335	LKGOOJPG_00754	LGDPIAFE_01253	COLKDNOJ_01150	KOFLFIDA_00362	NJAPKECK_00771	IPDIGICE_00742	IFBJEPEO_00727	MAJKKOAK_00793	JGHEKFFM_00579	GICEHBIG_01126	HBIPEFGC_01212	PNLAOHIE_00584	HKJHNDIA_00824	BJNBOLDG_00681	NPMHCIMF_01003	FAJAOMDM_00392	EANFKJJL_01529
group_1656		hypothetical protein	128	128	1	1	12562				584	887	735	JDJPLFMB_00140	OBBJEICP_01866	FDNNKEIF_00197	OCFFECFJ_02372	KJMKMIEI_00590	JMMJOIIK_00281	KEMNBNEB_01296	PEJEBIHM_01338	KBCMCOEA_00238	IBLDBGJO_00791	FKEDPCNJ_00568	FEECEENE_01668	GAMNIEKB_01857	PDKLIFDA_00699	BOJNNJPL_02556	NOOEABFB_02526	EMFMPDDI_02500	FCEMFNCF_02493	EFHCPILN_01608	LKGOOJPG_00198	LGDPIAFE_00695	COLKDNOJ_01886	KOFLFIDA_01566	NJAPKECK_00212	IPDIGICE_01828	IFBJEPEO_01594	MAJKKOAK_00213	JGHEKFFM_01317	GICEHBIG_01841	HBIPEFGC_01891	PNLAOHIE_01341	HKJHNDIA_00199	BJNBOLDG_02148	NPMHCIMF_00144	FAJAOMDM_01071	EANFKJJL_00409
group_1702		hypothetical protein	128	128	1	1	13749			Hypothetical protein with no hits to refseq/uniprot/clusters/cdd/tigrfams/pfam overlapping another protein with hits	218	386	271	JDJPLFMB_01149	OBBJEICP_01292	FDNNKEIF_01464	OCFFECFJ_01761	KJMKMIEI_00014	JMMJOIIK_01506	KEMNBNEB_01149	PEJEBIHM_00125	KBCMCOEA_01052	IBLDBGJO_00503	FKEDPCNJ_00747	FEECEENE_00478	GAMNIEKB_00142	PDKLIFDA_01062	BOJNNJPL_00988	NOOEABFB_00988	EMFMPDDI_00987	FCEMFNCF_00986	EFHCPILN_00252	LKGOOJPG_01149	LGDPIAFE_00021	COLKDNOJ_01237	KOFLFIDA_00275	NJAPKECK_01160	IPDIGICE_00658	IFBJEPEO_00616	MAJKKOAK_01201	JGHEKFFM_00478	GICEHBIG_01212	HBIPEFGC_01288	PNLAOHIE_00484	HKJHNDIA_01260	BJNBOLDG_00571	NPMHCIMF_01212	FAJAOMDM_00607	EANFKJJL_01149
nudI		Nucleoside triphosphatase NudI	128	128	1	1	13380				482	629	524	JDJPLFMB_01174	OBBJEICP_01326	FDNNKEIF_01492	OCFFECFJ_01792	KJMKMIEI_01272	JMMJOIIK_01446	KEMNBNEB_01123	PEJEBIHM_00091	KBCMCOEA_01087	IBLDBGJO_00471	FKEDPCNJ_00780	FEECEENE_00509	GAMNIEKB_01500	PDKLIFDA_01036	BOJNNJPL_00955	NOOEABFB_00955	EMFMPDDI_00954	FCEMFNCF_00953	EFHCPILN_00218	LKGOOJPG_01175	LGDPIAFE_00047	COLKDNOJ_01291	KOFLFIDA_00241	NJAPKECK_01187	IPDIGICE_00618	IFBJEPEO_00585	MAJKKOAK_01227	JGHEKFFM_00442	GICEHBIG_01252	HBIPEFGC_01328	PNLAOHIE_00448	HKJHNDIA_01286	BJNBOLDG_00536	NPMHCIMF_01237	FAJAOMDM_00636	EANFKJJL_01114
cinA		Putative competence-damage inducible protein	128	128	1	1	23524				464	893	588	JDJPLFMB_01109	OBBJEICP_01263	FDNNKEIF_01398	OCFFECFJ_01726	KJMKMIEI_00045	JMMJOIIK_00348	KEMNBNEB_00077	PEJEBIHM_00157	KBCMCOEA_01021	IBLDBGJO_01550	FKEDPCNJ_01487	FEECEENE_00434	GAMNIEKB_00169	PDKLIFDA_01228	BOJNNJPL_01013	NOOEABFB_01013	EMFMPDDI_01012	FCEMFNCF_01011	EFHCPILN_00282	LKGOOJPG_01116	LGDPIAFE_01615	COLKDNOJ_01212	KOFLFIDA_00303	NJAPKECK_01129	IPDIGICE_00683	IFBJEPEO_00641	MAJKKOAK_01155	JGHEKFFM_00504	GICEHBIG_01187	HBIPEFGC_01260	PNLAOHIE_00509	HKJHNDIA_01219	BJNBOLDG_00594	NPMHCIMF_01173	FAJAOMDM_00582	EANFKJJL_01180
mltG		Endolytic murein transglycosylase	128	128	1	1	24550				563	1352	1183	JDJPLFMB_00755	OBBJEICP_00772	FDNNKEIF_01008	OCFFECFJ_01208	KJMKMIEI_00875	JMMJOIIK_00529	KEMNBNEB_00258	PEJEBIHM_01816	KBCMCOEA_00844	IBLDBGJO_01096	FKEDPCNJ_01009	FEECEENE_01382	GAMNIEKB_01022	PDKLIFDA_01847	BOJNNJPL_01758	NOOEABFB_01771	EMFMPDDI_01746	FCEMFNCF_01745	EFHCPILN_00619	LKGOOJPG_00934	LGDPIAFE_01432	COLKDNOJ_00886	KOFLFIDA_00631	NJAPKECK_00953	IPDIGICE_00951	IFBJEPEO_00914	MAJKKOAK_00972	JGHEKFFM_00741	GICEHBIG_00887	HBIPEFGC_00919	PNLAOHIE_00748	HKJHNDIA_00999	BJNBOLDG_01025	NPMHCIMF_00826		EANFKJJL_01355
pdhD		Dihydrolipoyl dehydrogenase	128	128	1	1	3583				671	1604	1481	JDJPLFMB_01024	OBBJEICP_00569	FDNNKEIF_01288	OCFFECFJ_01087	KJMKMIEI_01502	JMMJOIIK_00765	KEMNBNEB_00494	PEJEBIHM_00585	KBCMCOEA_00615	IBLDBGJO_00947	FKEDPCNJ_00058	FEECEENE_00773	GAMNIEKB_00808	PDKLIFDA_00297	BOJNNJPL_02072	NOOEABFB_02085	EMFMPDDI_02055	FCEMFNCF_02054	EFHCPILN_00837	LKGOOJPG_00699	LGDPIAFE_01197	COLKDNOJ_00640	KOFLFIDA_00849	NJAPKECK_00714	IPDIGICE_01181	IFBJEPEO_01088	MAJKKOAK_00734	JGHEKFFM_00870	GICEHBIG_00654	HBIPEFGC_00707	PNLAOHIE_00885	HKJHNDIA_00765	BJNBOLDG_01285	NPMHCIMF_01092	FAJAOMDM_00675	EANFKJJL_01584
pheA		Prephenate dehydratase	128	128	1	1	13751				926	2735	1035	JDJPLFMB_01151	OBBJEICP_01294	FDNNKEIF_01466	OCFFECFJ_01763	KJMKMIEI_00012	JMMJOIIK_01504	KEMNBNEB_01147	PEJEBIHM_00123	KBCMCOEA_01054	IBLDBGJO_00501	FKEDPCNJ_00749	FEECEENE_00480	GAMNIEKB_00140	PDKLIFDA_01060	BOJNNJPL_00986	NOOEABFB_00986	EMFMPDDI_00985	FCEMFNCF_00984	EFHCPILN_00250	LKGOOJPG_01151	LGDPIAFE_00023	COLKDNOJ_01239	KOFLFIDA_00273	NJAPKECK_01162	IPDIGICE_00656	IFBJEPEO_00614	MAJKKOAK_01203	JGHEKFFM_00476	GICEHBIG_01214	HBIPEFGC_01290	PNLAOHIE_00482	HKJHNDIA_01262	BJNBOLDG_00569	NPMHCIMF_01214		EANFKJJL_01147
group_1835		hypothetical protein	128	128	1	1	13411				245	551	327	JDJPLFMB_01167	OBBJEICP_01318	FDNNKEIF_01484	OCFFECFJ_01784	KJMKMIEI_01255	JMMJOIIK_01437	KEMNBNEB_01132	PEJEBIHM_00108	KBCMCOEA_01069	IBLDBGJO_00480	FKEDPCNJ_00771	FEECEENE_00497	GAMNIEKB_00135	PDKLIFDA_01043	BOJNNJPL_00963	NOOEABFB_00963	EMFMPDDI_00962	FCEMFNCF_00961	EFHCPILN_00226	LKGOOJPG_01166	LGDPIAFE_00038	COLKDNOJ_01283	KOFLFIDA_00249	NJAPKECK_01177	IPDIGICE_00627	IFBJEPEO_00593	MAJKKOAK_01218	JGHEKFFM_00451	GICEHBIG_01243	HBIPEFGC_01320	PNLAOHIE_00457	HKJHNDIA_01277	BJNBOLDG_00545	NPMHCIMF_01230	FAJAOMDM_00627	EANFKJJL_01132
dapF		Diaminopimelate epimerase	128	128	1	1	4551				881	1043	925	JDJPLFMB_01255	OBBJEICP_01436	FDNNKEIF_01591	OCFFECFJ_00968	KJMKMIEI_01349	JMMJOIIK_01538	KEMNBNEB_01554	PEJEBIHM_00015	KBCMCOEA_01176	IBLDBGJO_00373	FKEDPCNJ_00869	FEECEENE_00599	GAMNIEKB_00552	PDKLIFDA_02012	BOJNNJPL_00837	NOOEABFB_00837	EMFMPDDI_00836	FCEMFNCF_00835	EFHCPILN_00101	LKGOOJPG_01265	LGDPIAFE_00137	COLKDNOJ_01406	KOFLFIDA_00131	NJAPKECK_01264	IPDIGICE_01208	IFBJEPEO_00493	MAJKKOAK_01304	JGHEKFFM_00375	GICEHBIG_00627	HBIPEFGC_01441	PNLAOHIE_00383	HKJHNDIA_01364	BJNBOLDG_01312	NPMHCIMF_01338		EANFKJJL_01038
group_1876		hypothetical protein	128	128	1	1	12435				236	410	294	JDJPLFMB_00147	OBBJEICP_00141	FDNNKEIF_00207	OCFFECFJ_02365	KJMKMIEI_00597	JMMJOIIK_00288	KEMNBNEB_01303	PEJEBIHM_01331	KBCMCOEA_00245	IBLDBGJO_00784		FEECEENE_01661	GAMNIEKB_01866	PDKLIFDA_02172	BOJNNJPL_00202	NOOEABFB_00207	EMFMPDDI_00208	FCEMFNCF_00207	EFHCPILN_01315	LKGOOJPG_00205	LGDPIAFE_00702	COLKDNOJ_00143	KOFLFIDA_01275	NJAPKECK_00219	IPDIGICE_00134	IFBJEPEO_01587	MAJKKOAK_00220	JGHEKFFM_01310	GICEHBIG_00123	HBIPEFGC_00186	PNLAOHIE_01333	HKJHNDIA_00206	BJNBOLDG_01831	NPMHCIMF_00151	FAJAOMDM_01064	EANFKJJL_00402
alaC		LL-diaminopimelate aminotransferase	128	128	1	1	9784				1037	1244	1165	JDJPLFMB_00321	OBBJEICP_01784	FDNNKEIF_00405	OCFFECFJ_00493	KJMKMIEI_00191	JMMJOIIK_00906	KEMNBNEB_00785	PEJEBIHM_01109	KBCMCOEA_00410	IBLDBGJO_00599	FKEDPCNJ_00366	FEECEENE_00934	GAMNIEKB_01635	PDKLIFDA_00846	BOJNNJPL_02469	NOOEABFB_02439	EMFMPDDI_02412	FCEMFNCF_02406	EFHCPILN_01708	LKGOOJPG_00365	LGDPIAFE_00862	COLKDNOJ_01799	KOFLFIDA_01651	NJAPKECK_00395	IPDIGICE_01707	IFBJEPEO_01396	MAJKKOAK_00383	JGHEKFFM_01147	GICEHBIG_01718	HBIPEFGC_01803	PNLAOHIE_01174	HKJHNDIA_00396	BJNBOLDG_00103	NPMHCIMF_00327		EANFKJJL_00234
rsmC		Ribosomal RNA small subunit methyltransferase C	128	128	1	1	5294				428	953	663	JDJPLFMB_01203	OBBJEICP_01364	FDNNKEIF_01523	OCFFECFJ_01864	KJMKMIEI_01302	JMMJOIIK_01490	KEMNBNEB_01079	PEJEBIHM_00061	KBCMCOEA_01117	IBLDBGJO_00414	FKEDPCNJ_00828	FEECEENE_00553	GAMNIEKB_00093	PDKLIFDA_01000	BOJNNJPL_00907	NOOEABFB_00907	EMFMPDDI_00906	FCEMFNCF_00905	EFHCPILN_00165	LKGOOJPG_01219	LGDPIAFE_00091	COLKDNOJ_01339	KOFLFIDA_00192	NJAPKECK_01217	IPDIGICE_00588	IFBJEPEO_00535	MAJKKOAK_01257	JGHEKFFM_00415	GICEHBIG_01282	HBIPEFGC_01377	PNLAOHIE_00421	HKJHNDIA_01318	BJNBOLDG_00507	NPMHCIMF_01266	FAJAOMDM_00181	EANFKJJL_01084
group_2104		putative AAA domain-containing protein	128	128	1	1	20648				926	1553	1404	JDJPLFMB_00630	OBBJEICP_01496	FDNNKEIF_00784	OCFFECFJ_01045	KJMKMIEI_01114	JMMJOIIK_00789	KEMNBNEB_00518	PEJEBIHM_00799	KBCMCOEA_00593	IBLDBGJO_01518		FEECEENE_00738	GAMNIEKB_00080	PDKLIFDA_00276	BOJNNJPL_00784	NOOEABFB_00784	EMFMPDDI_00783	FCEMFNCF_00782	EFHCPILN_00040	LKGOOJPG_00675	LGDPIAFE_01172	COLKDNOJ_01470	KOFLFIDA_00070	NJAPKECK_00693	IPDIGICE_00529	IFBJEPEO_00676	MAJKKOAK_00698	JGHEKFFM_00535	GICEHBIG_01345	HBIPEFGC_01497	PNLAOHIE_00540	HKJHNDIA_00741	BJNBOLDG_00447	NPMHCIMF_00629	FAJAOMDM_00545	EANFKJJL_01606
group_2138		hypothetical protein	128	128	1	1	5312				1382	4220	4061	JDJPLFMB_01204	OBBJEICP_01365	FDNNKEIF_01524	OCFFECFJ_01865	KJMKMIEI_01303	JMMJOIIK_01491	KEMNBNEB_01078	PEJEBIHM_00060	KBCMCOEA_01118	IBLDBGJO_00413	FKEDPCNJ_00829	FEECEENE_00554	GAMNIEKB_00092	PDKLIFDA_00999	BOJNNJPL_00906	NOOEABFB_00906	EMFMPDDI_00905	FCEMFNCF_00904	EFHCPILN_00164	LKGOOJPG_01220	LGDPIAFE_00092	COLKDNOJ_01340	KOFLFIDA_00191	NJAPKECK_01218	IPDIGICE_00587	IFBJEPEO_00534	MAJKKOAK_01258	JGHEKFFM_00414	GICEHBIG_01283	HBIPEFGC_01378	PNLAOHIE_00420	HKJHNDIA_01319	BJNBOLDG_00506	NPMHCIMF_01267	FAJAOMDM_00180	EANFKJJL_01083
thrB		Homoserine kinase	128	128	1	1	11148				983	1253	1045	JDJPLFMB_01520	OBBJEICP_01849	FDNNKEIF_01868	OCFFECFJ_00343	KJMKMIEI_00781	JMMJOIIK_01307	KEMNBNEB_00538	PEJEBIHM_01487	KBCMCOEA_01429	IBLDBGJO_00685	FKEDPCNJ_00439	FEECEENE_00139	GAMNIEKB_01145	PDKLIFDA_01607	BOJNNJPL_02541	NOOEABFB_02511	EMFMPDDI_02485	FCEMFNCF_02478	EFHCPILN_01625	LKGOOJPG_01418	LGDPIAFE_00290	COLKDNOJ_01871	KOFLFIDA_01583	NJAPKECK_01409	IPDIGICE_01804	IFBJEPEO_01494	MAJKKOAK_01469	JGHEKFFM_01219	GICEHBIG_01817	HBIPEFGC_01870	PNLAOHIE_01246	HKJHNDIA_01534	BJNBOLDG_00015	NPMHCIMF_01528		EANFKJJL_00856
pcp		Pyrrolidone-carboxylate peptidase	128	128	1	1	9905				656	785	690	JDJPLFMB_00290	OBBJEICP_00303	FDNNKEIF_00370	OCFFECFJ_00453	KJMKMIEI_00233	JMMJOIIK_00873	KEMNBNEB_00752	PEJEBIHM_01146	KBCMCOEA_00373	IBLDBGJO_00639	FKEDPCNJ_00403	FEECEENE_00968	GAMNIEKB_01600	PDKLIFDA_00799	BOJNNJPL_00413	NOOEABFB_00417	EMFMPDDI_00415	FCEMFNCF_00413	EFHCPILN_01091	LKGOOJPG_00332	LGDPIAFE_00829	COLKDNOJ_00343	KOFLFIDA_01114	NJAPKECK_00353	IPDIGICE_01751	IFBJEPEO_01450	MAJKKOAK_00346	JGHEKFFM_01194	GICEHBIG_01762	HBIPEFGC_00370	PNLAOHIE_01221	HKJHNDIA_00359	BJNBOLDG_00069	NPMHCIMF_00295	FAJAOMDM_01384	EANFKJJL_00271
comM		Competence protein ComM	128	128	1	1	24124				605	2858	1515	JDJPLFMB_00642	OBBJEICP_00715	FDNNKEIF_00797	OCFFECFJ_01658	KJMKMIEI_00096	JMMJOIIK_00400	KEMNBNEB_00129	PEJEBIHM_00208	KBCMCOEA_00970	IBLDBGJO_00991	FKEDPCNJ_00016	FEECEENE_01157	GAMNIEKB_00244	PDKLIFDA_01932	BOJNNJPL_01862	NOOEABFB_01875	EMFMPDDI_01850	FCEMFNCF_01849	EFHCPILN_00681	LKGOOJPG_01063	LGDPIAFE_01563	COLKDNOJ_00810	KOFLFIDA_00694	NJAPKECK_01078	IPDIGICE_01036	IFBJEPEO_01031	MAJKKOAK_01103	JGHEKFFM_00816	GICEHBIG_00797	HBIPEFGC_00855	PNLAOHIE_00824	HKJHNDIA_01167	BJNBOLDG_01136	NPMHCIMF_00641	FAJAOMDM_00270	EANFKJJL_01231
folD		Bifunctional protein FolD protein	128	128	1	1	24253				872	1103	894	JDJPLFMB_00722	OBBJEICP_00651	FDNNKEIF_00881	OCFFECFJ_01418	KJMKMIEI_00826	JMMJOIIK_00477	KEMNBNEB_00206	PEJEBIHM_01768	KBCMCOEA_00894	IBLDBGJO_01049	FKEDPCNJ_00956	FEECEENE_01235	GAMNIEKB_00707	PDKLIFDA_00408	BOJNNJPL_01922	NOOEABFB_01935	EMFMPDDI_01910	FCEMFNCF_01909	EFHCPILN_00756	LKGOOJPG_00986	LGDPIAFE_01485	COLKDNOJ_00728	KOFLFIDA_00763	NJAPKECK_01003	IPDIGICE_01095	IFBJEPEO_00965	MAJKKOAK_01024	JGHEKFFM_00770	GICEHBIG_00737	HBIPEFGC_00788	PNLAOHIE_00778	HKJHNDIA_01095	BJNBOLDG_01207	NPMHCIMF_00734	FAJAOMDM_00315	EANFKJJL_01306
rsmH		Ribosomal RNA small subunit methyltransferase H	128	128	1	1	5262				953	1193	1076	JDJPLFMB_01193	OBBJEICP_01353	FDNNKEIF_01513	OCFFECFJ_01854	KJMKMIEI_01292	JMMJOIIK_01480	KEMNBNEB_01089	PEJEBIHM_00071	KBCMCOEA_01107	IBLDBGJO_00423	FKEDPCNJ_00819	FEECEENE_00542	GAMNIEKB_00103	PDKLIFDA_01010	BOJNNJPL_00917	NOOEABFB_00917	EMFMPDDI_00916	FCEMFNCF_00915	EFHCPILN_00175	LKGOOJPG_01209	LGDPIAFE_00081	COLKDNOJ_01329	KOFLFIDA_00202	NJAPKECK_01207	IPDIGICE_00598	IFBJEPEO_00544	MAJKKOAK_01247	JGHEKFFM_00424	GICEHBIG_01272	HBIPEFGC_01367	PNLAOHIE_00430	HKJHNDIA_01308	BJNBOLDG_00517	NPMHCIMF_01256	FAJAOMDM_00190	EANFKJJL_01094
yrpC		Glutamate racemase 2	128	128	1	1	4550				737	863	787	JDJPLFMB_01256	OBBJEICP_01437	FDNNKEIF_01592	OCFFECFJ_00967	KJMKMIEI_01350	JMMJOIIK_01537	KEMNBNEB_01555	PEJEBIHM_00014	KBCMCOEA_01177	IBLDBGJO_00372	FKEDPCNJ_00870	FEECEENE_00600	GAMNIEKB_00551	PDKLIFDA_02013	BOJNNJPL_00836	NOOEABFB_00836	EMFMPDDI_00835	FCEMFNCF_00834	EFHCPILN_00100	LKGOOJPG_01266	LGDPIAFE_00138	COLKDNOJ_01407	KOFLFIDA_00130	NJAPKECK_01265	IPDIGICE_01209	IFBJEPEO_00492	MAJKKOAK_01305	JGHEKFFM_00374	GICEHBIG_00626	HBIPEFGC_01442	PNLAOHIE_00382	HKJHNDIA_01365	BJNBOLDG_01313	NPMHCIMF_01339	FAJAOMDM_00147	EANFKJJL_01037
group_2325		hypothetical protein	128	128	1	1	14086				791	908	824	JDJPLFMB_00893	OBBJEICP_01159	FDNNKEIF_01130	OCFFECFJ_01479	KJMKMIEI_00967	JMMJOIIK_00630	KEMNBNEB_00359	PEJEBIHM_00448	KBCMCOEA_00752	IBLDBGJO_01378	FKEDPCNJ_01771	FEECEENE_01283	GAMNIEKB_01930	PDKLIFDA_01448	BOJNNJPL_01228	NOOEABFB_01228	EMFMPDDI_01226	FCEMFNCF_01225	EFHCPILN_00449	LKGOOJPG_00832	LGDPIAFE_01331	COLKDNOJ_01074	KOFLFIDA_00416	NJAPKECK_00854	IPDIGICE_00845	IFBJEPEO_00819	MAJKKOAK_00877	JGHEKFFM_00659	GICEHBIG_00996	HBIPEFGC_01094	PNLAOHIE_00664	HKJHNDIA_00911	BJNBOLDG_00851	NPMHCIMF_00963	FAJAOMDM_00462	EANFKJJL_01447
murD_2		UDP-N-acetylmuramoylalanine--D-glutamate ligase	128	128	1	1	5251				1427	1562	1447	JDJPLFMB_01187	OBBJEICP_01347	FDNNKEIF_01507	OCFFECFJ_01848	KJMKMIEI_01286	JMMJOIIK_01474	KEMNBNEB_01095	PEJEBIHM_00077	KBCMCOEA_01101	IBLDBGJO_00429	FKEDPCNJ_00813	FEECEENE_00536	GAMNIEKB_00109	PDKLIFDA_01016	BOJNNJPL_00923	NOOEABFB_00923	EMFMPDDI_00922	FCEMFNCF_00921	EFHCPILN_00181	LKGOOJPG_01203	LGDPIAFE_00075	COLKDNOJ_01323	KOFLFIDA_00208	NJAPKECK_01201	IPDIGICE_00604	IFBJEPEO_00550	MAJKKOAK_01240	JGHEKFFM_00430	GICEHBIG_01266	HBIPEFGC_01361	PNLAOHIE_00436	HKJHNDIA_01302	BJNBOLDG_00523	NPMHCIMF_01250	FAJAOMDM_00196	EANFKJJL_01100
group_2339		hypothetical protein	128	128	1	1	5410				278	302	289	JDJPLFMB_01218	OBBJEICP_01401	FDNNKEIF_01553	OCFFECFJ_01906	KJMKMIEI_01317	JMMJOIIK_01569	KEMNBNEB_01064	PEJEBIHM_00046	KBCMCOEA_01132	IBLDBGJO_00400	FKEDPCNJ_00842	FEECEENE_00568	GAMNIEKB_00029	PDKLIFDA_01982	BOJNNJPL_00870	NOOEABFB_00870	EMFMPDDI_00869	FCEMFNCF_00868	EFHCPILN_00136	LKGOOJPG_01234	LGDPIAFE_00106	COLKDNOJ_01369	KOFLFIDA_00166	NJAPKECK_01232	IPDIGICE_00559	IFBJEPEO_00521	MAJKKOAK_01272	JGHEKFFM_00401	GICEHBIG_01309	HBIPEFGC_01406		HKJHNDIA_01334	BJNBOLDG_00477	NPMHCIMF_01290	FAJAOMDM_00172	EANFKJJL_01069
group_2433		hypothetical protein	128	128	1	1	26090				602	896	644	JDJPLFMB_01450	OBBJEICP_00403	FDNNKEIF_01766	OCFFECFJ_02113	KJMKMIEI_01231	JMMJOIIK_01351	KEMNBNEB_01528	PEJEBIHM_01669	KBCMCOEA_01365	IBLDBGJO_00258	FKEDPCNJ_01061	FEECEENE_01099	GAMNIEKB_00507	PDKLIFDA_00171	BOJNNJPL_02300	NOOEABFB_02270	EMFMPDDI_02239	FCEMFNCF_02238	EFHCPILN_00996	LKGOOJPG_01372	LGDPIAFE_00244	COLKDNOJ_00453	KOFLFIDA_01013	NJAPKECK_01369	IPDIGICE_01405	IFBJEPEO_00397	MAJKKOAK_01404	JGHEKFFM_00295	GICEHBIG_00442	HBIPEFGC_00496	PNLAOHIE_00301	HKJHNDIA_01480	BJNBOLDG_01493	NPMHCIMF_01466	FAJAOMDM_00055	EANFKJJL_00936
group_2434		hypothetical protein	128	128	1	1	11259				998	1136	1010	JDJPLFMB_01528	OBBJEICP_00272	FDNNKEIF_01878		KJMKMIEI_00793	JMMJOIIK_01297	KEMNBNEB_00548	PEJEBIHM_01476	KBCMCOEA_01441	IBLDBGJO_00695	FKEDPCNJ_00448	FEECEENE_00130	GAMNIEKB_01848	PDKLIFDA_00770	BOJNNJPL_00366	NOOEABFB_00370	EMFMPDDI_00370	FCEMFNCF_00367	EFHCPILN_01130	LKGOOJPG_01428	LGDPIAFE_00300	COLKDNOJ_00293	KOFLFIDA_01145	NJAPKECK_01420	IPDIGICE_00329	IFBJEPEO_01503	MAJKKOAK_01479	JGHEKFFM_01234	GICEHBIG_00301	HBIPEFGC_00339	PNLAOHIE_01259	HKJHNDIA_01542	BJNBOLDG_01638	NPMHCIMF_01536	FAJAOMDM_00042	EANFKJJL_00845
metAA		Homoserine O-acetyltransferase	128	128	1	1	7438				1019	1442	1057	JDJPLFMB_01540	OBBJEICP_00259	FDNNKEIF_01901	OCFFECFJ_00315	KJMKMIEI_00805	JMMJOIIK_01285	KEMNBNEB_00560	PEJEBIHM_01464	KBCMCOEA_01453	IBLDBGJO_00712	FKEDPCNJ_00465	FEECEENE_00118	GAMNIEKB_01836	PDKLIFDA_00758	BOJNNJPL_00354	NOOEABFB_00358	EMFMPDDI_00358	FCEMFNCF_00355	EFHCPILN_01143	LKGOOJPG_01440	LGDPIAFE_00312	COLKDNOJ_00280	KOFLFIDA_01158	NJAPKECK_01432	IPDIGICE_00317	IFBJEPEO_01520	MAJKKOAK_01491	JGHEKFFM_01252	GICEHBIG_00289	HBIPEFGC_00327	PNLAOHIE_01277	HKJHNDIA_01554	BJNBOLDG_01650	NPMHCIMF_01548		EANFKJJL_00833
group_2437		hypothetical protein	128	128	1	1	25369				347	785	405	JDJPLFMB_00033	OBBJEICP_00052	FDNNKEIF_00028	OCFFECFJ_00058	KJMKMIEI_00419	JMMJOIIK_00153	KEMNBNEB_01168	PEJEBIHM_00330	KBCMCOEA_00104	IBLDBGJO_01623	FKEDPCNJ_01154	FEECEENE_00222	GAMNIEKB_00317	PDKLIFDA_00584	BOJNNJPL_00110	NOOEABFB_00115	EMFMPDDI_00116	FCEMFNCF_00114	EFHCPILN_01412	LKGOOJPG_00070	LGDPIAFE_00568	COLKDNOJ_00043	KOFLFIDA_01366	NJAPKECK_00075	IPDIGICE_00051	IFBJEPEO_00066	MAJKKOAK_00063	JGHEKFFM_00054	GICEHBIG_00044	HBIPEFGC_00097	PNLAOHIE_00052	HKJHNDIA_00070	BJNBOLDG_01919	NPMHCIMF_00023	FAJAOMDM_01228	EANFKJJL_00547
dapE_2		Putative succinyl-diaminopimelate desuccinylase DapE	128	128	1	1	11116				1175	1358	1239	JDJPLFMB_00257	OBBJEICP_01844	FDNNKEIF_00335	OCFFECFJ_00355	KJMKMIEI_01851	JMMJOIIK_00839	KEMNBNEB_00718	PEJEBIHM_01238	KBCMCOEA_00339	IBLDBGJO_00682	FKEDPCNJ_00436	FEECEENE_01015	GAMNIEKB_01151	PDKLIFDA_01613	BOJNNJPL_02528	NOOEABFB_02498	EMFMPDDI_02472	FCEMFNCF_02465	EFHCPILN_01634	LKGOOJPG_00298	LGDPIAFE_00795	COLKDNOJ_01858	KOFLFIDA_01588	NJAPKECK_00318	IPDIGICE_01791	IFBJEPEO_01491	MAJKKOAK_00311	JGHEKFFM_01216	GICEHBIG_01804	HBIPEFGC_01863	PNLAOHIE_01243	HKJHNDIA_00312	BJNBOLDG_00028	NPMHCIMF_00262		EANFKJJL_00306
group_2460		hypothetical protein	128	128	1	1	17484			Hypothetical protein with no hits to refseq/uniprot/clusters/cdd/tigrfams/pfam overlapping another protein with hits	188	407	260	JDJPLFMB_00410	OBBJEICP_01687	FDNNKEIF_00511	OCFFECFJ_00602	KJMKMIEI_01597	JMMJOIIK_00990	KEMNBNEB_00869	PEJEBIHM_01017	KBCMCOEA_00498	IBLDBGJO_01290	FKEDPCNJ_00271	FEECEENE_00841	GAMNIEKB_01334	PDKLIFDA_00955	BOJNNJPL_02367	NOOEABFB_02335	EMFMPDDI_02307	FCEMFNCF_02304	EFHCPILN_01807	LKGOOJPG_00449	LGDPIAFE_00946	COLKDNOJ_01694	KOFLFIDA_01750	NJAPKECK_00483	IPDIGICE_01603	IFBJEPEO_01305	MAJKKOAK_00467	JGHEKFFM_01059	GICEHBIG_01620	HBIPEFGC_01694	PNLAOHIE_01085	HKJHNDIA_00498	BJNBOLDG_00206	NPMHCIMF_00414	FAJAOMDM_00907	EANFKJJL_00142
proA		Gamma-glutamyl phosphate reductase	128	128	1	1	18425				1283	1385	1309	JDJPLFMB_00980	OBBJEICP_00612	FDNNKEIF_01248	OCFFECFJ_01694	KJMKMIEI_01467	JMMJOIIK_00729	KEMNBNEB_00458	PEJEBIHM_00550	KBCMCOEA_00649	IBLDBGJO_01491	FKEDPCNJ_01592	FEECEENE_00808	GAMNIEKB_00746	PDKLIFDA_00344	BOJNNJPL_02025	NOOEABFB_02038	EMFMPDDI_02008	FCEMFNCF_02007	EFHCPILN_00795	LKGOOJPG_00735	LGDPIAFE_01233	COLKDNOJ_00685	KOFLFIDA_00803	NJAPKECK_00751	IPDIGICE_01132	IFBJEPEO_00702	MAJKKOAK_00772	JGHEKFFM_00558	GICEHBIG_00700	HBIPEFGC_00749	PNLAOHIE_00563	HKJHNDIA_00804	BJNBOLDG_01244	NPMHCIMF_01036	FAJAOMDM_00519	EANFKJJL_01549
atpC		ATP synthase epsilon chain	128	128	1	1	7453				278	356	298	JDJPLFMB_01532	OBBJEICP_00268	FDNNKEIF_01893	OCFFECFJ_00323	KJMKMIEI_00797	JMMJOIIK_01293	KEMNBNEB_00552	PEJEBIHM_01472	KBCMCOEA_01445	IBLDBGJO_00704	FKEDPCNJ_00457	FEECEENE_00126	GAMNIEKB_01844	PDKLIFDA_00766	BOJNNJPL_00362	NOOEABFB_00366	EMFMPDDI_00366	FCEMFNCF_00363	EFHCPILN_01134	LKGOOJPG_01432	LGDPIAFE_00304	COLKDNOJ_00289	KOFLFIDA_01149	NJAPKECK_01424	IPDIGICE_00325	IFBJEPEO_01512	MAJKKOAK_01483	JGHEKFFM_01244	GICEHBIG_00297	HBIPEFGC_00335	PNLAOHIE_01269	HKJHNDIA_01546	BJNBOLDG_01642	NPMHCIMF_01540	FAJAOMDM_00037	EANFKJJL_00841
adk		Adenylate kinase	128	128	1	1	9591				551	587	566	JDJPLFMB_00367	OBBJEICP_01747	FDNNKEIF_00444	OCFFECFJ_00534	KJMKMIEI_01668	JMMJOIIK_00942	KEMNBNEB_00821	PEJEBIHM_01071	KBCMCOEA_00448	IBLDBGJO_00569	FKEDPCNJ_00336	FEECEENE_00893	GAMNIEKB_01778	PDKLIFDA_00889	BOJNNJPL_02432	NOOEABFB_02402	EMFMPDDI_02375	FCEMFNCF_02369	EFHCPILN_01752	LKGOOJPG_00401	LGDPIAFE_00898	COLKDNOJ_01761	KOFLFIDA_01693	NJAPKECK_00431	IPDIGICE_01655	IFBJEPEO_01366	MAJKKOAK_00419	JGHEKFFM_01117	GICEHBIG_01672	HBIPEFGC_01754	PNLAOHIE_01144	HKJHNDIA_00435	BJNBOLDG_00154	NPMHCIMF_00371	FAJAOMDM_01451	EANFKJJL_00196
group_2527		hypothetical protein	128	128	1	1	23335				926	1118	964	JDJPLFMB_00606	OBBJEICP_01529	FDNNKEIF_00759	OCFFECFJ_01004	KJMKMIEI_01139	JMMJOIIK_01137	KEMNBNEB_00006	PEJEBIHM_00824	KBCMCOEA_01638	IBLDBGJO_01123	FKEDPCNJ_00107	FEECEENE_00712	GAMNIEKB_00050	PDKLIFDA_01636	BOJNNJPL_00757	NOOEABFB_00757	EMFMPDDI_00756	FCEMFNCF_00755	EFHCPILN_02016	LKGOOJPG_00650	LGDPIAFE_01147	COLKDNOJ_01507	KOFLFIDA_00038	NJAPKECK_00668	IPDIGICE_00497	IFBJEPEO_01122	MAJKKOAK_00673	JGHEKFFM_00900	GICEHBIG_01378	HBIPEFGC_01530	PNLAOHIE_00915	HKJHNDIA_00715	BJNBOLDG_00415	NPMHCIMF_00605	FAJAOMDM_00712	EANFKJJL_01632
fepC		Ferric enterobactin transport ATP-binding protein FepC	128	128	1	1	24251				800	1076	903	JDJPLFMB_00720	OBBJEICP_00649	FDNNKEIF_00879	OCFFECFJ_01420	KJMKMIEI_00824	JMMJOIIK_00475	KEMNBNEB_00204	PEJEBIHM_01766	KBCMCOEA_00896	IBLDBGJO_01048	FKEDPCNJ_00955	FEECEENE_01233	GAMNIEKB_00709	PDKLIFDA_00406	BOJNNJPL_01924	NOOEABFB_01937	EMFMPDDI_01912	FCEMFNCF_01911	EFHCPILN_00758	LKGOOJPG_00988	LGDPIAFE_01487	COLKDNOJ_00726	KOFLFIDA_00766	NJAPKECK_01005	IPDIGICE_01097	IFBJEPEO_00966	MAJKKOAK_01026	JGHEKFFM_00771	GICEHBIG_00735	HBIPEFGC_00786	PNLAOHIE_00779	HKJHNDIA_01097	BJNBOLDG_01209	NPMHCIMF_00732	FAJAOMDM_00314	EANFKJJL_01304
rplY		50S ribosomal protein L25	128	128	1	1	24657				584	650	622	JDJPLFMB_00799	OBBJEICP_00800	FDNNKEIF_01053	OCFFECFJ_01241	KJMKMIEI_00906	JMMJOIIK_00568	KEMNBNEB_00297	PEJEBIHM_00387	KBCMCOEA_00813	IBLDBGJO_01312	FKEDPCNJ_01614	FEECEENE_01345	GAMNIEKB_01918	PDKLIFDA_01806	BOJNNJPL_01732	NOOEABFB_01745	EMFMPDDI_01720	FCEMFNCF_01719	EFHCPILN_00591	LKGOOJPG_00894	LGDPIAFE_01393	COLKDNOJ_00912	KOFLFIDA_00603	NJAPKECK_00922	IPDIGICE_00925	IFBJEPEO_00875	MAJKKOAK_00938	JGHEKFFM_00718	GICEHBIG_00914	HBIPEFGC_00949	PNLAOHIE_00723	HKJHNDIA_00966	BJNBOLDG_00998	NPMHCIMF_00870	FAJAOMDM_00509	EANFKJJL_01386
uvrC		UvrABC system protein C	128	128	1	1	14262				2225	2720	2387	JDJPLFMB_00908	OBBJEICP_01178	FDNNKEIF_01113	OCFFECFJ_01361	KJMKMIEI_00949	JMMJOIIK_00612	KEMNBNEB_00341	PEJEBIHM_00430	KBCMCOEA_00770	IBLDBGJO_01355	FKEDPCNJ_01717	FEECEENE_01302	GAMNIEKB_01521	PDKLIFDA_01417	BOJNNJPL_01155	NOOEABFB_01154	EMFMPDDI_01152	FCEMFNCF_01151	EFHCPILN_00430	LKGOOJPG_00850	LGDPIAFE_01349	COLKDNOJ_01092	KOFLFIDA_00397	NJAPKECK_00872	IPDIGICE_00863	IFBJEPEO_00841	MAJKKOAK_00895	JGHEKFFM_00678	GICEHBIG_00978	HBIPEFGC_01113	PNLAOHIE_00683	HKJHNDIA_00928	BJNBOLDG_00928	NPMHCIMF_00978	FAJAOMDM_00481	EANFKJJL_01429
ppnK		NAD kinase	128	128	1	1	3886				896	1244	974	JDJPLFMB_00987	OBBJEICP_00602	FDNNKEIF_01262	OCFFECFJ_01702	KJMKMIEI_01471	JMMJOIIK_00733	KEMNBNEB_00462	PEJEBIHM_00554	KBCMCOEA_00645	IBLDBGJO_01498	FKEDPCNJ_01585	FEECEENE_00804	GAMNIEKB_00758	PDKLIFDA_00332	BOJNNJPL_02041	NOOEABFB_02054	EMFMPDDI_02024	FCEMFNCF_02023	EFHCPILN_00805	LKGOOJPG_00731	LGDPIAFE_01229	COLKDNOJ_00672	KOFLFIDA_00817	NJAPKECK_00747	IPDIGICE_01142	IFBJEPEO_00695	MAJKKOAK_00768	JGHEKFFM_00553	GICEHBIG_00690	HBIPEFGC_00739	PNLAOHIE_00558	HKJHNDIA_00800	BJNBOLDG_01253	NPMHCIMF_01055	FAJAOMDM_00528	EANFKJJL_01553
dapB		4-hydroxy-tetrahydrodipicolinate reductase	128	128	1	1	25910				716	764	751	JDJPLFMB_01405	OBBJEICP_00436	FDNNKEIF_01719	OCFFECFJ_02077	KJMKMIEI_01193	JMMJOIIK_01389	KEMNBNEB_01433	PEJEBIHM_01630	KBCMCOEA_01326	IBLDBGJO_00292	FKEDPCNJ_01095	FEECEENE_01058	GAMNIEKB_01287	PDKLIFDA_00206	BOJNNJPL_02237	NOOEABFB_02230	EMFMPDDI_02199	FCEMFNCF_02198	EFHCPILN_00961	LKGOOJPG_01334	LGDPIAFE_00206	COLKDNOJ_00503	KOFLFIDA_00980	NJAPKECK_01332	IPDIGICE_01376	IFBJEPEO_00430	MAJKKOAK_01366	JGHEKFFM_00329	GICEHBIG_00471	HBIPEFGC_00569	PNLAOHIE_00335	HKJHNDIA_01442	BJNBOLDG_01464	NPMHCIMF_01424		EANFKJJL_00973
phoU1		Phosphate-specific transport system accessory protein PhoU	128	128	1	1	17480				671	773	687	JDJPLFMB_00408	OBBJEICP_01689	FDNNKEIF_00509	OCFFECFJ_00600	KJMKMIEI_01595	JMMJOIIK_00992	KEMNBNEB_00871	PEJEBIHM_01015	KBCMCOEA_00500	IBLDBGJO_01292	FKEDPCNJ_00273	FEECEENE_00843	GAMNIEKB_01332	PDKLIFDA_00953	BOJNNJPL_02369	NOOEABFB_02337	EMFMPDDI_02309	FCEMFNCF_02306	EFHCPILN_01805	LKGOOJPG_00451	LGDPIAFE_00948	COLKDNOJ_01696	KOFLFIDA_01748	NJAPKECK_00485	IPDIGICE_01605	IFBJEPEO_01307	MAJKKOAK_00469	JGHEKFFM_01061	GICEHBIG_01622	HBIPEFGC_01696	PNLAOHIE_01087	HKJHNDIA_00496	BJNBOLDG_00204	NPMHCIMF_00412	FAJAOMDM_00909	EANFKJJL_00140
pdxK		Pyridoxine/pyridoxal/pyridoxamine kinase	128	128	1	1	24129				863	968	879	JDJPLFMB_00644	OBBJEICP_00717	FDNNKEIF_00799	OCFFECFJ_01656	KJMKMIEI_00098	JMMJOIIK_00402	KEMNBNEB_00131	PEJEBIHM_00210	KBCMCOEA_00968	IBLDBGJO_00993	FKEDPCNJ_00012	FEECEENE_01160	GAMNIEKB_00253	PDKLIFDA_01930	BOJNNJPL_01860	NOOEABFB_01873	EMFMPDDI_01848	FCEMFNCF_01847	EFHCPILN_00679	LKGOOJPG_01061	LGDPIAFE_01561	COLKDNOJ_00812	KOFLFIDA_00692	NJAPKECK_01076	IPDIGICE_01033	IFBJEPEO_01027	MAJKKOAK_01101	JGHEKFFM_00814	GICEHBIG_00800	HBIPEFGC_00857	PNLAOHIE_00822	HKJHNDIA_01164	BJNBOLDG_01133	NPMHCIMF_00643	FAJAOMDM_00272	EANFKJJL_01233
sucC		Succinate--CoA ligase [ADP-forming] subunit beta	128	128	1	1	14020				1061	1310	1199	JDJPLFMB_00868	OBBJEICP_01145	FDNNKEIF_01156	OCFFECFJ_01464	KJMKMIEI_01386	JMMJOIIK_00650	KEMNBNEB_00379	PEJEBIHM_00469	KBCMCOEA_00730	IBLDBGJO_01389	FKEDPCNJ_01377	FEECEENE_00278	GAMNIEKB_00927	PDKLIFDA_01457	BOJNNJPL_01242	NOOEABFB_01242	EMFMPDDI_01240	FCEMFNCF_01239	EFHCPILN_00463	LKGOOJPG_00812	LGDPIAFE_01311	COLKDNOJ_01060	KOFLFIDA_00430	NJAPKECK_00830	IPDIGICE_00831	IFBJEPEO_00808	MAJKKOAK_00857	JGHEKFFM_00648	GICEHBIG_01010	HBIPEFGC_01080	PNLAOHIE_00653	HKJHNDIA_00881	BJNBOLDG_00837	NPMHCIMF_00938		EANFKJJL_01469
sucD		Succinate--CoA ligase [ADP-forming] subunit alpha	128	128	1	1	14019				896	935	918	JDJPLFMB_00869	OBBJEICP_01144	FDNNKEIF_01155	OCFFECFJ_01463	KJMKMIEI_01387	JMMJOIIK_00651	KEMNBNEB_00380	PEJEBIHM_00470	KBCMCOEA_00729	IBLDBGJO_01390	FKEDPCNJ_01376	FEECEENE_00279	GAMNIEKB_00928	PDKLIFDA_01458	BOJNNJPL_01243	NOOEABFB_01243	EMFMPDDI_01241	FCEMFNCF_01240	EFHCPILN_00464	LKGOOJPG_00811	LGDPIAFE_01310	COLKDNOJ_01059	KOFLFIDA_00431	NJAPKECK_00829	IPDIGICE_00830	IFBJEPEO_00807	MAJKKOAK_00856	JGHEKFFM_00647	GICEHBIG_01011	HBIPEFGC_01079	PNLAOHIE_00652	HKJHNDIA_00880	BJNBOLDG_00836	NPMHCIMF_00939		EANFKJJL_01470
trmL		tRNA (cytidine(34)-2'-O)-methyltransferase	128	128	1	1	26015				599	977	673	JDJPLFMB_01424	OBBJEICP_00420	FDNNKEIF_01740	OCFFECFJ_02093	KJMKMIEI_01209	JMMJOIIK_01373	KEMNBNEB_01550	PEJEBIHM_01647	KBCMCOEA_01343	IBLDBGJO_00278	FKEDPCNJ_01081	FEECEENE_01075	GAMNIEKB_01953	PDKLIFDA_00193	BOJNNJPL_02220	NOOEABFB_02247	EMFMPDDI_02216	FCEMFNCF_02215	EFHCPILN_00977	LKGOOJPG_01350	LGDPIAFE_00222	COLKDNOJ_00476	KOFLFIDA_00996	NJAPKECK_01348	IPDIGICE_01388	IFBJEPEO_00416	MAJKKOAK_01383	JGHEKFFM_00314	GICEHBIG_00459	HBIPEFGC_00553	PNLAOHIE_00320	HKJHNDIA_01459	BJNBOLDG_01476	NPMHCIMF_01441	FAJAOMDM_00073	EANFKJJL_00957
fhs		Formate--tetrahydrofolate ligase	128	128	1	1	11742				1517	1571	1519	JDJPLFMB_00184	OBBJEICP_00164	FDNNKEIF_00250	OCFFECFJ_02316	KJMKMIEI_00616	JMMJOIIK_00309	KEMNBNEB_01324	PEJEBIHM_01312	KBCMCOEA_00264	IBLDBGJO_00762	FKEDPCNJ_00529	FEECEENE_01642	GAMNIEKB_01667	PDKLIFDA_01578	BOJNNJPL_00227	NOOEABFB_00232	EMFMPDDI_00233	FCEMFNCF_00232	EFHCPILN_01292	LKGOOJPG_00226	LGDPIAFE_00723	COLKDNOJ_00164	KOFLFIDA_01251	NJAPKECK_00238	IPDIGICE_00196	IFBJEPEO_01565	MAJKKOAK_00240	JGHEKFFM_01287	GICEHBIG_00167	HBIPEFGC_00210	PNLAOHIE_01310	HKJHNDIA_00236	BJNBOLDG_01791	NPMHCIMF_00189	FAJAOMDM_01031	EANFKJJL_00383
proB		Glutamate 5-kinase	128	128	1	1	11054				92	1451	1129	JDJPLFMB_00262	OBBJEICP_01839	FDNNKEIF_00340	OCFFECFJ_00365	KJMKMIEI_01856	JMMJOIIK_00844	KEMNBNEB_00723	PEJEBIHM_01233	KBCMCOEA_00344	IBLDBGJO_00677	FKEDPCNJ_00431	FEECEENE_01003	GAMNIEKB_01156	PDKLIFDA_00010	BOJNNJPL_02523	NOOEABFB_02493	EMFMPDDI_02467	FCEMFNCF_02460	EFHCPILN_01639	LKGOOJPG_00303	LGDPIAFE_00800	COLKDNOJ_01853	KOFLFIDA_01593	NJAPKECK_00323	IPDIGICE_01786	IFBJEPEO_01486	MAJKKOAK_00316	JGHEKFFM_01211	GICEHBIG_01799	HBIPEFGC_01858	PNLAOHIE_01238	HKJHNDIA_00325	BJNBOLDG_00033	NPMHCIMF_00267	FAJAOMDM_01013	EANFKJJL_00301
dapD		2,3,4,5-tetrahydropyridine-2,6-dicarboxylate N-succinyltransferase	128	128	1	1	25849				959	1019	994	JDJPLFMB_00497	OBBJEICP_01604	FDNNKEIF_00631	OCFFECFJ_00682	KJMKMIEI_00749	JMMJOIIK_01080	KEMNBNEB_00958	PEJEBIHM_00929	KBCMCOEA_01521	IBLDBGJO_01233	FKEDPCNJ_00215	FEECEENE_00165	GAMNIEKB_01314	PDKLIFDA_01342	BOJNNJPL_00659	NOOEABFB_00662	EMFMPDDI_00660	FCEMFNCF_00660	EFHCPILN_01941	LKGOOJPG_00540	LGDPIAFE_01037	COLKDNOJ_01592	KOFLFIDA_01832	NJAPKECK_00568	IPDIGICE_01489	IFBJEPEO_01241	MAJKKOAK_00564	JGHEKFFM_01013	GICEHBIG_01471	HBIPEFGC_01604	PNLAOHIE_01039	HKJHNDIA_00597	BJNBOLDG_00345	NPMHCIMF_00504		EANFKJJL_00049
thrC		Threonine synthase	128	128	1	1	18423				1481	1646	1494	JDJPLFMB_00982	OBBJEICP_00610	FDNNKEIF_01250	OCFFECFJ_01695	KJMKMIEI_01468	JMMJOIIK_00730	KEMNBNEB_00459	PEJEBIHM_00551	KBCMCOEA_00648	IBLDBGJO_01493	FKEDPCNJ_01590	FEECEENE_00807	GAMNIEKB_00748	PDKLIFDA_00342	BOJNNJPL_02027	NOOEABFB_02040	EMFMPDDI_02010	FCEMFNCF_02009	EFHCPILN_00797	LKGOOJPG_00734	LGDPIAFE_01232	COLKDNOJ_00683	KOFLFIDA_00805	NJAPKECK_00750	IPDIGICE_01133	IFBJEPEO_00700	MAJKKOAK_00771	JGHEKFFM_00556	GICEHBIG_00699	HBIPEFGC_00747	PNLAOHIE_00561	HKJHNDIA_00803	BJNBOLDG_01245	NPMHCIMF_01038		EANFKJJL_01550
znuB		High-affinity zinc uptake system membrane protein ZnuB	128	128	1	1	24249				776	905	836	JDJPLFMB_00719	OBBJEICP_00648	FDNNKEIF_00878	OCFFECFJ_01421	KJMKMIEI_00823	JMMJOIIK_00474	KEMNBNEB_00203	PEJEBIHM_01765	KBCMCOEA_00897	IBLDBGJO_01047	FKEDPCNJ_00954	FEECEENE_01232	GAMNIEKB_00710	PDKLIFDA_00405	BOJNNJPL_01925	NOOEABFB_01938	EMFMPDDI_01913	FCEMFNCF_01912	EFHCPILN_00759	LKGOOJPG_00989	LGDPIAFE_01488	COLKDNOJ_00725	KOFLFIDA_00767	NJAPKECK_01006	IPDIGICE_01098	IFBJEPEO_00967	MAJKKOAK_01027	JGHEKFFM_00772	GICEHBIG_00734	HBIPEFGC_00785	PNLAOHIE_00780	HKJHNDIA_01098	BJNBOLDG_01210	NPMHCIMF_00731	FAJAOMDM_00313	EANFKJJL_01303
uvrA_2		UvrABC system protein A	128	128	1	1	14264				1922	3116	2993	JDJPLFMB_00909	OBBJEICP_01179	FDNNKEIF_01112	OCFFECFJ_01362	KJMKMIEI_00948	JMMJOIIK_00611	KEMNBNEB_00340	PEJEBIHM_00429	KBCMCOEA_00771	IBLDBGJO_01354	FKEDPCNJ_01718	FEECEENE_01303	GAMNIEKB_01522	PDKLIFDA_01415	BOJNNJPL_01154	NOOEABFB_01153	EMFMPDDI_01151	FCEMFNCF_01150	EFHCPILN_00429	LKGOOJPG_00851	LGDPIAFE_01350	COLKDNOJ_01093	KOFLFIDA_00396	NJAPKECK_00873	IPDIGICE_00864	IFBJEPEO_00842	MAJKKOAK_00896	JGHEKFFM_00679	GICEHBIG_00977	HBIPEFGC_01114	PNLAOHIE_00684	HKJHNDIA_00929	BJNBOLDG_00929	NPMHCIMF_00979	FAJAOMDM_00482	EANFKJJL_01428
argH		Argininosuccinate lyase	128	128	1	1	3959				1145	1745	1488	JDJPLFMB_00997	OBBJEICP_00587	FDNNKEIF_01272	OCFFECFJ_01108	KJMKMIEI_01480	JMMJOIIK_00742	KEMNBNEB_00471	PEJEBIHM_00563	KBCMCOEA_00636	IBLDBGJO_00965	FKEDPCNJ_00040	FEECEENE_00796	GAMNIEKB_00772	PDKLIFDA_00322	BOJNNJPL_02054	NOOEABFB_02067	EMFMPDDI_02037	FCEMFNCF_02036	EFHCPILN_00820	LKGOOJPG_00722	LGDPIAFE_01220	COLKDNOJ_00657	KOFLFIDA_00832	NJAPKECK_00737	IPDIGICE_01158	IFBJEPEO_01070	MAJKKOAK_00758	JGHEKFFM_00853	GICEHBIG_00674	HBIPEFGC_00724	PNLAOHIE_00868	HKJHNDIA_00792	BJNBOLDG_01268	NPMHCIMF_01065	FAJAOMDM_00099	EANFKJJL_01562
aroC		Chorismate synthase	128	128	1	1	24557				1085	1196	1188	JDJPLFMB_00757	OBBJEICP_00774	FDNNKEIF_01010	OCFFECFJ_01210	KJMKMIEI_00877	JMMJOIIK_00531	KEMNBNEB_00260	PEJEBIHM_01817	KBCMCOEA_00842	IBLDBGJO_01098	FKEDPCNJ_01011	FEECEENE_01380	GAMNIEKB_01020	PDKLIFDA_01845	BOJNNJPL_01756	NOOEABFB_01769	EMFMPDDI_01744	FCEMFNCF_01743	EFHCPILN_00617	LKGOOJPG_00932	LGDPIAFE_01430	COLKDNOJ_00888	KOFLFIDA_00629	NJAPKECK_00951	IPDIGICE_00949	IFBJEPEO_00912	MAJKKOAK_00970	JGHEKFFM_00739	GICEHBIG_00889	HBIPEFGC_00921	PNLAOHIE_00746	HKJHNDIA_00997	BJNBOLDG_01023	NPMHCIMF_00828		EANFKJJL_01357
fprA		NADPH-ferredoxin reductase FprA	128	128	1	1	18206				1394	1793	1468	JDJPLFMB_00066	OBBJEICP_00097	FDNNKEIF_00061	OCFFECFJ_00124	KJMKMIEI_00446	JMMJOIIK_00178	KEMNBNEB_01193	PEJEBIHM_00356	KBCMCOEA_00131	IBLDBGJO_01596	FKEDPCNJ_01180	FEECEENE_01495	GAMNIEKB_00365	PDKLIFDA_00541	BOJNNJPL_00163	NOOEABFB_00168	EMFMPDDI_00169	FCEMFNCF_00168	EFHCPILN_01370	LKGOOJPG_00095	LGDPIAFE_00593	COLKDNOJ_00087	KOFLFIDA_01317	NJAPKECK_00101	IPDIGICE_00089	IFBJEPEO_00104	MAJKKOAK_00088	JGHEKFFM_00083	GICEHBIG_00080	HBIPEFGC_00138	PNLAOHIE_00082	HKJHNDIA_00100	BJNBOLDG_01879	NPMHCIMF_00052	FAJAOMDM_01257	EANFKJJL_00520
ybeY		Endoribonuclease YbeY	128	128	1	1	24625				542	620	550	JDJPLFMB_00775	OBBJEICP_00792	FDNNKEIF_01027	OCFFECFJ_01233	KJMKMIEI_00898	JMMJOIIK_00560	KEMNBNEB_00289	PEJEBIHM_01837	KBCMCOEA_00821	IBLDBGJO_01308	FKEDPCNJ_01610	FEECEENE_01353	GAMNIEKB_01004	PDKLIFDA_01828	BOJNNJPL_01740	NOOEABFB_01753	EMFMPDDI_01728	FCEMFNCF_01727	EFHCPILN_00599	LKGOOJPG_00903	LGDPIAFE_01401	COLKDNOJ_00904	KOFLFIDA_00611	NJAPKECK_00931	IPDIGICE_00932	IFBJEPEO_00879	MAJKKOAK_00946	JGHEKFFM_00722	GICEHBIG_00906	HBIPEFGC_00940	PNLAOHIE_00727	HKJHNDIA_00974	BJNBOLDG_01006	NPMHCIMF_00846	FAJAOMDM_00379	EANFKJJL_01378
pyrI		Aspartate carbamoyltransferase regulatory chain	128	128	1	1	24821				317	434	418	JDJPLFMB_00817	OBBJEICP_00854	FDNNKEIF_01073	OCFFECFJ_01285	KJMKMIEI_00925	JMMJOIIK_00587	KEMNBNEB_00316	PEJEBIHM_00406	KBCMCOEA_00794	IBLDBGJO_01340	FKEDPCNJ_01639	FEECEENE_01328	GAMNIEKB_01565	PDKLIFDA_02220	BOJNNJPL_01588	NOOEABFB_01601	EMFMPDDI_01571	FCEMFNCF_01571	EFHCPILN_00539	LKGOOJPG_00875	LGDPIAFE_01374	COLKDNOJ_00969	KOFLFIDA_00545	NJAPKECK_00903	IPDIGICE_00882	IFBJEPEO_00856	MAJKKOAK_00919	JGHEKFFM_00693	GICEHBIG_00961	HBIPEFGC_01000	PNLAOHIE_00698	HKJHNDIA_00949	BJNBOLDG_00945	NPMHCIMF_00888	FAJAOMDM_00494	EANFKJJL_01405
argF		Ornithine carbamoyltransferase	128	128	1	1	3786				263	977	959	JDJPLFMB_01000	OBBJEICP_00583	FDNNKEIF_01275	OCFFECFJ_01103	KJMKMIEI_01483	JMMJOIIK_00745	KEMNBNEB_00474	PEJEBIHM_00566	KBCMCOEA_00633	IBLDBGJO_00962	FKEDPCNJ_00043	FEECEENE_00793	GAMNIEKB_00781	PDKLIFDA_00318	BOJNNJPL_02057	NOOEABFB_02070	EMFMPDDI_02040	FCEMFNCF_02039	EFHCPILN_00823	LKGOOJPG_00719	LGDPIAFE_01217	COLKDNOJ_00654	KOFLFIDA_00835	NJAPKECK_00734	IPDIGICE_01167	IFBJEPEO_01073	MAJKKOAK_00755	JGHEKFFM_00856	GICEHBIG_00668	HBIPEFGC_00721	PNLAOHIE_00871	HKJHNDIA_00789	BJNBOLDG_01271	NPMHCIMF_01068	FAJAOMDM_00101	EANFKJJL_01565
hom		Homoserine dehydrogenase	128	128	1	1	11150				1217	1415	1317	JDJPLFMB_01521	OBBJEICP_01850	FDNNKEIF_01869	OCFFECFJ_00342	KJMKMIEI_00782	JMMJOIIK_01306	KEMNBNEB_00539	PEJEBIHM_01486	KBCMCOEA_01430	IBLDBGJO_00686	FKEDPCNJ_00440	FEECEENE_00138	GAMNIEKB_01144	PDKLIFDA_01606	BOJNNJPL_02542	NOOEABFB_02512	EMFMPDDI_02486	FCEMFNCF_02479	EFHCPILN_01624	LKGOOJPG_01419	LGDPIAFE_00291	COLKDNOJ_01872	KOFLFIDA_01582	NJAPKECK_01410	IPDIGICE_01805	IFBJEPEO_01495	MAJKKOAK_01470	JGHEKFFM_01220	GICEHBIG_01818	HBIPEFGC_01871	PNLAOHIE_01247	HKJHNDIA_01535	BJNBOLDG_00014	NPMHCIMF_01529		EANFKJJL_00855
greA		Transcription elongation factor GreA	128	128	1	1	24189				443	494	480	JDJPLFMB_00701	OBBJEICP_00629	FDNNKEIF_00860	OCFFECFJ_01443	KJMKMIEI_00150	JMMJOIIK_00457	KEMNBNEB_00186	PEJEBIHM_01747	KBCMCOEA_00915	IBLDBGJO_01027	FKEDPCNJ_00934	FEECEENE_01215	GAMNIEKB_00729	PDKLIFDA_00387	BOJNNJPL_01943	NOOEABFB_01956	EMFMPDDI_01931	FCEMFNCF_01930	EFHCPILN_00778	LKGOOJPG_01006	LGDPIAFE_01505	COLKDNOJ_00705	KOFLFIDA_00786	NJAPKECK_01024	IPDIGICE_01115	IFBJEPEO_00986	MAJKKOAK_01045	JGHEKFFM_00791	GICEHBIG_00717	HBIPEFGC_00766	PNLAOHIE_00799	HKJHNDIA_01115	BJNBOLDG_01227	NPMHCIMF_00713	FAJAOMDM_00296	EANFKJJL_01286
pnp		Polyribonucleotide nucleotidyltransferase	128	128	1	1	8674				2540	2885	2687	JDJPLFMB_00280	OBBJEICP_01806	FDNNKEIF_00359	OCFFECFJ_00444	KJMKMIEI_00244	JMMJOIIK_00862	KEMNBNEB_00741	PEJEBIHM_01157	KBCMCOEA_00362	IBLDBGJO_00645	FKEDPCNJ_00409	FEECEENE_00982	GAMNIEKB_01589	PDKLIFDA_00043	BOJNNJPL_02491	NOOEABFB_02461	EMFMPDDI_02434	FCEMFNCF_02428	EFHCPILN_01685	LKGOOJPG_00321	LGDPIAFE_00818	COLKDNOJ_01821	KOFLFIDA_01629	NJAPKECK_00342	IPDIGICE_00370	IFBJEPEO_01456	MAJKKOAK_00334	JGHEKFFM_01198	GICEHBIG_00343	HBIPEFGC_01825	PNLAOHIE_01225	HKJHNDIA_00345	BJNBOLDG_01599	NPMHCIMF_00285	FAJAOMDM_01379	EANFKJJL_00282
gatC		Glutamyl-tRNA(Gln) amidotransferase subunit C	128	128	1	1	7031				215	458	297	JDJPLFMB_01565	OBBJEICP_00239	FDNNKEIF_01925	OCFFECFJ_00283	KJMKMIEI_01730	JMMJOIIK_01249	KEMNBNEB_00596	PEJEBIHM_01436	KBCMCOEA_01481	IBLDBGJO_00741	FKEDPCNJ_00512	FEECEENE_00096	GAMNIEKB_01184	PDKLIFDA_00724	BOJNNJPL_00310	NOOEABFB_00315	EMFMPDDI_00315	FCEMFNCF_00312	EFHCPILN_01222	LKGOOJPG_01476	LGDPIAFE_00349	COLKDNOJ_00261	KOFLFIDA_01178	NJAPKECK_01458	IPDIGICE_00290	IFBJEPEO_01548	MAJKKOAK_01518	JGHEKFFM_01272	GICEHBIG_00262	HBIPEFGC_00280	PNLAOHIE_01297	HKJHNDIA_01580	BJNBOLDG_01727	NPMHCIMF_01622	FAJAOMDM_00004	EANFKJJL_00806
leuA		2-isopropylmalate synthase	128	128	1	1	11823				1904	1955	1913	JDJPLFMB_00160	OBBJEICP_00156	FDNNKEIF_00228	OCFFECFJ_02336	KJMKMIEI_00606	JMMJOIIK_00297	KEMNBNEB_01312	PEJEBIHM_01322	KBCMCOEA_00254	IBLDBGJO_00775	FKEDPCNJ_00545	FEECEENE_01651	GAMNIEKB_01656	PDKLIFDA_02159	BOJNNJPL_00215	NOOEABFB_00220	EMFMPDDI_00221	FCEMFNCF_00220	EFHCPILN_01300	LKGOOJPG_00214	LGDPIAFE_00711	COLKDNOJ_00156	KOFLFIDA_01259	NJAPKECK_00228	IPDIGICE_00183	IFBJEPEO_01578	MAJKKOAK_00229	JGHEKFFM_01296	GICEHBIG_00152	HBIPEFGC_00202	PNLAOHIE_01319	HKJHNDIA_00215	BJNBOLDG_01802	NPMHCIMF_00168		EANFKJJL_00393
prfA		Peptide chain release factor 1	128	128	1	1	5811				1082	1193	1106	JDJPLFMB_00474	OBBJEICP_01626	FDNNKEIF_00596	OCFFECFJ_00660	KJMKMIEI_00733	JMMJOIIK_01064	KEMNBNEB_00942	PEJEBIHM_00945		IBLDBGJO_01251	FKEDPCNJ_00230	FEECEENE_00182	GAMNIEKB_02064	PDKLIFDA_01321	BOJNNJPL_00639	NOOEABFB_00642	EMFMPDDI_00640	FCEMFNCF_00640	EFHCPILN_01919	LKGOOJPG_00524	LGDPIAFE_01021	COLKDNOJ_01609	KOFLFIDA_01810	NJAPKECK_00552	IPDIGICE_01509	IFBJEPEO_01260	MAJKKOAK_00547	JGHEKFFM_01027	GICEHBIG_01491	HBIPEFGC_01626	PNLAOHIE_01053	HKJHNDIA_00578	BJNBOLDG_00318	NPMHCIMF_00481	FAJAOMDM_00864	EANFKJJL_00065
leuD		3-isopropylmalate dehydratase small subunit	128	128	1	1	7669				680	758	687	JDJPLFMB_00197	OBBJEICP_01860	FDNNKEIF_00264	OCFFECFJ_02253	KJMKMIEI_00634	JMMJOIIK_01607	KEMNBNEB_01603	PEJEBIHM_01295	KBCMCOEA_00283	IBLDBGJO_00170	FKEDPCNJ_01234	FEECEENE_01629	GAMNIEKB_01693	PDKLIFDA_01593	BOJNNJPL_02550	NOOEABFB_02520	EMFMPDDI_02494	FCEMFNCF_02487	EFHCPILN_01614	LKGOOJPG_00240	LGDPIAFE_00737	COLKDNOJ_01880	KOFLFIDA_01572	NJAPKECK_00255	IPDIGICE_01822	IFBJEPEO_00309	MAJKKOAK_00253	JGHEKFFM_00220	GICEHBIG_01835	HBIPEFGC_01885	PNLAOHIE_00229	HKJHNDIA_00248	BJNBOLDG_02154	NPMHCIMF_00202		EANFKJJL_00365
def_2		Peptide deformylase	128	128	1	1	6641				479	497	484	JDJPLFMB_00840	OBBJEICP_01203	FDNNKEIF_01187	OCFFECFJ_01498	KJMKMIEI_01435	JMMJOIIK_00695	KEMNBNEB_00424	PEJEBIHM_00517	KBCMCOEA_00681	IBLDBGJO_01455	FKEDPCNJ_01315	FEECEENE_01257	GAMNIEKB_00996	PDKLIFDA_01513	BOJNNJPL_01126	NOOEABFB_01125	EMFMPDDI_01123	FCEMFNCF_01122	EFHCPILN_00404	LKGOOJPG_00767	LGDPIAFE_01266	COLKDNOJ_01123	KOFLFIDA_00372	NJAPKECK_00783	IPDIGICE_00764	IFBJEPEO_00739	MAJKKOAK_00807	JGHEKFFM_00590	GICEHBIG_01104	HBIPEFGC_01139	PNLAOHIE_00595	HKJHNDIA_00837	BJNBOLDG_00749	NPMHCIMF_00910	FAJAOMDM_00403	EANFKJJL_01516
amt		Ammonia channel	128	128	1	1	25563				293	1322	1273	JDJPLFMB_00127	OBBJEICP_00207	FDNNKEIF_00183	OCFFECFJ_00215	KJMKMIEI_00580	JMMJOIIK_00270	KEMNBNEB_01285	PEJEBIHM_01348	KBCMCOEA_00228	IBLDBGJO_00803	FKEDPCNJ_00580	FEECEENE_01406	GAMNIEKB_01643	PDKLIFDA_02287	BOJNNJPL_00274	NOOEABFB_00279	EMFMPDDI_00280	FCEMFNCF_00279	EFHCPILN_01253	LKGOOJPG_00187	LGDPIAFE_00684	COLKDNOJ_00233	KOFLFIDA_01213	NJAPKECK_00202	IPDIGICE_00252	IFBJEPEO_01606	MAJKKOAK_00202	JGHEKFFM_01325	GICEHBIG_00224	HBIPEFGC_00248	PNLAOHIE_01349	HKJHNDIA_00178	BJNBOLDG_01754	NPMHCIMF_00126		EANFKJJL_00419
group_3595		hypothetical protein	128	128	1	1	26035				182	290	271	JDJPLFMB_01426	OBBJEICP_00418	FDNNKEIF_01742	OCFFECFJ_02095	KJMKMIEI_01211	JMMJOIIK_01371	KEMNBNEB_01548	PEJEBIHM_01649	KBCMCOEA_01345	IBLDBGJO_00276	FKEDPCNJ_01079	FEECEENE_01077	GAMNIEKB_01951	PDKLIFDA_00191	BOJNNJPL_02218	NOOEABFB_02249	EMFMPDDI_02218	FCEMFNCF_02217	EFHCPILN_00979	LKGOOJPG_01352	LGDPIAFE_00224	COLKDNOJ_00474	KOFLFIDA_00998	NJAPKECK_01350	IPDIGICE_01390	IFBJEPEO_00414	MAJKKOAK_01385	JGHEKFFM_00312	GICEHBIG_00457	HBIPEFGC_00519	PNLAOHIE_00318	HKJHNDIA_01461	BJNBOLDG_01478	NPMHCIMF_01443		EANFKJJL_00955
group_3753		hypothetical protein	128	128	1	1	26021				1364	1364	1364	JDJPLFMB_01425	OBBJEICP_00419	FDNNKEIF_01741	OCFFECFJ_02094	KJMKMIEI_01210	JMMJOIIK_01372	KEMNBNEB_01549	PEJEBIHM_01648	KBCMCOEA_01344	IBLDBGJO_00277	FKEDPCNJ_01080	FEECEENE_01076	GAMNIEKB_01952	PDKLIFDA_00192	BOJNNJPL_02219	NOOEABFB_02248	EMFMPDDI_02217	FCEMFNCF_02216	EFHCPILN_00978	LKGOOJPG_01351	LGDPIAFE_00223	COLKDNOJ_00475	KOFLFIDA_00997	NJAPKECK_01349	IPDIGICE_01389	IFBJEPEO_00415	MAJKKOAK_01384	JGHEKFFM_00313	GICEHBIG_00458	HBIPEFGC_00520	PNLAOHIE_00319	HKJHNDIA_01460	BJNBOLDG_01477	NPMHCIMF_01442		EANFKJJL_00956
rpmE		50S ribosomal protein L31	128	128	1	1	5812				209	218	211	JDJPLFMB_00473	OBBJEICP_01627	FDNNKEIF_00595	OCFFECFJ_00659	KJMKMIEI_00732	JMMJOIIK_01063	KEMNBNEB_00941	PEJEBIHM_00946		IBLDBGJO_01252	FKEDPCNJ_00231	FEECEENE_00183	GAMNIEKB_02063	PDKLIFDA_01320	BOJNNJPL_00638	NOOEABFB_00641	EMFMPDDI_00639	FCEMFNCF_00639	EFHCPILN_01918	LKGOOJPG_00523	LGDPIAFE_01020	COLKDNOJ_01610	KOFLFIDA_01809	NJAPKECK_00551	IPDIGICE_01510	IFBJEPEO_01261	MAJKKOAK_00546	JGHEKFFM_01028	GICEHBIG_01492	HBIPEFGC_01627	PNLAOHIE_01054	HKJHNDIA_00575	BJNBOLDG_00317	NPMHCIMF_00480	FAJAOMDM_00865	EANFKJJL_00066
leuC		3-isopropylmalate dehydratase large subunit	128	128	1	1	7668				1403	1421	1403	JDJPLFMB_00196	OBBJEICP_01861	FDNNKEIF_00263	OCFFECFJ_02254	KJMKMIEI_00633	JMMJOIIK_01606	KEMNBNEB_01602	PEJEBIHM_01296	KBCMCOEA_00282	IBLDBGJO_00169	FKEDPCNJ_01233	FEECEENE_01630	GAMNIEKB_01692	PDKLIFDA_01592	BOJNNJPL_02551	NOOEABFB_02521	EMFMPDDI_02495	FCEMFNCF_02488	EFHCPILN_01613	LKGOOJPG_00239	LGDPIAFE_00736	COLKDNOJ_01881	KOFLFIDA_01571	NJAPKECK_00254	IPDIGICE_01823	IFBJEPEO_00308	MAJKKOAK_00252	JGHEKFFM_00219	GICEHBIG_01836	HBIPEFGC_01886	PNLAOHIE_00228	HKJHNDIA_00247	BJNBOLDG_02153	NPMHCIMF_00201		EANFKJJL_00366
groL1		60 kDa chaperonin 1	128	128	1	1	23346				1610	1631	1619	JDJPLFMB_00610	OBBJEICP_01524	FDNNKEIF_00763	OCFFECFJ_01009	KJMKMIEI_01134	JMMJOIIK_01132	KEMNBNEB_00001	PEJEBIHM_00819		IBLDBGJO_01118	FKEDPCNJ_00102	FEECEENE_00717	GAMNIEKB_00055	PDKLIFDA_01641	BOJNNJPL_00762	NOOEABFB_00762	EMFMPDDI_00761	FCEMFNCF_00760	EFHCPILN_00002	LKGOOJPG_00655	LGDPIAFE_01152	COLKDNOJ_01502	KOFLFIDA_00043	NJAPKECK_00673	IPDIGICE_00502	IFBJEPEO_01117	MAJKKOAK_00678	JGHEKFFM_00894	GICEHBIG_01373	HBIPEFGC_01525	PNLAOHIE_00910	HKJHNDIA_00721	BJNBOLDG_00420	NPMHCIMF_00609	FAJAOMDM_00707	EANFKJJL_01627
group_4286		hypothetical protein	128	128	1	1	10049				230	293	238	JDJPLFMB_00225	OBBJEICP_00321	FDNNKEIF_00304	OCFFECFJ_02197	KJMKMIEI_00657	JMMJOIIK_01217	KEMNBNEB_01013	PEJEBIHM_01271	KBCMCOEA_00306	IBLDBGJO_00196	FKEDPCNJ_01262	FEECEENE_01605	GAMNIEKB_01457	PDKLIFDA_00054	BOJNNJPL_00442	NOOEABFB_00446	EMFMPDDI_00444	FCEMFNCF_00442	EFHCPILN_01064	LKGOOJPG_00264	LGDPIAFE_00761	COLKDNOJ_00369	KOFLFIDA_01096	NJAPKECK_00280	IPDIGICE_00390	IFBJEPEO_00337	MAJKKOAK_00275	JGHEKFFM_00240	GICEHBIG_00356	HBIPEFGC_00388	PNLAOHIE_00248	HKJHNDIA_00272	BJNBOLDG_01588	NPMHCIMF_00226	FAJAOMDM_01496	EANFKJJL_00340
fdxA		Ferredoxin	128	128	1	1	9785				317	326	321	JDJPLFMB_00320	OBBJEICP_01785	FDNNKEIF_00404	OCFFECFJ_00492	KJMKMIEI_00192	JMMJOIIK_00905	KEMNBNEB_00784	PEJEBIHM_01110	KBCMCOEA_00409	IBLDBGJO_00600	FKEDPCNJ_00367	FEECEENE_00935	GAMNIEKB_01634	PDKLIFDA_00845	BOJNNJPL_02470	NOOEABFB_02440	EMFMPDDI_02413	FCEMFNCF_02407	EFHCPILN_01707	LKGOOJPG_00364	LGDPIAFE_00861	COLKDNOJ_01800	KOFLFIDA_01650	NJAPKECK_00394	IPDIGICE_01708	IFBJEPEO_01397	MAJKKOAK_00382	JGHEKFFM_01148	GICEHBIG_01719	HBIPEFGC_01804	PNLAOHIE_01175	HKJHNDIA_00395	BJNBOLDG_00102	NPMHCIMF_00326	FAJAOMDM_01419	EANFKJJL_00235
argG		Argininosuccinate synthase	128	128	1	1	3788				1235	1250	1237	JDJPLFMB_00998	OBBJEICP_00585	FDNNKEIF_01273	OCFFECFJ_01105	KJMKMIEI_01481	JMMJOIIK_00743	KEMNBNEB_00472	PEJEBIHM_00564	KBCMCOEA_00635	IBLDBGJO_00964	FKEDPCNJ_00041	FEECEENE_00795	GAMNIEKB_00779	PDKLIFDA_00320	BOJNNJPL_02055	NOOEABFB_02068	EMFMPDDI_02038	FCEMFNCF_02037	EFHCPILN_00821	LKGOOJPG_00721	LGDPIAFE_01219	COLKDNOJ_00656	KOFLFIDA_00833	NJAPKECK_00736	IPDIGICE_01165	IFBJEPEO_01071	MAJKKOAK_00757	JGHEKFFM_00854	GICEHBIG_00670	HBIPEFGC_00723	PNLAOHIE_00869	HKJHNDIA_00791	BJNBOLDG_01269	NPMHCIMF_01066	FAJAOMDM_00100	EANFKJJL_01563
dnaJ2		Chaperone protein DnaJ 2	128	128	1	1	14215				1010	1229	1144	JDJPLFMB_00896	OBBJEICP_01162	FDNNKEIF_01127	OCFFECFJ_01482	KJMKMIEI_00964	JMMJOIIK_00627	KEMNBNEB_00356	PEJEBIHM_00445	KBCMCOEA_00755	IBLDBGJO_01368	FKEDPCNJ_01704	FEECEENE_01286	GAMNIEKB_01494	PDKLIFDA_01429	BOJNNJPL_01170	NOOEABFB_01169	EMFMPDDI_01167	FCEMFNCF_01166	EFHCPILN_00446	LKGOOJPG_00835	LGDPIAFE_01334	COLKDNOJ_01077	KOFLFIDA_00413	NJAPKECK_00857	IPDIGICE_00848	IFBJEPEO_00828	MAJKKOAK_00880	JGHEKFFM_00668	GICEHBIG_00993	HBIPEFGC_01097	PNLAOHIE_00673	HKJHNDIA_00914	BJNBOLDG_00913	NPMHCIMF_00966	FAJAOMDM_00472	EANFKJJL_01444
group_6895		tRNA-Thr(cgt)	128	128	1	1	10168				73	75	74	JDJPLFMB_00248	OBBJEICP_00351	FDNNKEIF_00326	OCFFECFJ_02173	KJMKMIEI_00681	JMMJOIIK_00830	KEMNBNEB_00709	PEJEBIHM_01247	KBCMCOEA_00330	IBLDBGJO_00232	FKEDPCNJ_01028	FEECEENE_01024	GAMNIEKB_01431	PDKLIFDA_00093	BOJNNJPL_00479	NOOEABFB_00483	EMFMPDDI_00481	FCEMFNCF_00479	EFHCPILN_01034	LKGOOJPG_00289	LGDPIAFE_00786	COLKDNOJ_00404	KOFLFIDA_01066	NJAPKECK_00307	IPDIGICE_00416	IFBJEPEO_00370	MAJKKOAK_00301	JGHEKFFM_00266	GICEHBIG_00385	HBIPEFGC_00425	PNLAOHIE_00274	HKJHNDIA_00302	BJNBOLDG_01562	NPMHCIMF_00253	FAJAOMDM_01520	EANFKJJL_00315
group_1017		hypothetical protein	127	127	1	1	24194	1	11714		518	1061	902	JDJPLFMB_00702	OBBJEICP_00630	FDNNKEIF_00861	OCFFECFJ_01442		JMMJOIIK_00458	KEMNBNEB_00187	PEJEBIHM_01748	KBCMCOEA_00914	IBLDBGJO_01028	FKEDPCNJ_00935	FEECEENE_01216	GAMNIEKB_00728	PDKLIFDA_00388	BOJNNJPL_01942	NOOEABFB_01955	EMFMPDDI_01930	FCEMFNCF_01929	EFHCPILN_00777	LKGOOJPG_01005	LGDPIAFE_01504	COLKDNOJ_00706	KOFLFIDA_00785	NJAPKECK_01023	IPDIGICE_01114	IFBJEPEO_00985	MAJKKOAK_01044	JGHEKFFM_00790	GICEHBIG_00718	HBIPEFGC_00767	PNLAOHIE_00798	HKJHNDIA_01114	BJNBOLDG_01226	NPMHCIMF_00714	FAJAOMDM_00297	EANFKJJL_01287
group_1143		hypothetical protein	127	127	1	1	18338	1	16430		854	1355	1037	JDJPLFMB_00942	OBBJEICP_01228	FDNNKEIF_01214	OCFFECFJ_01126	KJMKMIEI_01459	JMMJOIIK_00721	KEMNBNEB_00450	PEJEBIHM_00542	KBCMCOEA_00657	IBLDBGJO_01482	FKEDPCNJ_01601	FEECEENE_00816		PDKLIFDA_00485	BOJNNJPL_01074	NOOEABFB_01073	EMFMPDDI_01071	FCEMFNCF_01070	EFHCPILN_00322	LKGOOJPG_00743	LGDPIAFE_01241	COLKDNOJ_01162	KOFLFIDA_00349	NJAPKECK_00759	IPDIGICE_00729	IFBJEPEO_00711	MAJKKOAK_00781	JGHEKFFM_00567	GICEHBIG_01139	HBIPEFGC_01229	PNLAOHIE_00572	HKJHNDIA_00812	BJNBOLDG_00668	NPMHCIMF_01013	FAJAOMDM_00510	EANFKJJL_01541
group_1223		hypothetical protein	127	127	1	1	6589	1	1425		221	926	639	JDJPLFMB_00833	OBBJEICP_01209	FDNNKEIF_01194	OCFFECFJ_01563	KJMKMIEI_01441	JMMJOIIK_00702	KEMNBNEB_00431	PEJEBIHM_00523	KBCMCOEA_00675	IBLDBGJO_01462	FKEDPCNJ_01308	FEECEENE_01251	GAMNIEKB_01924	PDKLIFDA_01520	BOJNNJPL_01120	NOOEABFB_01119	EMFMPDDI_01117	FCEMFNCF_01116	EFHCPILN_00398	LKGOOJPG_00761	LGDPIAFE_01260	COLKDNOJ_01129	KOFLFIDA_00366	NJAPKECK_00777	IPDIGICE_00758	IFBJEPEO_00732	MAJKKOAK_00800	JGHEKFFM_00584	GICEHBIG_01110	HBIPEFGC_01145	PNLAOHIE_00589	HKJHNDIA_00831	BJNBOLDG_00743	NPMHCIMF_00903	FAJAOMDM_00399	EANFKJJL_01522
group_1448		hypothetical protein	127	127	1	1	26003	1	364		461	893	668	JDJPLFMB_01422	OBBJEICP_00422	FDNNKEIF_01738	OCFFECFJ_02089	KJMKMIEI_01207	JMMJOIIK_01375	KEMNBNEB_01419	PEJEBIHM_01645	KBCMCOEA_01341	IBLDBGJO_00280	FKEDPCNJ_01083	FEECEENE_01073	GAMNIEKB_01955	PDKLIFDA_00195	BOJNNJPL_02222	NOOEABFB_02245	EMFMPDDI_02214	FCEMFNCF_02213	EFHCPILN_00975	LKGOOJPG_01348	LGDPIAFE_00220	COLKDNOJ_00478	KOFLFIDA_00994	NJAPKECK_01346	IPDIGICE_01386	IFBJEPEO_00418	MAJKKOAK_01381	JGHEKFFM_00316	GICEHBIG_00461	HBIPEFGC_00555	PNLAOHIE_00322	HKJHNDIA_01457	BJNBOLDG_01474	NPMHCIMF_01439	FAJAOMDM_00083	EANFKJJL_00959
group_1547		hypothetical protein	127	127	1	1	9818	1	6361		641	1583	1307	JDJPLFMB_00313	OBBJEICP_01794	FDNNKEIF_00395	OCFFECFJ_00482	KJMKMIEI_00200	JMMJOIIK_00897	KEMNBNEB_00776	PEJEBIHM_01118	KBCMCOEA_00401	IBLDBGJO_00620	FKEDPCNJ_00386	FEECEENE_00943	GAMNIEKB_01624	PDKLIFDA_00833	BOJNNJPL_02479	NOOEABFB_02449	EMFMPDDI_02422	FCEMFNCF_02416	EFHCPILN_01697	LKGOOJPG_00356	LGDPIAFE_00853	COLKDNOJ_01809	KOFLFIDA_01641	NJAPKECK_00386	IPDIGICE_01716	IFBJEPEO_01427	MAJKKOAK_00374	JGHEKFFM_01168	GICEHBIG_01727	HBIPEFGC_01813	PNLAOHIE_01196	HKJHNDIA_00387	BJNBOLDG_00094	NPMHCIMF_00318	FAJAOMDM_01397	EANFKJJL_00243
ftsK		DNA translocase FtsK	127	127	1	1	23522	1	13571		1334	3101	2789	JDJPLFMB_01111	OBBJEICP_01265	FDNNKEIF_01400	OCFFECFJ_01728	KJMKMIEI_00043	JMMJOIIK_00346	KEMNBNEB_00075	PEJEBIHM_00155	KBCMCOEA_01023		FKEDPCNJ_01489	FEECEENE_00436	GAMNIEKB_00167	PDKLIFDA_01230	BOJNNJPL_01011	NOOEABFB_01011	EMFMPDDI_01010	FCEMFNCF_01009	EFHCPILN_00280	LKGOOJPG_01118	LGDPIAFE_01617	COLKDNOJ_01214	KOFLFIDA_00301	NJAPKECK_01131	IPDIGICE_00681	IFBJEPEO_00639	MAJKKOAK_01157	JGHEKFFM_00502	GICEHBIG_01189	HBIPEFGC_01262	PNLAOHIE_00507	HKJHNDIA_01221	BJNBOLDG_00592	NPMHCIMF_01175	FAJAOMDM_00584	EANFKJJL_01178
group_165		Long-chain-fatty-acid--CoA ligase FadD15	127	127	1	1	6639	1	1393		611	2237	2026	JDJPLFMB_00839	OBBJEICP_01204	FDNNKEIF_01188	OCFFECFJ_01499	KJMKMIEI_01436	JMMJOIIK_00696	KEMNBNEB_00425	PEJEBIHM_00518	KBCMCOEA_00680	IBLDBGJO_01456	FKEDPCNJ_01314	FEECEENE_01256	GAMNIEKB_00997	PDKLIFDA_01514	BOJNNJPL_01125	NOOEABFB_01124	EMFMPDDI_01122	FCEMFNCF_01121		LKGOOJPG_00766	LGDPIAFE_01265	COLKDNOJ_01124	KOFLFIDA_00371	NJAPKECK_00782	IPDIGICE_00763	IFBJEPEO_00738	MAJKKOAK_00806	JGHEKFFM_00589	GICEHBIG_01105	HBIPEFGC_01140	PNLAOHIE_00594	HKJHNDIA_00836	BJNBOLDG_00748	NPMHCIMF_00909	FAJAOMDM_00402	EANFKJJL_01517
pafA		Pup--protein ligase	127	127	1	1	5858	1	5695		824	1640	1476	JDJPLFMB_00595	OBBJEICP_01541	FDNNKEIF_00748	OCFFECFJ_00991	KJMKMIEI_01150	JMMJOIIK_01147	KEMNBNEB_00016	PEJEBIHM_00834	KBCMCOEA_01627	IBLDBGJO_01133	FKEDPCNJ_00117	FEECEENE_00702	GAMNIEKB_00606	PDKLIFDA_01620	BOJNNJPL_02340	NOOEABFB_02308	EMFMPDDI_02280	FCEMFNCF_02277	EFHCPILN_02004	LKGOOJPG_00639	LGDPIAFE_01136	COLKDNOJ_01518	KOFLFIDA_00026	NJAPKECK_00658	IPDIGICE_00487	IFBJEPEO_01131	MAJKKOAK_00663	JGHEKFFM_00910	GICEHBIG_01388	HBIPEFGC_01541	PNLAOHIE_00925	HKJHNDIA_00705	BJNBOLDG_00405	NPMHCIMF_00594		EANFKJJL_01643
ftsQ		Cell division protein FtsQ	127	127	1	1	5245	1	14281		824	1547	1184	JDJPLFMB_01183	OBBJEICP_01343	FDNNKEIF_01503	OCFFECFJ_01844	KJMKMIEI_01282	JMMJOIIK_01470	KEMNBNEB_01099	PEJEBIHM_00081	KBCMCOEA_01097	IBLDBGJO_00433	FKEDPCNJ_00809	FEECEENE_00532	GAMNIEKB_00113	PDKLIFDA_01020	BOJNNJPL_00927	NOOEABFB_00927	EMFMPDDI_00926	FCEMFNCF_00925	EFHCPILN_00185	LKGOOJPG_01199	LGDPIAFE_00071	COLKDNOJ_01319	KOFLFIDA_00212	NJAPKECK_01197	IPDIGICE_00608	IFBJEPEO_00554	MAJKKOAK_01236	JGHEKFFM_00434	GICEHBIG_01262	HBIPEFGC_01357	PNLAOHIE_00440	HKJHNDIA_01298	BJNBOLDG_00527	NPMHCIMF_01246	FAJAOMDM_00200	EANFKJJL_01104
group_2007		hypothetical protein	127	127	1	1	4549	1	17181		164	923	846	JDJPLFMB_01257	OBBJEICP_01438	FDNNKEIF_01593	OCFFECFJ_00966	KJMKMIEI_01351	JMMJOIIK_01536	KEMNBNEB_01556	PEJEBIHM_00013	KBCMCOEA_01178	IBLDBGJO_00371	FKEDPCNJ_00871	FEECEENE_00601	GAMNIEKB_00550	PDKLIFDA_02014	BOJNNJPL_00835	NOOEABFB_00835	EMFMPDDI_00834	FCEMFNCF_00833	EFHCPILN_00099	LKGOOJPG_01267	LGDPIAFE_00139	COLKDNOJ_01408	KOFLFIDA_00129	NJAPKECK_01266	IPDIGICE_01210	IFBJEPEO_00491	MAJKKOAK_01306	JGHEKFFM_00373	GICEHBIG_00625	HBIPEFGC_01443	PNLAOHIE_00381	HKJHNDIA_01366	BJNBOLDG_01314	NPMHCIMF_01340	FAJAOMDM_00146	EANFKJJL_01036
nudC		NADH pyrophosphatase	127	127	1	1	26088	1	24813		593	1292	1120	JDJPLFMB_01448	OBBJEICP_00405	FDNNKEIF_01764	OCFFECFJ_02111	KJMKMIEI_01229	JMMJOIIK_01353	KEMNBNEB_01530	PEJEBIHM_01667	KBCMCOEA_01363	IBLDBGJO_00260	FKEDPCNJ_01063	FEECEENE_01097	GAMNIEKB_00509	PDKLIFDA_00173	BOJNNJPL_02298	NOOEABFB_02268	EMFMPDDI_02237	FCEMFNCF_02236	EFHCPILN_00994	LKGOOJPG_01370	LGDPIAFE_00242	COLKDNOJ_00455	KOFLFIDA_01011	NJAPKECK_01367	IPDIGICE_01403	IFBJEPEO_00399	MAJKKOAK_01402	JGHEKFFM_00297	GICEHBIG_00444	HBIPEFGC_00498	PNLAOHIE_00303	HKJHNDIA_01478	BJNBOLDG_01491	NPMHCIMF_01464	FAJAOMDM_00057	EANFKJJL_00938
rl5		Polyphenol oxidase	127	127	1	1	9910	1	22790		830	1259	1069	JDJPLFMB_00288	OBBJEICP_00301	FDNNKEIF_00368	OCFFECFJ_00451	KJMKMIEI_00235	JMMJOIIK_00871	KEMNBNEB_00750	PEJEBIHM_01148	KBCMCOEA_00371	IBLDBGJO_00641	FKEDPCNJ_00405	FEECEENE_00971	GAMNIEKB_01597	PDKLIFDA_00797	BOJNNJPL_00411	NOOEABFB_00415	EMFMPDDI_00413	FCEMFNCF_00411	EFHCPILN_01093	LKGOOJPG_00330	LGDPIAFE_00827	COLKDNOJ_00341	KOFLFIDA_01116	NJAPKECK_00351	IPDIGICE_01753	IFBJEPEO_01452	MAJKKOAK_00344	JGHEKFFM_01196	GICEHBIG_01764	HBIPEFGC_00368	PNLAOHIE_01223	HKJHNDIA_00357	BJNBOLDG_00067	NPMHCIMF_00293	FAJAOMDM_01383	EANFKJJL_00273
purD		Phosphoribosylamine--glycine ligase	127	127	1	1	6051	1	10562		1262	1433	1271	JDJPLFMB_00562	OBBJEICP_00508	FDNNKEIF_00712	OCFFECFJ_00784	KJMKMIEI_01581	JMMJOIIK_01192	KEMNBNEB_00061	PEJEBIHM_00871	KBCMCOEA_01583	IBLDBGJO_01183	FKEDPCNJ_00163	FEECEENE_00653	GAMNIEKB_00636	PDKLIFDA_01710	BOJNNJPL_02141	NOOEABFB_02153	EMFMPDDI_02122	FCEMFNCF_02121	EFHCPILN_00891	LKGOOJPG_00594	LGDPIAFE_01091	COLKDNOJ_00579	KOFLFIDA_00895	NJAPKECK_00621	IPDIGICE_01296	IFBJEPEO_01185	MAJKKOAK_00618	JGHEKFFM_00974	GICEHBIG_00550	HBIPEFGC_00658	PNLAOHIE_00998	HKJHNDIA_00660	BJNBOLDG_01389	NPMHCIMF_00561		EANFKJJL_01687
pepPI		Xaa-Pro aminopeptidase 1	127	127	1	1	13388	1	7349		1556	1622	1590	JDJPLFMB_01173	OBBJEICP_01325	FDNNKEIF_01491	OCFFECFJ_01791	KJMKMIEI_01271	JMMJOIIK_01445	KEMNBNEB_01124	PEJEBIHM_00092	KBCMCOEA_01086	IBLDBGJO_00472	FKEDPCNJ_00779	FEECEENE_00508	GAMNIEKB_01499	PDKLIFDA_01037	BOJNNJPL_00956	NOOEABFB_00956	EMFMPDDI_00955	FCEMFNCF_00954	EFHCPILN_00219	LKGOOJPG_01174	LGDPIAFE_00046	COLKDNOJ_01290	KOFLFIDA_00242	NJAPKECK_01186	IPDIGICE_00619	IFBJEPEO_00586	MAJKKOAK_01226	JGHEKFFM_00443	GICEHBIG_01251	HBIPEFGC_01327	PNLAOHIE_00449	HKJHNDIA_01285	BJNBOLDG_00537	NPMHCIMF_01236	FAJAOMDM_00635	EANFKJJL_01115
group_2243		hypothetical protein	127	127	1	1	26085	1	3007		1157	1559	1293	JDJPLFMB_01445	OBBJEICP_00407	FDNNKEIF_01761	OCFFECFJ_02109	KJMKMIEI_01227	JMMJOIIK_01355	KEMNBNEB_01532	PEJEBIHM_01665	KBCMCOEA_01361	IBLDBGJO_00263	FKEDPCNJ_01066	FEECEENE_01095	GAMNIEKB_00512	PDKLIFDA_00175	BOJNNJPL_02296	NOOEABFB_02266	EMFMPDDI_02235	FCEMFNCF_02234	EFHCPILN_00992	LKGOOJPG_01368	LGDPIAFE_00240	COLKDNOJ_00457	KOFLFIDA_01009	NJAPKECK_01365	IPDIGICE_01401	IFBJEPEO_00402	MAJKKOAK_01400	JGHEKFFM_00300	GICEHBIG_00446	HBIPEFGC_00500	PNLAOHIE_00306	HKJHNDIA_01476	BJNBOLDG_01489	NPMHCIMF_01461	FAJAOMDM_00060	EANFKJJL_00940
mraZ		Transcriptional regulator MraZ	127	127	1	1	5265	16	4		389	1208	566	JDJPLFMB_01194	OBBJEICP_01354	FDNNKEIF_01514	OCFFECFJ_01855	KJMKMIEI_01293	JMMJOIIK_01481	KEMNBNEB_01088	PEJEBIHM_00070	KBCMCOEA_01108	IBLDBGJO_00422	FKEDPCNJ_00820	FEECEENE_00543	GAMNIEKB_00102	PDKLIFDA_01009	BOJNNJPL_00916	NOOEABFB_00916	EMFMPDDI_00915	FCEMFNCF_00914	EFHCPILN_00174	LKGOOJPG_01210	LGDPIAFE_00082	COLKDNOJ_01330	KOFLFIDA_00201	NJAPKECK_01208	IPDIGICE_00597	IFBJEPEO_00543	MAJKKOAK_01248	JGHEKFFM_00423	GICEHBIG_01273	HBIPEFGC_01368	PNLAOHIE_00429	HKJHNDIA_01309	BJNBOLDG_00516	NPMHCIMF_01257	FAJAOMDM_00189	EANFKJJL_01093
pbpB		Penicillin-binding protein PbpB	127	127	1	1	5259	8	8		962	1883	1783	JDJPLFMB_01191	OBBJEICP_01351	FDNNKEIF_01511	OCFFECFJ_01852	KJMKMIEI_01290	JMMJOIIK_01478	KEMNBNEB_01091	PEJEBIHM_00073	KBCMCOEA_01105	IBLDBGJO_00425	FKEDPCNJ_00817	FEECEENE_00540	GAMNIEKB_00105	PDKLIFDA_01012	BOJNNJPL_00919	NOOEABFB_00919	EMFMPDDI_00918	FCEMFNCF_00917	EFHCPILN_00177	LKGOOJPG_01207	LGDPIAFE_00079	COLKDNOJ_01327	KOFLFIDA_00204	NJAPKECK_01205	IPDIGICE_00600	IFBJEPEO_00546	MAJKKOAK_01244	JGHEKFFM_00426	GICEHBIG_01270	HBIPEFGC_01365	PNLAOHIE_00432	HKJHNDIA_01306	BJNBOLDG_00519	NPMHCIMF_01254	FAJAOMDM_00192	EANFKJJL_01096
argD		Acetylornithine aminotransferase	127	127	1	1	3785	1	21729		869	1400	1288	JDJPLFMB_01001	OBBJEICP_00582	FDNNKEIF_01276	OCFFECFJ_01102	KJMKMIEI_01484	JMMJOIIK_00746	KEMNBNEB_00475	PEJEBIHM_00567	KBCMCOEA_00632	IBLDBGJO_00961	FKEDPCNJ_00044	FEECEENE_00792	GAMNIEKB_00782	PDKLIFDA_00317	BOJNNJPL_02058	NOOEABFB_02071	EMFMPDDI_02041	FCEMFNCF_02040	EFHCPILN_00824	LKGOOJPG_00718	LGDPIAFE_01216	COLKDNOJ_00653	KOFLFIDA_00836	NJAPKECK_00733	IPDIGICE_01168	IFBJEPEO_01074	MAJKKOAK_00754	JGHEKFFM_00857	GICEHBIG_00667	HBIPEFGC_00720	PNLAOHIE_00872	HKJHNDIA_00788	BJNBOLDG_01272	NPMHCIMF_01069		EANFKJJL_01566
yqeN		hypothetical protein	127	127	1	1	17974	1	3800		764	1040	982	JDJPLFMB_00934	OBBJEICP_01217	FDNNKEIF_01201	OCFFECFJ_01574	KJMKMIEI_01449	JMMJOIIK_00711	KEMNBNEB_00440	PEJEBIHM_00532	KBCMCOEA_00667	IBLDBGJO_01469	FKEDPCNJ_01301	FEECEENE_00314	GAMNIEKB_00913	PDKLIFDA_00508	BOJNNJPL_01084	NOOEABFB_01083	EMFMPDDI_01081	FCEMFNCF_01080	EFHCPILN_00333	LKGOOJPG_00752	LGDPIAFE_01251	COLKDNOJ_01152	KOFLFIDA_00360	NJAPKECK_00769	IPDIGICE_00740	IFBJEPEO_00725	MAJKKOAK_00791	JGHEKFFM_00577	GICEHBIG_01128	HBIPEFGC_01214	PNLAOHIE_00582	HKJHNDIA_00822	BJNBOLDG_00679	NPMHCIMF_01005	FAJAOMDM_00390	EANFKJJL_01531
argR		Arginine repressor	127	127	1	1	3787	1	21721		503	701	531	JDJPLFMB_00999	OBBJEICP_00584	FDNNKEIF_01274	OCFFECFJ_01104	KJMKMIEI_01482	JMMJOIIK_00744	KEMNBNEB_00473	PEJEBIHM_00565	KBCMCOEA_00634	IBLDBGJO_00963	FKEDPCNJ_00042	FEECEENE_00794	GAMNIEKB_00780	PDKLIFDA_00319	BOJNNJPL_02056	NOOEABFB_02069	EMFMPDDI_02039	FCEMFNCF_02038	EFHCPILN_00822	LKGOOJPG_00720	LGDPIAFE_01218	COLKDNOJ_00655	KOFLFIDA_00834	NJAPKECK_00735	IPDIGICE_01166	IFBJEPEO_01072	MAJKKOAK_00756	JGHEKFFM_00855	GICEHBIG_00669	HBIPEFGC_00722	PNLAOHIE_00870	HKJHNDIA_00790	BJNBOLDG_01270	NPMHCIMF_01067	FAJAOMDM_00665	EANFKJJL_01564
argC		N-acetyl-gamma-glutamyl-phosphate reductase	127	127	1	1	3781	1	21734		587	1217	1095	JDJPLFMB_01004	OBBJEICP_00579	FDNNKEIF_01279	OCFFECFJ_01099	KJMKMIEI_01487	JMMJOIIK_00749	KEMNBNEB_00478	PEJEBIHM_00570	KBCMCOEA_00629	IBLDBGJO_00958	FKEDPCNJ_00047	FEECEENE_00789	GAMNIEKB_00785	PDKLIFDA_00314	BOJNNJPL_02061	NOOEABFB_02074	EMFMPDDI_02044	FCEMFNCF_02043	EFHCPILN_00827	LKGOOJPG_00715	LGDPIAFE_01213	COLKDNOJ_00650	KOFLFIDA_00839	NJAPKECK_00730	IPDIGICE_01171	IFBJEPEO_01077	MAJKKOAK_00751	JGHEKFFM_00860	GICEHBIG_00664	HBIPEFGC_00717	PNLAOHIE_00875	HKJHNDIA_00785	BJNBOLDG_01275	NPMHCIMF_01072		EANFKJJL_01569
ilvB1		Acetolactate synthase large subunit IlvB1	127	127	1	1	10107	1	9547		1829	2021	1934	JDJPLFMB_00238	OBBJEICP_00332	FDNNKEIF_00312	OCFFECFJ_02188	KJMKMIEI_00667	JMMJOIIK_00815	KEMNBNEB_00694	PEJEBIHM_01261	KBCMCOEA_00316	IBLDBGJO_00214	FKEDPCNJ_01279	FEECEENE_01595	GAMNIEKB_01444	PDKLIFDA_00079	BOJNNJPL_00459	NOOEABFB_00463	EMFMPDDI_00461	FCEMFNCF_00459	EFHCPILN_01053	LKGOOJPG_00274	LGDPIAFE_00771	COLKDNOJ_00385	KOFLFIDA_01085	NJAPKECK_00292	IPDIGICE_00401	IFBJEPEO_00351	MAJKKOAK_00286	JGHEKFFM_00250	GICEHBIG_00370	HBIPEFGC_00399	PNLAOHIE_00258	HKJHNDIA_00287	BJNBOLDG_01577	NPMHCIMF_00243	FAJAOMDM_01504	EANFKJJL_00330
purM		Phosphoribosylformylglycinamidine cyclo-ligase	127	127	1	1	6054	1	10512		1034	1148	1040	JDJPLFMB_00563	OBBJEICP_00509	FDNNKEIF_00713	OCFFECFJ_00785	KJMKMIEI_01580	JMMJOIIK_01191	KEMNBNEB_00060	PEJEBIHM_00870	KBCMCOEA_01584	IBLDBGJO_01182	FKEDPCNJ_00162	FEECEENE_00654	GAMNIEKB_00637	PDKLIFDA_01709	BOJNNJPL_02140	NOOEABFB_02152	EMFMPDDI_02121	FCEMFNCF_02120	EFHCPILN_00890	LKGOOJPG_00595	LGDPIAFE_01092	COLKDNOJ_00580	KOFLFIDA_00894	NJAPKECK_00622	IPDIGICE_01295	IFBJEPEO_01184	MAJKKOAK_00619	JGHEKFFM_00973	GICEHBIG_00551	HBIPEFGC_00659	PNLAOHIE_00997	HKJHNDIA_00661	BJNBOLDG_01388	NPMHCIMF_00562		EANFKJJL_01686
gltB		Glutamate synthase [NADPH] large chain	127	127	1	1	24679	1	11445		3584	4748	4558	JDJPLFMB_00805	OBBJEICP_00818	FDNNKEIF_01060	OCFFECFJ_01249	KJMKMIEI_00912	JMMJOIIK_00574	KEMNBNEB_00303	PEJEBIHM_00393	KBCMCOEA_00807	IBLDBGJO_01318	FKEDPCNJ_01620	FEECEENE_01339	GAMNIEKB_01897	PDKLIFDA_01798	BOJNNJPL_01623	NOOEABFB_01636	EMFMPDDI_01606	FCEMFNCF_01605	EFHCPILN_00571	LKGOOJPG_00888	LGDPIAFE_01387	COLKDNOJ_00930	KOFLFIDA_00585	NJAPKECK_00916	IPDIGICE_00915	IFBJEPEO_00869	MAJKKOAK_00932	JGHEKFFM_00712	GICEHBIG_00924	HBIPEFGC_00967	PNLAOHIE_00717	HKJHNDIA_00960	BJNBOLDG_00989	NPMHCIMF_00876		EANFKJJL_01392
purH		Bifunctional purine biosynthesis protein PurH	127	127	1	1	14017	1	12943		620	1808	1623	JDJPLFMB_00871	OBBJEICP_01142	FDNNKEIF_01153	OCFFECFJ_01461	KJMKMIEI_01389	JMMJOIIK_00653	KEMNBNEB_00382	PEJEBIHM_00472	KBCMCOEA_00727	IBLDBGJO_01392	FKEDPCNJ_01374	FEECEENE_00281	GAMNIEKB_00930	PDKLIFDA_01460	BOJNNJPL_01245	NOOEABFB_01245	EMFMPDDI_01243	FCEMFNCF_01242	EFHCPILN_00466	LKGOOJPG_00809	LGDPIAFE_01308	COLKDNOJ_01057	KOFLFIDA_00433	NJAPKECK_00827	IPDIGICE_00828	IFBJEPEO_00805	MAJKKOAK_00854	JGHEKFFM_00645	GICEHBIG_01013	HBIPEFGC_01077	PNLAOHIE_00650	HKJHNDIA_00878	BJNBOLDG_00834	NPMHCIMF_00941		EANFKJJL_01472
leuB		3-isopropylmalate dehydrogenase	127	127	1	1	26075	1	2187		1028	1109	1042	JDJPLFMB_01442	OBBJEICP_00409	FDNNKEIF_01759	OCFFECFJ_02107	KJMKMIEI_01225	JMMJOIIK_01357	KEMNBNEB_01534	PEJEBIHM_01663	KBCMCOEA_01359	IBLDBGJO_00265	FKEDPCNJ_01068	FEECEENE_01090	GAMNIEKB_01960	PDKLIFDA_00177	BOJNNJPL_02294	NOOEABFB_02264	EMFMPDDI_02233	FCEMFNCF_02232	EFHCPILN_00990	LKGOOJPG_01366	LGDPIAFE_00238	COLKDNOJ_00459	KOFLFIDA_01007	NJAPKECK_01363	IPDIGICE_01399	IFBJEPEO_00404	MAJKKOAK_01398	JGHEKFFM_00302	GICEHBIG_00448	HBIPEFGC_00502	PNLAOHIE_00308	HKJHNDIA_01474	BJNBOLDG_01487	NPMHCIMF_01459		EANFKJJL_00942
gltA2		Citrate synthase 1	127	127	1	1	25838	1	24558		90	1298	1266	JDJPLFMB_00495	OBBJEICP_01605	FDNNKEIF_00629	OCFFECFJ_00681	KJMKMIEI_00747	JMMJOIIK_01078	KEMNBNEB_00956	PEJEBIHM_00931	KBCMCOEA_01519	IBLDBGJO_01234	FKEDPCNJ_00216	FEECEENE_00167	GAMNIEKB_01315	PDKLIFDA_01341	BOJNNJPL_00658	NOOEABFB_00661	EMFMPDDI_00659	FCEMFNCF_00659	EFHCPILN_01940	LKGOOJPG_00538	LGDPIAFE_01035	COLKDNOJ_01593	KOFLFIDA_01831	NJAPKECK_00566	IPDIGICE_01490	IFBJEPEO_01242	MAJKKOAK_00562	JGHEKFFM_01014	GICEHBIG_01472	HBIPEFGC_01605	PNLAOHIE_01040	HKJHNDIA_00595	BJNBOLDG_00344	NPMHCIMF_00502		EANFKJJL_00051
metE		5-methyltetrahydropteroyltriglutamate--homocysteine methyltransferase	127	127	1	1	24782	1	15441		839	2336	2296	JDJPLFMB_00813	OBBJEICP_00849	FDNNKEIF_01067	OCFFECFJ_01274	KJMKMIEI_00920	JMMJOIIK_00582	KEMNBNEB_00311	PEJEBIHM_00401	KBCMCOEA_00799	IBLDBGJO_01326	FKEDPCNJ_01628	FEECEENE_01332	GAMNIEKB_00661	PDKLIFDA_02225	BOJNNJPL_01593	NOOEABFB_01606	EMFMPDDI_01576	FCEMFNCF_01576	EFHCPILN_00544	LKGOOJPG_00880	LGDPIAFE_01379	COLKDNOJ_00964	KOFLFIDA_00550	NJAPKECK_00908	IPDIGICE_00887	IFBJEPEO_00861	MAJKKOAK_00924	JGHEKFFM_00704	GICEHBIG_00956	HBIPEFGC_00995	PNLAOHIE_00709	HKJHNDIA_00953	BJNBOLDG_00950	NPMHCIMF_00884	FAJAOMDM_00498	EANFKJJL_01400
group_301		hypothetical protein	127	127	1	1	26511	1	25120		980	1091	1020	JDJPLFMB_01452	OBBJEICP_00401	FDNNKEIF_01768	OCFFECFJ_02115	KJMKMIEI_01233	JMMJOIIK_01349	KEMNBNEB_01526	PEJEBIHM_01671	KBCMCOEA_01367	IBLDBGJO_00256	FKEDPCNJ_01059	FEECEENE_01101	GAMNIEKB_00504	PDKLIFDA_00169	BOJNNJPL_02302	NOOEABFB_02272	EMFMPDDI_02241	FCEMFNCF_02240	EFHCPILN_00998	LKGOOJPG_01374	LGDPIAFE_00246	COLKDNOJ_00451	KOFLFIDA_01015	NJAPKECK_01371	IPDIGICE_01407	IFBJEPEO_00395	MAJKKOAK_01406	JGHEKFFM_00293	GICEHBIG_00440	HBIPEFGC_00494	PNLAOHIE_00299	HKJHNDIA_01482	BJNBOLDG_01495	NPMHCIMF_01468	FAJAOMDM_00053	EANFKJJL_00934
gltD		Glutamate synthase [NADPH] small chain	127	127	1	1	24680	1	11431		1475	1565	1536	JDJPLFMB_00806	OBBJEICP_00819	FDNNKEIF_01061	OCFFECFJ_01250	KJMKMIEI_00913	JMMJOIIK_00575	KEMNBNEB_00304	PEJEBIHM_00394	KBCMCOEA_00806	IBLDBGJO_01319	FKEDPCNJ_01621	FEECEENE_01338	GAMNIEKB_01896	PDKLIFDA_01797	BOJNNJPL_01622	NOOEABFB_01635	EMFMPDDI_01605	FCEMFNCF_01604	EFHCPILN_00570	LKGOOJPG_00887	LGDPIAFE_01386	COLKDNOJ_00931	KOFLFIDA_00584	NJAPKECK_00915	IPDIGICE_00914	IFBJEPEO_00868	MAJKKOAK_00931	JGHEKFFM_00711	GICEHBIG_00925	HBIPEFGC_00968	PNLAOHIE_00716	HKJHNDIA_00959	BJNBOLDG_00988	NPMHCIMF_00877		EANFKJJL_01393
hisG		ATP phosphoribosyltransferase	127	127	1	1	6772	11	1		293	851	842	JDJPLFMB_00855	OBBJEICP_00905	FDNNKEIF_01171	OCFFECFJ_01341	KJMKMIEI_01410	JMMJOIIK_00674	KEMNBNEB_00403	PEJEBIHM_00494	KBCMCOEA_00706	IBLDBGJO_01441	FKEDPCNJ_01329	FEECEENE_00302	GAMNIEKB_00960	PDKLIFDA_01481	BOJNNJPL_01503	NOOEABFB_01514	EMFMPDDI_01484	FCEMFNCF_01484	EFHCPILN_00486	LKGOOJPG_00788	LGDPIAFE_01287	COLKDNOJ_01037	KOFLFIDA_00475	NJAPKECK_00806	IPDIGICE_00807	IFBJEPEO_00753	MAJKKOAK_00829	JGHEKFFM_00604	GICEHBIG_01034	HBIPEFGC_01057	PNLAOHIE_00609	HKJHNDIA_00859	BJNBOLDG_00813	NPMHCIMF_00925		EANFKJJL_01493
purE		N5-carboxyaminoimidazole ribonucleotide mutase	127	127	1	1	12776	1	10740		464	632	499	JDJPLFMB_00558	OBBJEICP_00501	FDNNKEIF_00708	OCFFECFJ_00755	KJMKMIEI_01800	JMMJOIIK_01129	KEMNBNEB_01007	PEJEBIHM_00876	KBCMCOEA_01578	IBLDBGJO_01190	FKEDPCNJ_00170	FEECEENE_00647	GAMNIEKB_00618	PDKLIFDA_01718	BOJNNJPL_02161	NOOEABFB_02173	EMFMPDDI_02142	FCEMFNCF_02141	EFHCPILN_00898	LKGOOJPG_00589	LGDPIAFE_01086	COLKDNOJ_00572	KOFLFIDA_00902	NJAPKECK_00616	IPDIGICE_01317	IFBJEPEO_01192	MAJKKOAK_00613	JGHEKFFM_00981	GICEHBIG_00533	HBIPEFGC_00651	PNLAOHIE_01006	HKJHNDIA_00652	BJNBOLDG_01403	NPMHCIMF_00557		EANFKJJL_01692
argB		Acetylglutamate kinase	127	127	1	1	3784	1	21730		881	1073	954	JDJPLFMB_01002	OBBJEICP_00581	FDNNKEIF_01277	OCFFECFJ_01101	KJMKMIEI_01485	JMMJOIIK_00747	KEMNBNEB_00476	PEJEBIHM_00568	KBCMCOEA_00631	IBLDBGJO_00960	FKEDPCNJ_00045	FEECEENE_00791	GAMNIEKB_00783	PDKLIFDA_00316	BOJNNJPL_02059	NOOEABFB_02072	EMFMPDDI_02042	FCEMFNCF_02041	EFHCPILN_00825	LKGOOJPG_00717	LGDPIAFE_01215	COLKDNOJ_00652	KOFLFIDA_00837	NJAPKECK_00732	IPDIGICE_01169	IFBJEPEO_01075	MAJKKOAK_00753	JGHEKFFM_00858	GICEHBIG_00666	HBIPEFGC_00719	PNLAOHIE_00873	HKJHNDIA_00787	BJNBOLDG_01273	NPMHCIMF_01070		EANFKJJL_01567
icd		Isocitrate dehydrogenase [NADP]	127	127	1	1	6591	1	1405		596	1397	1212	JDJPLFMB_00836	OBBJEICP_01207	FDNNKEIF_01191	OCFFECFJ_01560	KJMKMIEI_01439	JMMJOIIK_00700	KEMNBNEB_00429	PEJEBIHM_00521	KBCMCOEA_00677	IBLDBGJO_01459	FKEDPCNJ_01311	FEECEENE_01253	GAMNIEKB_01000	PDKLIFDA_01517	BOJNNJPL_01122	NOOEABFB_01121	EMFMPDDI_01119	FCEMFNCF_01118	EFHCPILN_00400	LKGOOJPG_00763	LGDPIAFE_01262	COLKDNOJ_01127	KOFLFIDA_00368	NJAPKECK_00779	IPDIGICE_00760	IFBJEPEO_00735	MAJKKOAK_00803	JGHEKFFM_00586	GICEHBIG_01108	HBIPEFGC_01143	PNLAOHIE_00591	HKJHNDIA_00833	BJNBOLDG_00745	NPMHCIMF_00906		EANFKJJL_01520
ilvH		Acetolactate synthase small subunit	127	127	1	1	10106	1	9663		494	557	553	JDJPLFMB_00237	OBBJEICP_00331	FDNNKEIF_00311	OCFFECFJ_02189	KJMKMIEI_00666	JMMJOIIK_00814	KEMNBNEB_00693	PEJEBIHM_01262	KBCMCOEA_00315	IBLDBGJO_00213	FKEDPCNJ_01278	FEECEENE_01596	GAMNIEKB_01445	PDKLIFDA_00078	BOJNNJPL_00458	NOOEABFB_00462	EMFMPDDI_00460	FCEMFNCF_00458	EFHCPILN_01054	LKGOOJPG_00273	LGDPIAFE_00770	COLKDNOJ_00384	KOFLFIDA_01086	NJAPKECK_00291	IPDIGICE_00400	IFBJEPEO_00350	MAJKKOAK_00285	JGHEKFFM_00249	GICEHBIG_00369	HBIPEFGC_00398	PNLAOHIE_00257	HKJHNDIA_00286	BJNBOLDG_01578	NPMHCIMF_00242	FAJAOMDM_01503	EANFKJJL_00331
group_5650		tRNA-His(gtg)	127	127	1	1	6430	1	10338		73	75	74	JDJPLFMB_00572	OBBJEICP_00530	FDNNKEIF_00723	OCFFECFJ_00818	KJMKMIEI_01569	JMMJOIIK_01172	KEMNBNEB_00041	PEJEBIHM_00859	KBCMCOEA_01602	IBLDBGJO_01157	FKEDPCNJ_00140	FEECEENE_00677	GAMNIEKB_00656	PDKLIFDA_01689	BOJNNJPL_02116	NOOEABFB_02128	EMFMPDDI_02097	FCEMFNCF_02096	EFHCPILN_00867	LKGOOJPG_00614	LGDPIAFE_01111	COLKDNOJ_00603	KOFLFIDA_00873	NJAPKECK_00633	IPDIGICE_01275	IFBJEPEO_01155	MAJKKOAK_00638	JGHEKFFM_00933	GICEHBIG_00570	HBIPEFGC_00680	PNLAOHIE_00948	HKJHNDIA_00680	BJNBOLDG_01368	NPMHCIMF_00571	FAJAOMDM_00741	EANFKJJL_01668
ruvC		Crossover junction endodeoxyribonuclease RuvC	127	127	1	1	14026	2	6		446	590	578	JDJPLFMB_00863	OBBJEICP_01150	FDNNKEIF_01161	OCFFECFJ_01469	KJMKMIEI_01381	JMMJOIIK_00645	KEMNBNEB_00374	PEJEBIHM_00464	KBCMCOEA_00735	IBLDBGJO_01384	FKEDPCNJ_01382	FEECEENE_00273	GAMNIEKB_00922	PDKLIFDA_01452	BOJNNJPL_01237	NOOEABFB_01237	EMFMPDDI_01235	FCEMFNCF_01234	EFHCPILN_00458	LKGOOJPG_00817	LGDPIAFE_01316	COLKDNOJ_01065	KOFLFIDA_00425	NJAPKECK_00835	IPDIGICE_00836	IFBJEPEO_00813	MAJKKOAK_00862	JGHEKFFM_00653	GICEHBIG_01005	HBIPEFGC_01085	PNLAOHIE_00658	HKJHNDIA_00886	BJNBOLDG_00842	NPMHCIMF_00933		EANFKJJL_01464
ruvA		Holliday junction ATP-dependent DNA helicase RuvA	127	127	1	1	14025	2	5		599	1241	625	JDJPLFMB_00864	OBBJEICP_01149	FDNNKEIF_01160	OCFFECFJ_01468	KJMKMIEI_01382	JMMJOIIK_00646	KEMNBNEB_00375	PEJEBIHM_00465	KBCMCOEA_00734	IBLDBGJO_01385	FKEDPCNJ_01381	FEECEENE_00274	GAMNIEKB_00923	PDKLIFDA_01453	BOJNNJPL_01238	NOOEABFB_01238	EMFMPDDI_01236	FCEMFNCF_01235	EFHCPILN_00459	LKGOOJPG_00816	LGDPIAFE_01315	COLKDNOJ_01064	KOFLFIDA_00426	NJAPKECK_00834	IPDIGICE_00835	IFBJEPEO_00812	MAJKKOAK_00861	JGHEKFFM_00652	GICEHBIG_01006	HBIPEFGC_01084	PNLAOHIE_00657	HKJHNDIA_00885	BJNBOLDG_00841	NPMHCIMF_00934		EANFKJJL_01465
group_10569		tRNA-Pro(cgg)	126	126	1	1	17068	1	14531		74	76	74	JDJPLFMB_00403	OBBJEICP_01693	FDNNKEIF_00503	OCFFECFJ_00594	KJMKMIEI_01632	JMMJOIIK_00976	KEMNBNEB_00855	PEJEBIHM_01034	KBCMCOEA_00482	IBLDBGJO_01297	FKEDPCNJ_00278	FEECEENE_00851	GAMNIEKB_01327	PDKLIFDA_00948	BOJNNJPL_02381	NOOEABFB_02349	EMFMPDDI_02321	FCEMFNCF_02318	EFHCPILN_01801	LKGOOJPG_00435	LGDPIAFE_00932	COLKDNOJ_01700	KOFLFIDA_01744	NJAPKECK_00467	IPDIGICE_01609	IFBJEPEO_01312	MAJKKOAK_00453	JGHEKFFM_01070	GICEHBIG_01626	HBIPEFGC_01700	PNLAOHIE_01096	HKJHNDIA_00485	BJNBOLDG_00200	NPMHCIMF_00407	FAJAOMDM_00913	EANFKJJL_00160
group_11562		tRNA-Cys(gca)	126	126	1	1	14065	1	13081		71	73	71	JDJPLFMB_00891	OBBJEICP_01157	FDNNKEIF_01132	OCFFECFJ_01477	KJMKMIEI_00969	JMMJOIIK_00632	KEMNBNEB_00361	PEJEBIHM_00450	KBCMCOEA_00750	IBLDBGJO_01376	FKEDPCNJ_01773	FEECEENE_01281	GAMNIEKB_01928		BOJNNJPL_01230	NOOEABFB_01230	EMFMPDDI_01228	FCEMFNCF_01227	EFHCPILN_00451	LKGOOJPG_00830	LGDPIAFE_01329	COLKDNOJ_01072	KOFLFIDA_00418	NJAPKECK_00852	IPDIGICE_00843	IFBJEPEO_00821	MAJKKOAK_00875	JGHEKFFM_00661	GICEHBIG_00998	HBIPEFGC_01092	PNLAOHIE_00666	HKJHNDIA_00909	BJNBOLDG_00849	NPMHCIMF_00961	FAJAOMDM_00465	EANFKJJL_01449
pip		Proline iminopeptidase	126	126	1	1	24184	1	1968		1082	1547	1375	JDJPLFMB_00654	OBBJEICP_00723	FDNNKEIF_00809	OCFFECFJ_01646	KJMKMIEI_00106	JMMJOIIK_00411	KEMNBNEB_00140	PEJEBIHM_00218	KBCMCOEA_00960	IBLDBGJO_01005	FKEDPCNJ_00912	FEECEENE_01168	GAMNIEKB_00259	PDKLIFDA_01924	BOJNNJPL_01854	NOOEABFB_01867	EMFMPDDI_01842	FCEMFNCF_01841	EFHCPILN_00673	LKGOOJPG_01052	LGDPIAFE_01552	COLKDNOJ_00818	KOFLFIDA_00686	NJAPKECK_01068	IPDIGICE_01027	IFBJEPEO_01010	MAJKKOAK_01092	JGHEKFFM_00810	GICEHBIG_00806	HBIPEFGC_00863	PNLAOHIE_00818	HKJHNDIA_01156	BJNBOLDG_01127	NPMHCIMF_00653	FAJAOMDM_00277	EANFKJJL_01241
ydaF		Putative ribosomal N-acetyltransferase YdaF	126	126	1	1	9819	1	6362		464	836	659	JDJPLFMB_00312	OBBJEICP_01795	FDNNKEIF_00394	OCFFECFJ_00481	KJMKMIEI_00201	JMMJOIIK_00896	KEMNBNEB_00775	PEJEBIHM_01119	KBCMCOEA_00400	IBLDBGJO_00621	FKEDPCNJ_00387	FEECEENE_00944	GAMNIEKB_01623	PDKLIFDA_00832	BOJNNJPL_02480	NOOEABFB_02450	EMFMPDDI_02423	FCEMFNCF_02417	EFHCPILN_01696	LKGOOJPG_00355	LGDPIAFE_00852	COLKDNOJ_01810	KOFLFIDA_01640	NJAPKECK_00385	IPDIGICE_01717	IFBJEPEO_01428	MAJKKOAK_00373	JGHEKFFM_01169	GICEHBIG_01728	HBIPEFGC_01814	PNLAOHIE_01197	HKJHNDIA_00386	BJNBOLDG_00093	NPMHCIMF_00317	FAJAOMDM_01396	EANFKJJL_00244
yigZ		IMPACT family member YigZ	126	126	1	1	9752	1	23435		635	845	647	JDJPLFMB_00331	OBBJEICP_01778	FDNNKEIF_00411	OCFFECFJ_00500	KJMKMIEI_01701	JMMJOIIK_00910	KEMNBNEB_00789	PEJEBIHM_01103	KBCMCOEA_00416	IBLDBGJO_00596	FKEDPCNJ_00363	FEECEENE_00929	GAMNIEKB_01489	PDKLIFDA_00854	BOJNNJPL_02464	NOOEABFB_02434	EMFMPDDI_02407	FCEMFNCF_02401	EFHCPILN_01714	LKGOOJPG_00369	LGDPIAFE_00866	COLKDNOJ_01793	KOFLFIDA_01662	NJAPKECK_00399	IPDIGICE_01693	IFBJEPEO_01393	MAJKKOAK_00387	JGHEKFFM_01144	GICEHBIG_01705	HBIPEFGC_01792	PNLAOHIE_01171	HKJHNDIA_00400	BJNBOLDG_00116	NPMHCIMF_00337	FAJAOMDM_01423	EANFKJJL_00228
group_1716		putative protein	126	126	1	1	23354	1	41		848	1736	1186	JDJPLFMB_00616	OBBJEICP_01518	FDNNKEIF_00769	OCFFECFJ_01025	KJMKMIEI_01128	JMMJOIIK_00803	KEMNBNEB_00532	PEJEBIHM_00813	KBCMCOEA_00579	IBLDBGJO_01112	FKEDPCNJ_00095	FEECEENE_00723	GAMNIEKB_00061	PDKLIFDA_01647	BOJNNJPL_00768	NOOEABFB_00768	EMFMPDDI_00767	FCEMFNCF_00766	EFHCPILN_00008	LKGOOJPG_00661	LGDPIAFE_01158	COLKDNOJ_01496	KOFLFIDA_00049	NJAPKECK_00679	IPDIGICE_00508	IFBJEPEO_01111	MAJKKOAK_00684	JGHEKFFM_00888	GICEHBIG_01367	HBIPEFGC_01519	PNLAOHIE_00904	HKJHNDIA_00727	BJNBOLDG_00426	NPMHCIMF_00615	FAJAOMDM_00694	EANFKJJL_01621
mscS		Small-conductance mechanosensitive channel	126	126	1	1	7890	1	14398		713	914	810	JDJPLFMB_00209	OBBJEICP_00285	FDNNKEIF_00284	OCFFECFJ_02223	KJMKMIEI_00643	JMMJOIIK_01203	KEMNBNEB_01027	PEJEBIHM_01286	KBCMCOEA_00292	IBLDBGJO_00178	FKEDPCNJ_01242	FEECEENE_01619	GAMNIEKB_01813	PDKLIFDA_00785	BOJNNJPL_00379	NOOEABFB_00383	EMFMPDDI_00383	FCEMFNCF_00380	EFHCPILN_01117	LKGOOJPG_00250	LGDPIAFE_00747	COLKDNOJ_00306	KOFLFIDA_01132	NJAPKECK_00264	IPDIGICE_00343	IFBJEPEO_00317	MAJKKOAK_00262	JGHEKFFM_00228	GICEHBIG_00315	HBIPEFGC_00352	PNLAOHIE_00237	HKJHNDIA_00258	BJNBOLDG_01624	NPMHCIMF_00210	FAJAOMDM_01482	EANFKJJL_00356
group_1757		PhoH-like protein	126	126	1	1	24624	29	1		731	1706	1169	JDJPLFMB_00774	OBBJEICP_00791	FDNNKEIF_01026	OCFFECFJ_01232	KJMKMIEI_00897	JMMJOIIK_00559	KEMNBNEB_00288	PEJEBIHM_01836	KBCMCOEA_00822	IBLDBGJO_01307	FKEDPCNJ_01609	FEECEENE_01354	GAMNIEKB_01005	PDKLIFDA_01829	BOJNNJPL_01741	NOOEABFB_01754	EMFMPDDI_01729	FCEMFNCF_01728	EFHCPILN_00600		LGDPIAFE_01402	COLKDNOJ_00903	KOFLFIDA_00612	NJAPKECK_00932	IPDIGICE_00933		MAJKKOAK_00947	JGHEKFFM_00723	GICEHBIG_00905	HBIPEFGC_00939	PNLAOHIE_00728	HKJHNDIA_00975	BJNBOLDG_01007	NPMHCIMF_00845	FAJAOMDM_00378	EANFKJJL_01377
frdB		Fumarate reductase iron-sulfur subunit	126	126	1	1	24119	1	1712		632	1307	974	JDJPLFMB_00639	OBBJEICP_00712	FDNNKEIF_00794	OCFFECFJ_01662	KJMKMIEI_00093	JMMJOIIK_00397	KEMNBNEB_00126	PEJEBIHM_00205	KBCMCOEA_00973	IBLDBGJO_00988	FKEDPCNJ_00020	FEECEENE_01154	GAMNIEKB_00241	PDKLIFDA_01935	BOJNNJPL_01865	NOOEABFB_01878	EMFMPDDI_01853	FCEMFNCF_01852	EFHCPILN_00684	LKGOOJPG_01066	LGDPIAFE_01566	COLKDNOJ_00807	KOFLFIDA_00697	NJAPKECK_01081	IPDIGICE_01039	IFBJEPEO_01034	MAJKKOAK_01106	JGHEKFFM_00819	GICEHBIG_00794	HBIPEFGC_00852	PNLAOHIE_00827	HKJHNDIA_01170	BJNBOLDG_01139	NPMHCIMF_00638	FAJAOMDM_00266	EANFKJJL_01228
pup		Prokaryotic ubiquitin-like protein Pup	126	126	1	1	5859	1	5694		185	221	197	JDJPLFMB_00594	OBBJEICP_01542	FDNNKEIF_00747	OCFFECFJ_00990	KJMKMIEI_01151	JMMJOIIK_01148	KEMNBNEB_00017	PEJEBIHM_00835	KBCMCOEA_01626	IBLDBGJO_01134	FKEDPCNJ_00118	FEECEENE_00701	GAMNIEKB_00605	PDKLIFDA_01619	BOJNNJPL_02341	NOOEABFB_02309	EMFMPDDI_02281	FCEMFNCF_02278	EFHCPILN_02003	LKGOOJPG_00638	LGDPIAFE_01135	COLKDNOJ_01519	KOFLFIDA_00025	NJAPKECK_00657	IPDIGICE_00486	IFBJEPEO_01132	MAJKKOAK_00662	JGHEKFFM_00911	GICEHBIG_01389	HBIPEFGC_01542	PNLAOHIE_00926	HKJHNDIA_00704	BJNBOLDG_00404	NPMHCIMF_00593		EANFKJJL_01644
pyrK		Dihydroorotate dehydrogenase B (NAD( )), electron transfer subunit	126	126	1	1	24825	10	3		209	908	822	JDJPLFMB_00820	OBBJEICP_00857	FDNNKEIF_01076	OCFFECFJ_01288	KJMKMIEI_00928	JMMJOIIK_00590	KEMNBNEB_00319	PEJEBIHM_00409	KBCMCOEA_00791	IBLDBGJO_01343	FKEDPCNJ_01729	FEECEENE_01325	GAMNIEKB_01562	PDKLIFDA_02217	BOJNNJPL_01585	NOOEABFB_01598	EMFMPDDI_01568	FCEMFNCF_01568	EFHCPILN_00536	LKGOOJPG_00872	LGDPIAFE_01371	COLKDNOJ_00972	KOFLFIDA_00542	NJAPKECK_00900	IPDIGICE_00879	IFBJEPEO_00853	MAJKKOAK_00916	JGHEKFFM_00690	GICEHBIG_00964	HBIPEFGC_01003	PNLAOHIE_00695	HKJHNDIA_00946	BJNBOLDG_00942	NPMHCIMF_00891	FAJAOMDM_00491	EANFKJJL_01408
yqaB		Phosphorylated carbohydrates phosphatase	126	126	1	1	3881	1	684		647	800	671	JDJPLFMB_00985	OBBJEICP_00604	FDNNKEIF_01260	OCFFECFJ_01700	KJMKMIEI_01469	JMMJOIIK_00731	KEMNBNEB_00460	PEJEBIHM_00552	KBCMCOEA_00647	IBLDBGJO_01401	FKEDPCNJ_01366	FEECEENE_00806	GAMNIEKB_00756	PDKLIFDA_00334	BOJNNJPL_02039	NOOEABFB_02052	EMFMPDDI_02022	FCEMFNCF_02021	EFHCPILN_00803	LKGOOJPG_00733	LGDPIAFE_01231	COLKDNOJ_00674	KOFLFIDA_00815	NJAPKECK_00749	IPDIGICE_01140	IFBJEPEO_00796	MAJKKOAK_00770	JGHEKFFM_00555	GICEHBIG_00692	HBIPEFGC_00741	PNLAOHIE_00560	HKJHNDIA_00802	BJNBOLDG_01251	NPMHCIMF_01053	FAJAOMDM_00526	EANFKJJL_01551
ywaC		GTP pyrophosphokinase YwaC	126	126	1	1	23512	1	22700		587	887	755	JDJPLFMB_01115	OBBJEICP_01269	FDNNKEIF_01405	OCFFECFJ_01733	KJMKMIEI_00040	JMMJOIIK_00343	KEMNBNEB_00072	PEJEBIHM_00152	KBCMCOEA_01026	IBLDBGJO_01557	FKEDPCNJ_01494	FEECEENE_00439	GAMNIEKB_00163	PDKLIFDA_01234	BOJNNJPL_01007	NOOEABFB_01007	EMFMPDDI_01006	FCEMFNCF_01005	EFHCPILN_00276	LKGOOJPG_01121	LGDPIAFE_01620	COLKDNOJ_01218	KOFLFIDA_00297	NJAPKECK_01134	IPDIGICE_00677	IFBJEPEO_00634	MAJKKOAK_01160	JGHEKFFM_00496	GICEHBIG_01193	HBIPEFGC_01266	PNLAOHIE_00501	HKJHNDIA_01224	BJNBOLDG_00588	NPMHCIMF_01178	FAJAOMDM_00588	EANFKJJL_01175
argJ		Arginine biosynthesis bifunctional protein ArgJ	126	126	1	1	3782	1	21731		1166	1202	1171	JDJPLFMB_01003	OBBJEICP_00580	FDNNKEIF_01278	OCFFECFJ_01100	KJMKMIEI_01486	JMMJOIIK_00748	KEMNBNEB_00477	PEJEBIHM_00569	KBCMCOEA_00630	IBLDBGJO_00959	FKEDPCNJ_00046	FEECEENE_00790	GAMNIEKB_00784	PDKLIFDA_00315	BOJNNJPL_02060	NOOEABFB_02073	EMFMPDDI_02043	FCEMFNCF_02042	EFHCPILN_00826	LKGOOJPG_00716	LGDPIAFE_01214	COLKDNOJ_00651	KOFLFIDA_00838	NJAPKECK_00731	IPDIGICE_01170	IFBJEPEO_01076	MAJKKOAK_00752	JGHEKFFM_00859	GICEHBIG_00665	HBIPEFGC_00718	PNLAOHIE_00874	HKJHNDIA_00786	BJNBOLDG_01274	NPMHCIMF_01071		EANFKJJL_01568
hisA		1-(5-phosphoribosyl)-5-[(5-phosphoribosylamino)methylideneamino] imidazole-4-carboxamide isomerase	126	126	1	1	5373	1	22577		722	824	727	JDJPLFMB_01208	OBBJEICP_01370	FDNNKEIF_01541	OCFFECFJ_01874	KJMKMIEI_01306	JMMJOIIK_01580	KEMNBNEB_01075	PEJEBIHM_00057	KBCMCOEA_01121	IBLDBGJO_00410	FKEDPCNJ_00832	FEECEENE_00558	GAMNIEKB_00833	PDKLIFDA_01962	BOJNNJPL_00897	NOOEABFB_00897	EMFMPDDI_00896	FCEMFNCF_00895	EFHCPILN_00159	LKGOOJPG_01223	LGDPIAFE_00095	COLKDNOJ_01351	KOFLFIDA_00186	NJAPKECK_01221	IPDIGICE_00582	IFBJEPEO_00531	MAJKKOAK_01261	JGHEKFFM_00411	GICEHBIG_01287	HBIPEFGC_01383	PNLAOHIE_00417	HKJHNDIA_01323	BJNBOLDG_00502	NPMHCIMF_01280		EANFKJJL_01080
group_3081		hypothetical protein	126	126	1	1	9826	1	6372		176	341	196	JDJPLFMB_00310	OBBJEICP_01797	FDNNKEIF_00392	OCFFECFJ_00479	KJMKMIEI_00203	JMMJOIIK_00894	KEMNBNEB_00773	PEJEBIHM_01121	KBCMCOEA_00398	IBLDBGJO_00623	FKEDPCNJ_00389	FEECEENE_00946	GAMNIEKB_01621	PDKLIFDA_00830	BOJNNJPL_02482	NOOEABFB_02452	EMFMPDDI_02425	FCEMFNCF_02419	EFHCPILN_01694	LKGOOJPG_00353	LGDPIAFE_00850	COLKDNOJ_01812	KOFLFIDA_01638	NJAPKECK_00383	IPDIGICE_01719	IFBJEPEO_01430	MAJKKOAK_00371	JGHEKFFM_01171	GICEHBIG_01730	HBIPEFGC_01816	PNLAOHIE_01199	HKJHNDIA_00384	BJNBOLDG_00091	NPMHCIMF_00315	FAJAOMDM_01395	EANFKJJL_00246
prfB		Peptide chain release factor 2	126	126	1	1	25850	1	10370		1118	1151	1130	JDJPLFMB_00499	OBBJEICP_00446	FDNNKEIF_00633	OCFFECFJ_00683	KJMKMIEI_00750	JMMJOIIK_01081	KEMNBNEB_00959	PEJEBIHM_00928	KBCMCOEA_01522	IBLDBGJO_01232	FKEDPCNJ_00214	FEECEENE_00164	GAMNIEKB_01313	PDKLIFDA_00986	BOJNNJPL_02245	NOOEABFB_02222	EMFMPDDI_02191	FCEMFNCF_02190	EFHCPILN_00951	LKGOOJPG_00541	LGDPIAFE_01038	COLKDNOJ_00517	KOFLFIDA_00969	NJAPKECK_00569	IPDIGICE_01369	IFBJEPEO_01240	MAJKKOAK_00565	JGHEKFFM_01011	GICEHBIG_00478	HBIPEFGC_00579	PNLAOHIE_01037	HKJHNDIA_00598	BJNBOLDG_01457	NPMHCIMF_00506	FAJAOMDM_00773	EANFKJJL_00048
mgl		L-methionine gamma-lyase	126	126	1	1	24152	1	1948		1301	1385	1317	JDJPLFMB_00645	OBBJEICP_00718	FDNNKEIF_00800	OCFFECFJ_01655	KJMKMIEI_00099	JMMJOIIK_00403	KEMNBNEB_00132	PEJEBIHM_00211	KBCMCOEA_00967	IBLDBGJO_00994	FKEDPCNJ_00011	FEECEENE_01161	GAMNIEKB_00254	PDKLIFDA_01929	BOJNNJPL_01859	NOOEABFB_01872	EMFMPDDI_01847	FCEMFNCF_01846	EFHCPILN_00678	LKGOOJPG_01060	LGDPIAFE_01560	COLKDNOJ_00813	KOFLFIDA_00691	NJAPKECK_01075	IPDIGICE_01032	IFBJEPEO_01026	MAJKKOAK_01100	JGHEKFFM_00813	GICEHBIG_00801	HBIPEFGC_00858	PNLAOHIE_00821	HKJHNDIA_01163	BJNBOLDG_01132	NPMHCIMF_00644		EANFKJJL_01234
ilvD		Dihydroxy-acid dehydratase	126	126	1	1	5876	1	3296		1769	2027	1837	JDJPLFMB_00584	OBBJEICP_01552	FDNNKEIF_00737	OCFFECFJ_00830	KJMKMIEI_01881	JMMJOIIK_01159	KEMNBNEB_00028	PEJEBIHM_00846	KBCMCOEA_01615	IBLDBGJO_01143	FKEDPCNJ_00127	FEECEENE_00690	GAMNIEKB_00584	PDKLIFDA_01668	BOJNNJPL_02350	NOOEABFB_02318	EMFMPDDI_02290	FCEMFNCF_02287	EFHCPILN_01994	LKGOOJPG_00627	LGDPIAFE_01124	COLKDNOJ_01528	KOFLFIDA_00016	NJAPKECK_00646	IPDIGICE_00470	IFBJEPEO_01141	MAJKKOAK_00651	JGHEKFFM_00920	GICEHBIG_01405	HBIPEFGC_01551	PNLAOHIE_00935	HKJHNDIA_00693	BJNBOLDG_00388	NPMHCIMF_00583		EANFKJJL_01655
glnB		Nitrogen regulatory protein P-II	126	126	1	1	25564	1	21762		338	338	338	JDJPLFMB_00128	OBBJEICP_00208	FDNNKEIF_00184	OCFFECFJ_00216	KJMKMIEI_00581	JMMJOIIK_00271	KEMNBNEB_01286	PEJEBIHM_01347	KBCMCOEA_00229	IBLDBGJO_00802	FKEDPCNJ_00579	FEECEENE_01405	GAMNIEKB_01644	PDKLIFDA_02286	BOJNNJPL_00275	NOOEABFB_00280	EMFMPDDI_00281	FCEMFNCF_00280	EFHCPILN_01252	LKGOOJPG_00188	LGDPIAFE_00685	COLKDNOJ_00234	KOFLFIDA_01212	NJAPKECK_00203	IPDIGICE_00253	IFBJEPEO_01605	MAJKKOAK_00203	JGHEKFFM_01324	GICEHBIG_00225	HBIPEFGC_00249	PNLAOHIE_01348	HKJHNDIA_00179	BJNBOLDG_01753	NPMHCIMF_00127		EANFKJJL_00418
era		hypothetical protein	126	207	1.65	1	24626				941	2441	1258	JDJPLFMB_00776 JDJPLFMB_00777	OBBJEICP_00793	FDNNKEIF_01028 FDNNKEIF_01029	OCFFECFJ_01234	KJMKMIEI_00899 KJMKMIEI_00900	JMMJOIIK_00561 JMMJOIIK_00562	KEMNBNEB_00290 KEMNBNEB_00291	PEJEBIHM_01838 PEJEBIHM_01839	KBCMCOEA_00820 KBCMCOEA_00819	IBLDBGJO_01309 IBLDBGJO_01310	FKEDPCNJ_01611 FKEDPCNJ_01612	FEECEENE_01352 FEECEENE_01351	GAMNIEKB_01003 GAMNIEKB_01002	PDKLIFDA_01827 PDKLIFDA_01826	BOJNNJPL_01739	NOOEABFB_01752	EMFMPDDI_01727	FCEMFNCF_01726	EFHCPILN_00598	LKGOOJPG_00902 LKGOOJPG_00901	LGDPIAFE_01400 LGDPIAFE_01399	COLKDNOJ_00905	KOFLFIDA_00610	NJAPKECK_00929	IPDIGICE_00931	IFBJEPEO_00878 IFBJEPEO_00877	MAJKKOAK_00945 MAJKKOAK_00944	JGHEKFFM_00721 JGHEKFFM_00720	GICEHBIG_00907 GICEHBIG_00908	HBIPEFGC_00941 HBIPEFGC_00942	PNLAOHIE_00726 PNLAOHIE_00725	HKJHNDIA_00973	BJNBOLDG_01005 BJNBOLDG_01004	NPMHCIMF_00847 NPMHCIMF_00848	FAJAOMDM_00380 FAJAOMDM_00381	EANFKJJL_01379 EANFKJJL_01380
clpC1		ATP-dependent Clp protease ATP-binding subunit ClpC1	126	126	1	1	23365	1	46		2528	2765	2593	JDJPLFMB_00618	OBBJEICP_01516	FDNNKEIF_00771	OCFFECFJ_01027	KJMKMIEI_01125	JMMJOIIK_00800	KEMNBNEB_00529	PEJEBIHM_00810	KBCMCOEA_00582	IBLDBGJO_01111	FKEDPCNJ_00094	FEECEENE_00726	GAMNIEKB_00063	PDKLIFDA_01649	BOJNNJPL_00770	NOOEABFB_00770	EMFMPDDI_00769	FCEMFNCF_00768	EFHCPILN_00010	LKGOOJPG_00664	LGDPIAFE_01161	COLKDNOJ_01489	KOFLFIDA_00051	NJAPKECK_00682	IPDIGICE_00510	IFBJEPEO_01110	MAJKKOAK_00687	JGHEKFFM_00887	GICEHBIG_01365	HBIPEFGC_01517	PNLAOHIE_00903	HKJHNDIA_00730	BJNBOLDG_00428	NPMHCIMF_00617	FAJAOMDM_00693	EANFKJJL_01618
prs_1		Ribose-phosphate pyrophosphokinase	125	125	1	1	18395	1	16496		1013	1091	1020	JDJPLFMB_00977	OBBJEICP_00675	FDNNKEIF_01245	OCFFECFJ_01120	KJMKMIEI_01464	JMMJOIIK_00726	KEMNBNEB_00455	PEJEBIHM_00547	KBCMCOEA_00652	IBLDBGJO_01488	FKEDPCNJ_01595	FEECEENE_00811	GAMNIEKB_00676	PDKLIFDA_00480	BOJNNJPL_01891	NOOEABFB_01904	EMFMPDDI_01879	FCEMFNCF_01878	EFHCPILN_00724	LKGOOJPG_00738	LGDPIAFE_01236	COLKDNOJ_00778	KOFLFIDA_00739	NJAPKECK_00754	IPDIGICE_01071	IFBJEPEO_00705	MAJKKOAK_00775	JGHEKFFM_00561	GICEHBIG_00762	HBIPEFGC_00816	PNLAOHIE_00566	HKJHNDIA_00807	BJNBOLDG_01171	NPMHCIMF_01033	FAJAOMDM_00516	EANFKJJL_01546
rnhA		Ribonuclease HI	125	125	1	1	6364	1	9425		836	1526	1066	JDJPLFMB_00388	OBBJEICP_01724	FDNNKEIF_00471	OCFFECFJ_00575	KJMKMIEI_01648	JMMJOIIK_00961	KEMNBNEB_00840	PEJEBIHM_01051	KBCMCOEA_00468	IBLDBGJO_00540	FKEDPCNJ_00305	FEECEENE_00869	GAMNIEKB_01754	PDKLIFDA_00915	BOJNNJPL_02408	NOOEABFB_02378	EMFMPDDI_02349	FCEMFNCF_02345	EFHCPILN_01775	LKGOOJPG_00420	LGDPIAFE_00917	COLKDNOJ_01738	KOFLFIDA_01716	NJAPKECK_00451	IPDIGICE_01633	IFBJEPEO_01338	MAJKKOAK_00438	JGHEKFFM_01087	GICEHBIG_01650	HBIPEFGC_01729	PNLAOHIE_01114	HKJHNDIA_00462	BJNBOLDG_00176	NPMHCIMF_00392	FAJAOMDM_00943	EANFKJJL_00176
ywlC		Putative threonylcarbamoyl-AMP synthase	125	125	1	1	5808	1	12043		470	737	664	JDJPLFMB_00481	OBBJEICP_01618	FDNNKEIF_00603	OCFFECFJ_00668	KJMKMIEI_00735	JMMJOIIK_01066	KEMNBNEB_00944	PEJEBIHM_00943	KBCMCOEA_01507	IBLDBGJO_01249	FKEDPCNJ_00228	FEECEENE_00180	GAMNIEKB_02072	PDKLIFDA_01323	BOJNNJPL_00646	NOOEABFB_00649	EMFMPDDI_00647	FCEMFNCF_00647	EFHCPILN_01927	LKGOOJPG_00526	LGDPIAFE_01023	COLKDNOJ_01606	KOFLFIDA_01818	NJAPKECK_00554	IPDIGICE_01502	IFBJEPEO_01258	MAJKKOAK_00549	JGHEKFFM_01025	GICEHBIG_01484	HBIPEFGC_01618	PNLAOHIE_01051	HKJHNDIA_00580	BJNBOLDG_00325	NPMHCIMF_00488	FAJAOMDM_00784	EANFKJJL_00063
group_1684		hypothetical protein	125	125	1	1	23334	24	2		296	635	535	JDJPLFMB_00605	OBBJEICP_01530	FDNNKEIF_00758	OCFFECFJ_01003	KJMKMIEI_01140	JMMJOIIK_01138	KEMNBNEB_00007	PEJEBIHM_00825	KBCMCOEA_01637	IBLDBGJO_01124	FKEDPCNJ_00108	FEECEENE_00711	GAMNIEKB_00049	PDKLIFDA_01635	BOJNNJPL_00756	NOOEABFB_00756	EMFMPDDI_00755	FCEMFNCF_00754	EFHCPILN_02015	LKGOOJPG_00649	LGDPIAFE_01146	COLKDNOJ_01508	KOFLFIDA_00037	NJAPKECK_00667	IPDIGICE_00496	IFBJEPEO_01123	MAJKKOAK_00672	JGHEKFFM_00901	GICEHBIG_01379	HBIPEFGC_01531	PNLAOHIE_00916	HKJHNDIA_00714	BJNBOLDG_00414	NPMHCIMF_00604	FAJAOMDM_00713	EANFKJJL_01633
oppC		Oligopeptide transport system permease protein OppC	125	125	1	1	2183	1	2829		635	1865	963	JDJPLFMB_00518	OBBJEICP_00470	FDNNKEIF_00658	OCFFECFJ_00704	KJMKMIEI_01835	JMMJOIIK_01098	KEMNBNEB_00976	PEJEBIHM_00911	KBCMCOEA_01540	IBLDBGJO_01218	FKEDPCNJ_00200	FEECEENE_00148	GAMNIEKB_01275	PDKLIFDA_01777	BOJNNJPL_02192	NOOEABFB_02203	EMFMPDDI_02172	FCEMFNCF_02171	EFHCPILN_00928	LKGOOJPG_00558	LGDPIAFE_01055	COLKDNOJ_00543	KOFLFIDA_00945	NJAPKECK_00586	IPDIGICE_01349	IFBJEPEO_01226	MAJKKOAK_00582	JGHEKFFM_00997	GICEHBIG_00498	HBIPEFGC_00604	PNLAOHIE_01023	HKJHNDIA_00631	BJNBOLDG_01437	NPMHCIMF_00524	FAJAOMDM_00758	EANFKJJL_00031
gpgP_1		Glucosyl-3-phosphoglycerate phosphatase	125	125	1	1	18339	1	16431		602	785	715	JDJPLFMB_00943	OBBJEICP_00671	FDNNKEIF_01215	OCFFECFJ_01124	KJMKMIEI_01460	JMMJOIIK_00722	KEMNBNEB_00451	PEJEBIHM_00543	KBCMCOEA_00656	IBLDBGJO_01483	FKEDPCNJ_01600	FEECEENE_00815	GAMNIEKB_00672	PDKLIFDA_00484	BOJNNJPL_01895	NOOEABFB_01908	EMFMPDDI_01883	FCEMFNCF_01882	EFHCPILN_00728	LKGOOJPG_00742	LGDPIAFE_01240	COLKDNOJ_00774	KOFLFIDA_00743	NJAPKECK_00758	IPDIGICE_01065	IFBJEPEO_00710	MAJKKOAK_00780	JGHEKFFM_00566	GICEHBIG_00768	HBIPEFGC_00812	PNLAOHIE_00571	HKJHNDIA_00811	BJNBOLDG_01165	NPMHCIMF_01014	FAJAOMDM_00511	EANFKJJL_01542
lysA		Diaminopimelate decarboxylase	125	125	1	1	11151	1	8788		1331	1766	1595	JDJPLFMB_01522	OBBJEICP_01851	FDNNKEIF_01871	OCFFECFJ_00339	KJMKMIEI_00783	JMMJOIIK_01305	KEMNBNEB_00540	PEJEBIHM_01485	KBCMCOEA_01431	IBLDBGJO_00687	FKEDPCNJ_00441	FEECEENE_00137	GAMNIEKB_01141	PDKLIFDA_01603	BOJNNJPL_02543	NOOEABFB_02513	EMFMPDDI_02487	FCEMFNCF_02480	EFHCPILN_01623	LKGOOJPG_01420	LGDPIAFE_00292	COLKDNOJ_01873	KOFLFIDA_01581	NJAPKECK_01411	IPDIGICE_01808	IFBJEPEO_01496	MAJKKOAK_01471	JGHEKFFM_01222	GICEHBIG_01821	HBIPEFGC_01872	PNLAOHIE_01249	HKJHNDIA_01536	BJNBOLDG_00011	NPMHCIMF_01530		EANFKJJL_00854
oppD		Oligopeptide transport ATP-binding protein OppD	125	125	1	1	2182	1	2831		767	1763	850	JDJPLFMB_00519	OBBJEICP_00471	FDNNKEIF_00659	OCFFECFJ_00705	KJMKMIEI_01834	JMMJOIIK_01099	KEMNBNEB_00977	PEJEBIHM_00910	KBCMCOEA_01541	IBLDBGJO_01217	FKEDPCNJ_00199	FEECEENE_00147	GAMNIEKB_01274	PDKLIFDA_01776	BOJNNJPL_02191	NOOEABFB_02202	EMFMPDDI_02171	FCEMFNCF_02170	EFHCPILN_00927	LKGOOJPG_00559	LGDPIAFE_01056	COLKDNOJ_00544	KOFLFIDA_00944	NJAPKECK_00587	IPDIGICE_01348	IFBJEPEO_01225	MAJKKOAK_00583	JGHEKFFM_00996	GICEHBIG_00499	HBIPEFGC_00605	PNLAOHIE_01022	HKJHNDIA_00632	BJNBOLDG_01436	NPMHCIMF_00525	FAJAOMDM_00757	EANFKJJL_00030
nhaK		Sodium, potassium, lithium and rubidium/H( ) antiporter	125	125	1	1	3154	1	6033		1970	2450	2101	JDJPLFMB_01688	OBBJEICP_01986	FDNNKEIF_02157	OCFFECFJ_02547	KJMKMIEI_00319	JMMJOIIK_00136	KEMNBNEB_01403	PEJEBIHM_00238	KBCMCOEA_00014	IBLDBGJO_01581	FKEDPCNJ_01195	FEECEENE_00058	GAMNIEKB_01746	PDKLIFDA_01092	BOJNNJPL_00007	NOOEABFB_00011	EMFMPDDI_00011	FCEMFNCF_00011	EFHCPILN_01499	LKGOOJPG_01601	LGDPIAFE_00473	COLKDNOJ_02039	KOFLFIDA_01459	NJAPKECK_01580	IPDIGICE_01929	IFBJEPEO_00123	MAJKKOAK_01644	JGHEKFFM_00089	GICEHBIG_01924	HBIPEFGC_00013	PNLAOHIE_00088	HKJHNDIA_01710	BJNBOLDG_02031	NPMHCIMF_01757	FAJAOMDM_01268	EANFKJJL_00642
rsmG		Ribosomal RNA small subunit methyltransferase G	125	125	1	1	15971	1	16125		662	884	727	JDJPLFMB_01744	OBBJEICP_02028	FDNNKEIF_02200	OCFFECFJ_02590	KJMKMIEI_00344	JMMJOIIK_00113	KEMNBNEB_01380	PEJEBIHM_00262	KBCMCOEA_00038	IBLDBGJO_00909	FKEDPCNJ_00699		GAMNIEKB_01711	PDKLIFDA_00642	BOJNNJPL_00042	NOOEABFB_00047	EMFMPDDI_00047	FCEMFNCF_00046	EFHCPILN_01458	LKGOOJPG_01624	LGDPIAFE_00496	COLKDNOJ_02075	KOFLFIDA_01416	NJAPKECK_01605	IPDIGICE_01986	IFBJEPEO_01734	MAJKKOAK_01669	JGHEKFFM_01409	GICEHBIG_01974	HBIPEFGC_00055	PNLAOHIE_01424	HKJHNDIA_01740	BJNBOLDG_01990	NPMHCIMF_01822	FAJAOMDM_01183	EANFKJJL_00618
gsiB		putative D,D-dipeptide-binding periplasmic protein DdpA	125	125	1	1	2190	1	2823		1577	1913	1688	JDJPLFMB_00516	OBBJEICP_00468	FDNNKEIF_00656	OCFFECFJ_00702	KJMKMIEI_01837	JMMJOIIK_01096	KEMNBNEB_00974	PEJEBIHM_00913	KBCMCOEA_01538	IBLDBGJO_01220	FKEDPCNJ_00202	FEECEENE_00150	GAMNIEKB_01277	PDKLIFDA_01779	BOJNNJPL_02194	NOOEABFB_02205	EMFMPDDI_02174	FCEMFNCF_02173	EFHCPILN_00930	LKGOOJPG_00556	LGDPIAFE_01053	COLKDNOJ_00541	KOFLFIDA_00947	NJAPKECK_00584	IPDIGICE_01351	IFBJEPEO_01228	MAJKKOAK_00580	JGHEKFFM_00999	GICEHBIG_00496	HBIPEFGC_00602	PNLAOHIE_01025	HKJHNDIA_00629	BJNBOLDG_01439	NPMHCIMF_00522	FAJAOMDM_00760	EANFKJJL_00033
group_2119		hypothetical protein	125	125	1	1	3776	1	21724		380	998	710	JDJPLFMB_01005	OBBJEICP_00578	FDNNKEIF_01280	OCFFECFJ_01098	KJMKMIEI_01488	JMMJOIIK_00750	KEMNBNEB_00479	PEJEBIHM_00571	KBCMCOEA_00628	IBLDBGJO_00956	FKEDPCNJ_00049	FEECEENE_00787	GAMNIEKB_00786	PDKLIFDA_00313	BOJNNJPL_02062	NOOEABFB_02075	EMFMPDDI_02045	FCEMFNCF_02044	EFHCPILN_00828	LKGOOJPG_00714	LGDPIAFE_01212	COLKDNOJ_00649	KOFLFIDA_00840	NJAPKECK_00729	IPDIGICE_01172	IFBJEPEO_01079	MAJKKOAK_00750	JGHEKFFM_00861	GICEHBIG_00663	HBIPEFGC_00716	PNLAOHIE_00876	HKJHNDIA_00784	BJNBOLDG_01276	NPMHCIMF_01073	FAJAOMDM_00666	EANFKJJL_01570
group_2307		hypothetical protein	125	125	1	1	11725	1	23258		1313	1544	1414	JDJPLFMB_00187	OBBJEICP_00167	FDNNKEIF_00253	OCFFECFJ_02294	KJMKMIEI_00627	JMMJOIIK_00315	KEMNBNEB_01330	PEJEBIHM_01302	KBCMCOEA_00276	IBLDBGJO_00146	FKEDPCNJ_01212	FEECEENE_01636	GAMNIEKB_01670	PDKLIFDA_01581	BOJNNJPL_00231	NOOEABFB_00236	EMFMPDDI_00237	FCEMFNCF_00236	EFHCPILN_01288	LKGOOJPG_00232	LGDPIAFE_00729	COLKDNOJ_00167	KOFLFIDA_01248	NJAPKECK_00248	IPDIGICE_00199	IFBJEPEO_00287	MAJKKOAK_00246	JGHEKFFM_00200	GICEHBIG_00170	HBIPEFGC_00213	PNLAOHIE_00209	HKJHNDIA_00241	BJNBOLDG_01788	NPMHCIMF_00192	FAJAOMDM_00968	EANFKJJL_00372
group_2324		putative HTH-type transcriptional regulator	125	125	1	1	6765	1	5529		584	956	675	JDJPLFMB_00885	OBBJEICP_00911	FDNNKEIF_01139	OCFFECFJ_01331	KJMKMIEI_01404	JMMJOIIK_00668	KEMNBNEB_00397	PEJEBIHM_00488	KBCMCOEA_00712	IBLDBGJO_01435	FKEDPCNJ_01335	FEECEENE_00296	GAMNIEKB_00954	PDKLIFDA_01475	BOJNNJPL_01497	NOOEABFB_01508	EMFMPDDI_01478	FCEMFNCF_01478	EFHCPILN_00480	LKGOOJPG_00794	LGDPIAFE_01293	COLKDNOJ_01043	KOFLFIDA_00469	NJAPKECK_00812	IPDIGICE_00813	IFBJEPEO_00759	MAJKKOAK_00835	JGHEKFFM_00610	GICEHBIG_01028	HBIPEFGC_01063	PNLAOHIE_00615	HKJHNDIA_00865	BJNBOLDG_00819	NPMHCIMF_00955	FAJAOMDM_00417	EANFKJJL_01487
hisI		Phosphoribosyl-AMP cyclohydrolase	125	125	1	1	6984	1	623		377	506	417	JDJPLFMB_00848	OBBJEICP_01194	FDNNKEIF_01178	OCFFECFJ_01350	KJMKMIEI_01423	JMMJOIIK_00684	KEMNBNEB_00413	PEJEBIHM_00506	KBCMCOEA_00693	IBLDBGJO_01447	FKEDPCNJ_01323	FEECEENE_01270	GAMNIEKB_00987	PDKLIFDA_01493	BOJNNJPL_01135	NOOEABFB_01134	EMFMPDDI_01132	FCEMFNCF_01131	EFHCPILN_00414	LKGOOJPG_00778	LGDPIAFE_01277	COLKDNOJ_01114	KOFLFIDA_00381	NJAPKECK_00794	IPDIGICE_00773	IFBJEPEO_00747	MAJKKOAK_00817	JGHEKFFM_00598	GICEHBIG_01095	HBIPEFGC_01130	PNLAOHIE_00603	HKJHNDIA_00850	BJNBOLDG_00758	NPMHCIMF_00918		EANFKJJL_01505
group_2465		putative protein	125	125	1	1	24779	1	15445		494	569	556	JDJPLFMB_00811	OBBJEICP_00848	FDNNKEIF_01066	OCFFECFJ_01273	KJMKMIEI_00919	JMMJOIIK_00581	KEMNBNEB_00310	PEJEBIHM_00400	KBCMCOEA_00800	IBLDBGJO_01325	FKEDPCNJ_01627	FEECEENE_01333	GAMNIEKB_00662	PDKLIFDA_01789	BOJNNJPL_01594	NOOEABFB_01607	EMFMPDDI_01577	FCEMFNCF_01577	EFHCPILN_00545	LKGOOJPG_00881	LGDPIAFE_01380	COLKDNOJ_00963	KOFLFIDA_00551	NJAPKECK_00909	IPDIGICE_00889	IFBJEPEO_00862	MAJKKOAK_00925	JGHEKFFM_00705	GICEHBIG_00954	HBIPEFGC_00994	PNLAOHIE_00710	HKJHNDIA_00954	BJNBOLDG_00952	NPMHCIMF_00882	FAJAOMDM_00499	EANFKJJL_01399
group_2470		5'-nucleotidase	125	125	1	1	13966	1	5530		692	782	722	JDJPLFMB_00883	OBBJEICP_01131	FDNNKEIF_01141	OCFFECFJ_01321	KJMKMIEI_01400	JMMJOIIK_00664	KEMNBNEB_00393	PEJEBIHM_00484	KBCMCOEA_00716	IBLDBGJO_01434	FKEDPCNJ_01336	FEECEENE_00292	GAMNIEKB_00952	PDKLIFDA_01472	BOJNNJPL_01257	NOOEABFB_01257	EMFMPDDI_01255	FCEMFNCF_01254	EFHCPILN_00477	LKGOOJPG_00798	LGDPIAFE_01297	COLKDNOJ_01046	KOFLFIDA_00444	NJAPKECK_00816	IPDIGICE_00816	IFBJEPEO_00760	MAJKKOAK_00839	JGHEKFFM_00612	GICEHBIG_01025	HBIPEFGC_01066	PNLAOHIE_00617	HKJHNDIA_00867	BJNBOLDG_00822	NPMHCIMF_00953	FAJAOMDM_00418	EANFKJJL_01483
hisC		Histidinol-phosphate aminotransferase	125	125	1	1	5379	1	16790		1145	1217	1167	JDJPLFMB_01212	OBBJEICP_01374	FDNNKEIF_01545	OCFFECFJ_01878	KJMKMIEI_01310	JMMJOIIK_01576	KEMNBNEB_01071	PEJEBIHM_00053	KBCMCOEA_01125	IBLDBGJO_00406	FKEDPCNJ_00836	FEECEENE_00562	GAMNIEKB_00837	PDKLIFDA_01966	BOJNNJPL_00893	NOOEABFB_00893	EMFMPDDI_00892	FCEMFNCF_00891	EFHCPILN_00155	LKGOOJPG_01227	LGDPIAFE_00099	COLKDNOJ_01355	KOFLFIDA_00182	NJAPKECK_01225	IPDIGICE_00578	IFBJEPEO_00527	MAJKKOAK_01265	JGHEKFFM_00407	GICEHBIG_01291	HBIPEFGC_01387	PNLAOHIE_00413	HKJHNDIA_01327	BJNBOLDG_00498	NPMHCIMF_01284		EANFKJJL_01076
mfd		Transcription-repair-coupling factor	125	125	1	1	18478	1	4588		3359	3764	3584	JDJPLFMB_00692	OBBJEICP_00619	FDNNKEIF_00851	OCFFECFJ_01455	KJMKMIEI_00138	JMMJOIIK_00444	KEMNBNEB_00173	PEJEBIHM_01735	KBCMCOEA_00928	IBLDBGJO_01020	FKEDPCNJ_00927	FEECEENE_01204	GAMNIEKB_00739	PDKLIFDA_00351	BOJNNJPL_02017	NOOEABFB_02030	EMFMPDDI_02000	FCEMFNCF_01999	EFHCPILN_00788	LKGOOJPG_01019	LGDPIAFE_01518	COLKDNOJ_00695	KOFLFIDA_00796	NJAPKECK_01036	IPDIGICE_01125	IFBJEPEO_00993	MAJKKOAK_01058	JGHEKFFM_00798	GICEHBIG_00707	HBIPEFGC_00756	PNLAOHIE_00806	HKJHNDIA_01124	BJNBOLDG_01237	NPMHCIMF_00704	FAJAOMDM_00289	EANFKJJL_01273
pyrD_1		Dihydroorotate dehydrogenase B (NAD( )), catalytic subunit	125	125	1	1	24826	10	2		914	1019	965	JDJPLFMB_00821	OBBJEICP_00858	FDNNKEIF_01077	OCFFECFJ_01289	KJMKMIEI_00929	JMMJOIIK_00591	KEMNBNEB_00320	PEJEBIHM_00410	KBCMCOEA_00790	IBLDBGJO_01344	FKEDPCNJ_01728	FEECEENE_01324	GAMNIEKB_01561	PDKLIFDA_02216	BOJNNJPL_01584	NOOEABFB_01597	EMFMPDDI_01567	FCEMFNCF_01567	EFHCPILN_00535	LKGOOJPG_00871	LGDPIAFE_01370	COLKDNOJ_00973	KOFLFIDA_00541	NJAPKECK_00899	IPDIGICE_00878	IFBJEPEO_00852	MAJKKOAK_00915	JGHEKFFM_00689	GICEHBIG_00965	HBIPEFGC_01004	PNLAOHIE_00694	HKJHNDIA_00945	BJNBOLDG_00941	NPMHCIMF_00892	FAJAOMDM_00490	EANFKJJL_01409
rnj		Ribonuclease J	125	125	1	1	25863	1	2868		1658	2186	1896	JDJPLFMB_01398	OBBJEICP_00438	FDNNKEIF_01713	OCFFECFJ_02075	KJMKMIEI_01191	JMMJOIIK_01391	KEMNBNEB_01435	PEJEBIHM_01628	KBCMCOEA_01324	IBLDBGJO_00313	FKEDPCNJ_01097	FEECEENE_01056	GAMNIEKB_01285	PDKLIFDA_00208	BOJNNJPL_02239	NOOEABFB_02228	EMFMPDDI_02197	FCEMFNCF_02196	EFHCPILN_00959	LKGOOJPG_01332	LGDPIAFE_00204	COLKDNOJ_00505	KOFLFIDA_00978	NJAPKECK_01330	IPDIGICE_01374	IFBJEPEO_00432	MAJKKOAK_01364	JGHEKFFM_00331	GICEHBIG_00473	HBIPEFGC_00571	PNLAOHIE_00337	HKJHNDIA_01440	BJNBOLDG_01462	NPMHCIMF_01417		EANFKJJL_00975
yhdG_2		putative amino acid permease YhdG	125	125	1	1	9804	1	13056		1487	1619	1543	JDJPLFMB_00319	OBBJEICP_01786	FDNNKEIF_00403	OCFFECFJ_00491	KJMKMIEI_00193	JMMJOIIK_00904	KEMNBNEB_00783	PEJEBIHM_01111	KBCMCOEA_00408	IBLDBGJO_00601	FKEDPCNJ_00368	FEECEENE_00936	GAMNIEKB_01633	PDKLIFDA_00844	BOJNNJPL_02471	NOOEABFB_02441	EMFMPDDI_02414	FCEMFNCF_02408	EFHCPILN_01706	LKGOOJPG_00363	LGDPIAFE_00860	COLKDNOJ_01801	KOFLFIDA_01649	NJAPKECK_00393	IPDIGICE_01709	IFBJEPEO_01398	MAJKKOAK_00381	JGHEKFFM_01149	GICEHBIG_01720	HBIPEFGC_01805	PNLAOHIE_01176	HKJHNDIA_00394	BJNBOLDG_00101	NPMHCIMF_00325	FAJAOMDM_01418	EANFKJJL_00236
pdtaS		putative sensor histidine kinase pdtaS	125	125	1	1	24196	1	11711		1406	1610	1496	JDJPLFMB_00703	OBBJEICP_00632	FDNNKEIF_00862	OCFFECFJ_01441	KJMKMIEI_00807	JMMJOIIK_00459	KEMNBNEB_00188	PEJEBIHM_01749	KBCMCOEA_00913	IBLDBGJO_01029	FKEDPCNJ_00936	FEECEENE_01217	GAMNIEKB_00726	PDKLIFDA_00389					EFHCPILN_00775	LKGOOJPG_01004	LGDPIAFE_01503	COLKDNOJ_00709	KOFLFIDA_00783	NJAPKECK_01022	IPDIGICE_01113	IFBJEPEO_00984	MAJKKOAK_01043	JGHEKFFM_00789	GICEHBIG_00719	HBIPEFGC_00769	PNLAOHIE_00797	HKJHNDIA_01113	BJNBOLDG_01225	NPMHCIMF_00715	FAJAOMDM_00298	EANFKJJL_01288
glnM		putative glutamine ABC transporter permease protein GlnM	125	125	1	1	20621	1	8725		542	677	675	JDJPLFMB_00626	OBBJEICP_01504	FDNNKEIF_00780	OCFFECFJ_01040	KJMKMIEI_01118	JMMJOIIK_00793	KEMNBNEB_00522	PEJEBIHM_00803	KBCMCOEA_00589	IBLDBGJO_01523	FKEDPCNJ_01459	FEECEENE_00734	GAMNIEKB_00073	PDKLIFDA_01655	BOJNNJPL_00779	NOOEABFB_00779	EMFMPDDI_00778	FCEMFNCF_00777	EFHCPILN_00022	LKGOOJPG_00671	LGDPIAFE_01168	COLKDNOJ_01477	KOFLFIDA_00064	NJAPKECK_00689	IPDIGICE_00521	IFBJEPEO_00668	MAJKKOAK_00694	JGHEKFFM_00530	GICEHBIG_01352	HBIPEFGC_01504	PNLAOHIE_00535	HKJHNDIA_00737	BJNBOLDG_00439	NPMHCIMF_00625	FAJAOMDM_00556	EANFKJJL_01611
purC		Phosphoribosylaminoimidazole-succinocarboxamide synthase	125	125	1	1	6401	1	10417		686	785	750	JDJPLFMB_00568	OBBJEICP_00526	FDNNKEIF_00719		KJMKMIEI_01573	JMMJOIIK_01176	KEMNBNEB_00045	PEJEBIHM_00863	KBCMCOEA_01598	IBLDBGJO_01179	FKEDPCNJ_00158	FEECEENE_00672	GAMNIEKB_00651	PDKLIFDA_01701	BOJNNJPL_02122	NOOEABFB_02134	EMFMPDDI_02103	FCEMFNCF_02102	EFHCPILN_00871	LKGOOJPG_00610	LGDPIAFE_01107	COLKDNOJ_00599	KOFLFIDA_00877	NJAPKECK_00629	IPDIGICE_01280	IFBJEPEO_01181	MAJKKOAK_00634	JGHEKFFM_00970	GICEHBIG_00565	HBIPEFGC_00676	PNLAOHIE_00994	HKJHNDIA_00676	BJNBOLDG_01373	NPMHCIMF_00567		EANFKJJL_01672
hisE		Phosphoribosyl-ATP pyrophosphatase	125	125	1	1	6773	11	2		263	323	263	JDJPLFMB_00854	OBBJEICP_00904	FDNNKEIF_01172	OCFFECFJ_01342	KJMKMIEI_01411	JMMJOIIK_00675	KEMNBNEB_00404	PEJEBIHM_00495	KBCMCOEA_00705	IBLDBGJO_01442	FKEDPCNJ_01328	FEECEENE_00303	GAMNIEKB_00961	PDKLIFDA_01482	BOJNNJPL_01504	NOOEABFB_01515	EMFMPDDI_01485	FCEMFNCF_01485	EFHCPILN_00487	LKGOOJPG_00787	LGDPIAFE_01286	COLKDNOJ_01036	KOFLFIDA_00476	NJAPKECK_00805	IPDIGICE_00806	IFBJEPEO_00752	MAJKKOAK_00828	JGHEKFFM_00603	GICEHBIG_01035	HBIPEFGC_01056	PNLAOHIE_00608	HKJHNDIA_00858	BJNBOLDG_00812	NPMHCIMF_00924		EANFKJJL_01494
rutG		Putative pyrimidine permease RutG	125	125	1	1	24965	1	14306		953	1430	1319	JDJPLFMB_00668	OBBJEICP_00738	FDNNKEIF_00825	OCFFECFJ_01610	KJMKMIEI_00112	JMMJOIIK_00417	KEMNBNEB_00146	PEJEBIHM_00224	KBCMCOEA_00954	IBLDBGJO_01109	FKEDPCNJ_01022	FEECEENE_01175	GAMNIEKB_00909	PDKLIFDA_01905	BOJNNJPL_01801	NOOEABFB_01814	EMFMPDDI_01789	FCEMFNCF_01788	EFHCPILN_00655	LKGOOJPG_01046	LGDPIAFE_01546	COLKDNOJ_00842	KOFLFIDA_00665	NJAPKECK_01062	IPDIGICE_00993	IFBJEPEO_00901	MAJKKOAK_01086	JGHEKFFM_00728	GICEHBIG_00849	HBIPEFGC_00885	PNLAOHIE_00735	HKJHNDIA_01150	BJNBOLDG_01083	NPMHCIMF_00680	FAJAOMDM_00369	EANFKJJL_01247
gdh		NADP-specific glutamate dehydrogenase	125	125	1	1	16062	1	7638		977	1391	1343	JDJPLFMB_00008	OBBJEICP_00010	FDNNKEIF_00008	OCFFECFJ_00022	KJMKMIEI_00358	JMMJOIIK_00100	KEMNBNEB_01367	PEJEBIHM_00275	KBCMCOEA_00052	IBLDBGJO_00564	FKEDPCNJ_00333	FEECEENE_00013	GAMNIEKB_00275	PDKLIFDA_00623	BOJNNJPL_00056	NOOEABFB_00061	EMFMPDDI_00061	FCEMFNCF_00060	EFHCPILN_01445	LKGOOJPG_00010	LGDPIAFE_00509	COLKDNOJ_00010	KOFLFIDA_01402	NJAPKECK_00010	IPDIGICE_00013	IFBJEPEO_01361	MAJKKOAK_00010	JGHEKFFM_01114	GICEHBIG_00013	HBIPEFGC_00068	PNLAOHIE_01141	HKJHNDIA_00010	BJNBOLDG_01974	NPMHCIMF_00010		EANFKJJL_00604
hisF		Imidazole glycerol phosphate synthase subunit HisF	125	125	1	1	6985	1	609		770	863	771	JDJPLFMB_00847	OBBJEICP_01195	FDNNKEIF_01179	OCFFECFJ_01351	KJMKMIEI_01424	JMMJOIIK_00685	KEMNBNEB_00414	PEJEBIHM_00507	KBCMCOEA_00692	IBLDBGJO_01448	FKEDPCNJ_01322	FEECEENE_01269	GAMNIEKB_00988	PDKLIFDA_01494	BOJNNJPL_01134	NOOEABFB_01133	EMFMPDDI_01131	FCEMFNCF_01130	EFHCPILN_00413	LKGOOJPG_00777	LGDPIAFE_01276	COLKDNOJ_01115	KOFLFIDA_00380	NJAPKECK_00793	IPDIGICE_00772	IFBJEPEO_00746	MAJKKOAK_00816	JGHEKFFM_00597	GICEHBIG_01096	HBIPEFGC_01131	PNLAOHIE_00602	HKJHNDIA_00849	BJNBOLDG_00757	NPMHCIMF_00917		EANFKJJL_01506
hisB		Imidazoleglycerol-phosphate dehydratase	125	125	1	1	5378	1	16789		599	701	600	JDJPLFMB_01211	OBBJEICP_01373	FDNNKEIF_01544	OCFFECFJ_01877	KJMKMIEI_01309	JMMJOIIK_01577	KEMNBNEB_01072	PEJEBIHM_00054	KBCMCOEA_01124	IBLDBGJO_00407	FKEDPCNJ_00835	FEECEENE_00561	GAMNIEKB_00836	PDKLIFDA_01965	BOJNNJPL_00894	NOOEABFB_00894	EMFMPDDI_00893	FCEMFNCF_00892	EFHCPILN_00156	LKGOOJPG_01226	LGDPIAFE_00098	COLKDNOJ_01354	KOFLFIDA_00183	NJAPKECK_01224	IPDIGICE_00579	IFBJEPEO_00528	MAJKKOAK_01264	JGHEKFFM_00408	GICEHBIG_01290	HBIPEFGC_01386	PNLAOHIE_00414	HKJHNDIA_01326	BJNBOLDG_00499	NPMHCIMF_01283		EANFKJJL_01077
rpmG2		50S ribosomal protein L33 2	125	125	1	1	9810	1	13052		167	170	168	JDJPLFMB_00317	OBBJEICP_01788	FDNNKEIF_00401	OCFFECFJ_00489	KJMKMIEI_00195	JMMJOIIK_00902	KEMNBNEB_00781	PEJEBIHM_01113	KBCMCOEA_00406	IBLDBGJO_00609		FEECEENE_00938	GAMNIEKB_01631	PDKLIFDA_00842	BOJNNJPL_02473	NOOEABFB_02443	EMFMPDDI_02416	FCEMFNCF_02410	EFHCPILN_01703	LKGOOJPG_00361	LGDPIAFE_00858	COLKDNOJ_01803	KOFLFIDA_01647	NJAPKECK_00391	IPDIGICE_01711	IFBJEPEO_01416	MAJKKOAK_00379	JGHEKFFM_01158	GICEHBIG_01722	HBIPEFGC_01807	PNLAOHIE_01185	HKJHNDIA_00392	BJNBOLDG_00099	NPMHCIMF_00323	FAJAOMDM_01405	EANFKJJL_00238
mviN		putative peptidoglycan biosynthesis protein MviN	124	124	1	1	15942	1	532		1643	4631	3616	JDJPLFMB_01739	OBBJEICP_02023	FDNNKEIF_02195	OCFFECFJ_02586	KJMKMIEI_00339	JMMJOIIK_00117	KEMNBNEB_01384	PEJEBIHM_00258	KBCMCOEA_00034	IBLDBGJO_00903		FEECEENE_00039	GAMNIEKB_01716	PDKLIFDA_00645	BOJNNJPL_00038	NOOEABFB_00043	EMFMPDDI_00043	FCEMFNCF_00042	EFHCPILN_01463	LKGOOJPG_01620	LGDPIAFE_00492	COLKDNOJ_02071	KOFLFIDA_01422	NJAPKECK_01600	IPDIGICE_01982	IFBJEPEO_01724	MAJKKOAK_01665	JGHEKFFM_01402	GICEHBIG_01970	HBIPEFGC_00050	PNLAOHIE_01417	HKJHNDIA_01731	BJNBOLDG_01994	NPMHCIMF_01817	FAJAOMDM_01174	EANFKJJL_00622
senX3_2		Signal-transduction histidine kinase senX3	124	124	1	1	17481	1	10524		1085	1436	1277	JDJPLFMB_00409	OBBJEICP_01688	FDNNKEIF_00510	OCFFECFJ_00601	KJMKMIEI_01596	JMMJOIIK_00991	KEMNBNEB_00870	PEJEBIHM_01016	KBCMCOEA_00499	IBLDBGJO_01291	FKEDPCNJ_00272	FEECEENE_00842	GAMNIEKB_01333	PDKLIFDA_00954	BOJNNJPL_02368	NOOEABFB_02336	EMFMPDDI_02308	FCEMFNCF_02305	EFHCPILN_01806	LKGOOJPG_00450	LGDPIAFE_00947	COLKDNOJ_01695	KOFLFIDA_01749	NJAPKECK_00484	IPDIGICE_01604	IFBJEPEO_01306	MAJKKOAK_00468	JGHEKFFM_01060	GICEHBIG_01621	HBIPEFGC_01695	PNLAOHIE_01086	HKJHNDIA_00497	BJNBOLDG_00205	NPMHCIMF_00413		EANFKJJL_00141
group_2109		hypothetical protein	124	124	1	1	25528	1	8970		701	1061	979	JDJPLFMB_00677	OBBJEICP_00200	FDNNKEIF_00835	OCFFECFJ_02061	KJMKMIEI_00122	JMMJOIIK_00427	KEMNBNEB_00156	PEJEBIHM_01719	KBCMCOEA_00944	IBLDBGJO_00085	FKEDPCNJ_01423	FEECEENE_01183	GAMNIEKB_00450	PDKLIFDA_01699	BOJNNJPL_00259	NOOEABFB_00264	EMFMPDDI_00265	FCEMFNCF_00264	EFHCPILN_01260	LKGOOJPG_01036	LGDPIAFE_01536	COLKDNOJ_00224	KOFLFIDA_01220	NJAPKECK_01052	IPDIGICE_00244	IFBJEPEO_00233	MAJKKOAK_01076	JGHEKFFM_00151	GICEHBIG_00216	HBIPEFGC_00241	PNLAOHIE_00159	HKJHNDIA_01140	BJNBOLDG_01762	NPMHCIMF_00689	FAJAOMDM_01334	EANFKJJL_01257
aroQ		3-dehydroquinate dehydratase	124	124	1	1	24563	1	19605		233	536	452	JDJPLFMB_00759	OBBJEICP_00776	FDNNKEIF_01012	OCFFECFJ_01212	KJMKMIEI_00879	JMMJOIIK_00533	KEMNBNEB_00262	PEJEBIHM_01819	KBCMCOEA_00840	IBLDBGJO_01100	FKEDPCNJ_01013	FEECEENE_01378	GAMNIEKB_01018	PDKLIFDA_01843	BOJNNJPL_01754	NOOEABFB_01767	EMFMPDDI_01742	FCEMFNCF_01741	EFHCPILN_00615	LKGOOJPG_00930	LGDPIAFE_01428	COLKDNOJ_00890	KOFLFIDA_00627	NJAPKECK_00949	IPDIGICE_00947	IFBJEPEO_00910	MAJKKOAK_00968	JGHEKFFM_00737	GICEHBIG_00891	HBIPEFGC_00923	PNLAOHIE_00744	HKJHNDIA_00995	BJNBOLDG_01021	NPMHCIMF_00830		EANFKJJL_01359
gpr		L-glyceraldehyde 3-phosphate reductase	124	124	1	1	10122	1	3428		317	1064	1005	JDJPLFMB_00947	OBBJEICP_00339	FDNNKEIF_00319	OCFFECFJ_00911	KJMKMIEI_00674	JMMJOIIK_00822	KEMNBNEB_00701	PEJEBIHM_01254	KBCMCOEA_00323	IBLDBGJO_00221	FKEDPCNJ_01286	FEECEENE_01588	GAMNIEKB_01437	PDKLIFDA_00539	BOJNNJPL_00466	NOOEABFB_00470	EMFMPDDI_00468	FCEMFNCF_00466	EFHCPILN_01046	LKGOOJPG_00281	LGDPIAFE_00778	COLKDNOJ_00392	KOFLFIDA_01078	NJAPKECK_00299	IPDIGICE_00408	IFBJEPEO_00358	MAJKKOAK_00293	JGHEKFFM_00257	GICEHBIG_00377	HBIPEFGC_00413	PNLAOHIE_00265	HKJHNDIA_00294	BJNBOLDG_01570	NPMHCIMF_01018	FAJAOMDM_01511	EANFKJJL_00323
htpX		Protease HtpX	124	124	1	1	18203	1	15271		908	1226	971	JDJPLFMB_00067	OBBJEICP_00098	FDNNKEIF_00063	OCFFECFJ_00126	KJMKMIEI_00473	JMMJOIIK_00185	KEMNBNEB_01200	PEJEBIHM_00362	KBCMCOEA_00137	IBLDBGJO_01593	FKEDPCNJ_01183	FEECEENE_01494	GAMNIEKB_00367	PDKLIFDA_00540	BOJNNJPL_00164	NOOEABFB_00169	EMFMPDDI_00170	FCEMFNCF_00169	EFHCPILN_01369	LKGOOJPG_00102	LGDPIAFE_00600	COLKDNOJ_00088	KOFLFIDA_01316	NJAPKECK_00107	IPDIGICE_00090	IFBJEPEO_00107	MAJKKOAK_00106	JGHEKFFM_00084	GICEHBIG_00081	HBIPEFGC_00139	PNLAOHIE_00083	HKJHNDIA_00102	BJNBOLDG_01878	NPMHCIMF_00054	FAJAOMDM_01260	EANFKJJL_00514
gsiC		Glutathione transport system permease protein GsiC	124	124	1	1	2186	1	2828		98	1025	962	JDJPLFMB_00517	OBBJEICP_00469	FDNNKEIF_00657	OCFFECFJ_00703	KJMKMIEI_01836	JMMJOIIK_01097	KEMNBNEB_00975	PEJEBIHM_00912	KBCMCOEA_01539	IBLDBGJO_01219	FKEDPCNJ_00201	FEECEENE_00149	GAMNIEKB_01276	PDKLIFDA_01778	BOJNNJPL_02193	NOOEABFB_02204	EMFMPDDI_02173	FCEMFNCF_02172	EFHCPILN_00929	LKGOOJPG_00557	LGDPIAFE_01054	COLKDNOJ_00542	KOFLFIDA_00946	NJAPKECK_00585	IPDIGICE_01350	IFBJEPEO_01227	MAJKKOAK_00581	JGHEKFFM_00998	GICEHBIG_00497	HBIPEFGC_00603	PNLAOHIE_01024	HKJHNDIA_00630	BJNBOLDG_01438	NPMHCIMF_00523	FAJAOMDM_00759	EANFKJJL_00032
thiE		hypothetical protein	124	124	1	1	6517	1	3308		335	1097	390	JDJPLFMB_01232	OBBJEICP_01410	FDNNKEIF_01563	OCFFECFJ_01919	KJMKMIEI_01324	JMMJOIIK_01562	KEMNBNEB_01057	PEJEBIHM_00039	KBCMCOEA_01139	IBLDBGJO_00395	FKEDPCNJ_00847	FEECEENE_00575	GAMNIEKB_00010	PDKLIFDA_01991	BOJNNJPL_00861	NOOEABFB_00861	EMFMPDDI_00860	FCEMFNCF_00859	EFHCPILN_00127	LKGOOJPG_01241	LGDPIAFE_00113	COLKDNOJ_01378	KOFLFIDA_00157	NJAPKECK_01239	IPDIGICE_00550	IFBJEPEO_00516	MAJKKOAK_01279	JGHEKFFM_00396	GICEHBIG_01323	HBIPEFGC_01415	PNLAOHIE_00403	HKJHNDIA_01341	BJNBOLDG_00468	NPMHCIMF_01316	FAJAOMDM_00167	EANFKJJL_01062
ychF		Ribosome-binding ATPase YchF	124	124	1	1	19335	1	1875		1061	1265	1114	JDJPLFMB_00656	OBBJEICP_00725	FDNNKEIF_00811		KJMKMIEI_00108	JMMJOIIK_00413	KEMNBNEB_00142	PEJEBIHM_00220	KBCMCOEA_00958	IBLDBGJO_01007	FKEDPCNJ_00914	FEECEENE_01170		PDKLIFDA_01922	BOJNNJPL_01852	NOOEABFB_01865	EMFMPDDI_01840	FCEMFNCF_01839	EFHCPILN_00671	LKGOOJPG_01050	LGDPIAFE_01550	COLKDNOJ_00820	KOFLFIDA_00684	NJAPKECK_01066	IPDIGICE_01021	IFBJEPEO_01008	MAJKKOAK_01090	JGHEKFFM_00808	GICEHBIG_00812	HBIPEFGC_00865	PNLAOHIE_00816	HKJHNDIA_01154	BJNBOLDG_01121	NPMHCIMF_00655	FAJAOMDM_00279	EANFKJJL_01243
ppa		Inorganic pyrophosphatase	124	124	1	1	7163	1	24294		488	527	500	JDJPLFMB_01549	OBBJEICP_00255	FDNNKEIF_01908	OCFFECFJ_00300	KJMKMIEI_01715	JMMJOIIK_01264	KEMNBNEB_00581	PEJEBIHM_01451	KBCMCOEA_01465	IBLDBGJO_00721		FEECEENE_00110	GAMNIEKB_01166	PDKLIFDA_00750	BOJNNJPL_00333	NOOEABFB_00338	EMFMPDDI_00338	FCEMFNCF_00335	EFHCPILN_01206	LKGOOJPG_01461	LGDPIAFE_00333	COLKDNOJ_00276	KOFLFIDA_01162	NJAPKECK_01443	IPDIGICE_00313	IFBJEPEO_01530	MAJKKOAK_01503	JGHEKFFM_01255	GICEHBIG_00285	HBIPEFGC_00296	PNLAOHIE_01280	HKJHNDIA_01563	BJNBOLDG_01710	NPMHCIMF_01606	FAJAOMDM_00020	EANFKJJL_00821
pbuO		Guanine/hypoxanthine permease PbuO	124	124	1	1	9866	1	22547		1151	1538	1392	JDJPLFMB_00303	OBBJEICP_01805	FDNNKEIF_00384	OCFFECFJ_00470	KJMKMIEI_00216	JMMJOIIK_00886	KEMNBNEB_00765	PEJEBIHM_01129	KBCMCOEA_00390	IBLDBGJO_00254	FKEDPCNJ_01057	FEECEENE_00955	GAMNIEKB_01613	PDKLIFDA_00814	BOJNNJPL_02490	NOOEABFB_02460	EMFMPDDI_02433	FCEMFNCF_02427	EFHCPILN_01686	LKGOOJPG_00345	LGDPIAFE_00842	COLKDNOJ_01820	KOFLFIDA_01630	NJAPKECK_00370	IPDIGICE_01727	IFBJEPEO_00393	MAJKKOAK_00363	JGHEKFFM_00289	GICEHBIG_01738	HBIPEFGC_01824	PNLAOHIE_00296	HKJHNDIA_00376	BJNBOLDG_00083	NPMHCIMF_00308		EANFKJJL_00254
zwf2		Glucose-6-phosphate 1-dehydrogenase 2	124	124	1	1	25529	1	8969		1394	1685	1557	JDJPLFMB_00678	OBBJEICP_00201	FDNNKEIF_00836	OCFFECFJ_02060	KJMKMIEI_00123	JMMJOIIK_00428	KEMNBNEB_00157	PEJEBIHM_01720	KBCMCOEA_00943	IBLDBGJO_00086	FKEDPCNJ_01422	FEECEENE_01184	GAMNIEKB_00451	PDKLIFDA_01700	BOJNNJPL_00260	NOOEABFB_00265	EMFMPDDI_00266	FCEMFNCF_00265	EFHCPILN_01259	LKGOOJPG_01035	LGDPIAFE_01535	COLKDNOJ_00225	KOFLFIDA_01219	NJAPKECK_01051	IPDIGICE_00245	IFBJEPEO_00234	MAJKKOAK_01075	JGHEKFFM_00152	GICEHBIG_00217	HBIPEFGC_00242	PNLAOHIE_00160	HKJHNDIA_01139	BJNBOLDG_01761	NPMHCIMF_00690	FAJAOMDM_01335	EANFKJJL_01258
group_7866		tRNA-Ala(tgc)	124	124	1	1	25332	1	6316		73	75	73	JDJPLFMB_00011	OBBJEICP_00015	FDNNKEIF_00017	OCFFECFJ_00028	KJMKMIEI_00364	JMMJOIIK_00095	KEMNBNEB_01362	PEJEBIHM_00281	KBCMCOEA_00057	IBLDBGJO_01640	FKEDPCNJ_01134	FEECEENE_00003	GAMNIEKB_00283	PDKLIFDA_00603	BOJNNJPL_00064	NOOEABFB_00069	EMFMPDDI_00069	FCEMFNCF_00068	EFHCPILN_01439	LKGOOJPG_00015	LGDPIAFE_00514	COLKDNOJ_00016	KOFLFIDA_01397	NJAPKECK_00016	IPDIGICE_00015	IFBJEPEO_00047	MAJKKOAK_00016	JGHEKFFM_00036	GICEHBIG_00015	HBIPEFGC_00073	PNLAOHIE_00039	HKJHNDIA_00020	BJNBOLDG_01972	NPMHCIMF_00013		EANFKJJL_00598
ask		Aspartokinase	124	235	1.9	1	12092				542	917	682	JDJPLFMB_00154 JDJPLFMB_00155	OBBJEICP_00150	FDNNKEIF_00223	OCFFECFJ_02351 OCFFECFJ_02350	KJMKMIEI_00602 KJMKMIEI_00603	JMMJOIIK_00293 JMMJOIIK_00294	KEMNBNEB_01308 KEMNBNEB_01309	PEJEBIHM_01326 PEJEBIHM_01325	KBCMCOEA_00250 KBCMCOEA_00251	IBLDBGJO_00779 IBLDBGJO_00778	FKEDPCNJ_00556 FKEDPCNJ_00555	FEECEENE_01656 FEECEENE_01655	GAMNIEKB_01647 GAMNIEKB_01648	PDKLIFDA_02165 PDKLIFDA_02164	BOJNNJPL_00210 BOJNNJPL_00211	NOOEABFB_00215 NOOEABFB_00216	EMFMPDDI_00216 EMFMPDDI_00217	FCEMFNCF_00215 FCEMFNCF_00216	EFHCPILN_01306	LKGOOJPG_00210 LKGOOJPG_00211	LGDPIAFE_00707 LGDPIAFE_00708	COLKDNOJ_00151 COLKDNOJ_00152	KOFLFIDA_01266 KOFLFIDA_01265	NJAPKECK_00224 NJAPKECK_00225	IPDIGICE_00151 IPDIGICE_00152	IFBJEPEO_01582 IFBJEPEO_01581	MAJKKOAK_00225 MAJKKOAK_00226	JGHEKFFM_01305 JGHEKFFM_01304	GICEHBIG_00133 GICEHBIG_00134	HBIPEFGC_00195 HBIPEFGC_00196	PNLAOHIE_01328 PNLAOHIE_01327		BJNBOLDG_01821 BJNBOLDG_01820	NPMHCIMF_00158		EANFKJJL_00397 EANFKJJL_00396
group_1607		Putative conjugal transfer protein	123	123	1	1	12440	1	2517		929	1334	1103	JDJPLFMB_00144	OBBJEICP_00138	FDNNKEIF_00204	OCFFECFJ_02368	KJMKMIEI_00594	JMMJOIIK_00285	KEMNBNEB_01300	PEJEBIHM_01334	KBCMCOEA_00242	IBLDBGJO_00787		FEECEENE_01664	GAMNIEKB_01861	PDKLIFDA_02174	BOJNNJPL_00199	NOOEABFB_00204	EMFMPDDI_00205	FCEMFNCF_00204	EFHCPILN_01318	LKGOOJPG_00202	LGDPIAFE_00699	COLKDNOJ_00140	KOFLFIDA_01278	NJAPKECK_00216	IPDIGICE_00131	IFBJEPEO_01590	MAJKKOAK_00217	JGHEKFFM_01313	GICEHBIG_00120	HBIPEFGC_00183	PNLAOHIE_01337	HKJHNDIA_00203	BJNBOLDG_01834	NPMHCIMF_00148	FAJAOMDM_01067	EANFKJJL_00405
group_1732		hypothetical protein	123	123	1	1	11751	1	9588		539	719	576	JDJPLFMB_00182	OBBJEICP_00162	FDNNKEIF_00248	OCFFECFJ_02318	KJMKMIEI_00613	JMMJOIIK_00305	KEMNBNEB_01320	PEJEBIHM_01315	KBCMCOEA_00261	IBLDBGJO_00764	FKEDPCNJ_00531	FEECEENE_01644	GAMNIEKB_01665	PDKLIFDA_01576	BOJNNJPL_00225	NOOEABFB_00230	EMFMPDDI_00231	FCEMFNCF_00230	EFHCPILN_01294	LKGOOJPG_00222	LGDPIAFE_00719	COLKDNOJ_00162	KOFLFIDA_01253	NJAPKECK_00235	IPDIGICE_00194	IFBJEPEO_01567	MAJKKOAK_00236		GICEHBIG_00165	HBIPEFGC_00208		HKJHNDIA_00233	BJNBOLDG_01793	NPMHCIMF_00187		EANFKJJL_00386
liaR		Transcriptional regulatory protein LiaR	123	123	1	1	24170	1	1966		671	926	748	JDJPLFMB_00652	OBBJEICP_00721	FDNNKEIF_00807	OCFFECFJ_01648	KJMKMIEI_00104	JMMJOIIK_00409	KEMNBNEB_00138	PEJEBIHM_00216	KBCMCOEA_00962	IBLDBGJO_00999	FKEDPCNJ_00006	FEECEENE_01166	GAMNIEKB_00257	PDKLIFDA_01926	BOJNNJPL_01856	NOOEABFB_01869	EMFMPDDI_01844	FCEMFNCF_01843	EFHCPILN_00675	LKGOOJPG_01054	LGDPIAFE_01554	COLKDNOJ_00816	KOFLFIDA_00688	NJAPKECK_01070	IPDIGICE_01029	IFBJEPEO_01021	MAJKKOAK_01094		GICEHBIG_00804	HBIPEFGC_00861		HKJHNDIA_01158	BJNBOLDG_01129	NPMHCIMF_00651	FAJAOMDM_00275	EANFKJJL_01239
group_2004		hypothetical protein	123	123	1	1	4604	1	206		1070	1847	1697	JDJPLFMB_01241	OBBJEICP_01423	FDNNKEIF_01576	OCFFECFJ_01938	KJMKMIEI_01335	JMMJOIIK_01552	KEMNBNEB_01047	PEJEBIHM_00029	KBCMCOEA_01149	IBLDBGJO_00387	FKEDPCNJ_00855	FEECEENE_00584	GAMNIEKB_00568		BOJNNJPL_00850	NOOEABFB_00850	EMFMPDDI_00849	FCEMFNCF_00848	EFHCPILN_00114	LKGOOJPG_01251	LGDPIAFE_00123	COLKDNOJ_01393	KOFLFIDA_00144	NJAPKECK_01250	IPDIGICE_01195	IFBJEPEO_00507	MAJKKOAK_01289	JGHEKFFM_00390	GICEHBIG_00640	HBIPEFGC_01428	PNLAOHIE_00397	HKJHNDIA_01350	BJNBOLDG_01299	NPMHCIMF_01325	FAJAOMDM_00158	EANFKJJL_01052
ubiB		putative protein kinase UbiB	123	123	1	1	25624	1	24689		1496	2150	1898	JDJPLFMB_00134	OBBJEICP_00215	FDNNKEIF_00190	OCFFECFJ_00223	KJMKMIEI_00587	JMMJOIIK_00278	KEMNBNEB_01293	PEJEBIHM_01341	KBCMCOEA_00235	IBLDBGJO_00796	FKEDPCNJ_00573	FEECEENE_01398	GAMNIEKB_01882	PDKLIFDA_02129	BOJNNJPL_00282	NOOEABFB_00287	EMFMPDDI_00288	FCEMFNCF_00287	EFHCPILN_01245	LKGOOJPG_00195	LGDPIAFE_00692	COLKDNOJ_00241	KOFLFIDA_01205	NJAPKECK_00209	IPDIGICE_00260	IFBJEPEO_01599	MAJKKOAK_00210		GICEHBIG_00232	HBIPEFGC_00256		HKJHNDIA_00187	BJNBOLDG_01746	NPMHCIMF_00133	FAJAOMDM_01077	EANFKJJL_00412
group_2369		hypothetical protein	123	123	1	1	25619	1	24686		209	494	304	JDJPLFMB_00133	OBBJEICP_00214	FDNNKEIF_00189	OCFFECFJ_00222	KJMKMIEI_00586	JMMJOIIK_00277	KEMNBNEB_01292	PEJEBIHM_01342	KBCMCOEA_00234	IBLDBGJO_00797	FKEDPCNJ_00574	FEECEENE_01399	GAMNIEKB_01881	PDKLIFDA_02130	BOJNNJPL_00281	NOOEABFB_00286	EMFMPDDI_00287	FCEMFNCF_00286	EFHCPILN_01246	LKGOOJPG_00194	LGDPIAFE_00691	COLKDNOJ_00240	KOFLFIDA_01206	NJAPKECK_00208	IPDIGICE_00259	IFBJEPEO_01600	MAJKKOAK_00209		GICEHBIG_00231	HBIPEFGC_00255		HKJHNDIA_00186	BJNBOLDG_01747	NPMHCIMF_00132	FAJAOMDM_01078	EANFKJJL_00413
trpD		Anthranilate phosphoribosyltransferase	123	123	1	1	23568	1	17373		1043	1160	1054	JDJPLFMB_01103	OBBJEICP_01254	FDNNKEIF_01391	OCFFECFJ_01715	KJMKMIEI_00053	JMMJOIIK_00356	KEMNBNEB_00085	PEJEBIHM_00165	KBCMCOEA_01013	IBLDBGJO_01543	FKEDPCNJ_01479	FEECEENE_00427	GAMNIEKB_00179	PDKLIFDA_01220	BOJNNJPL_01021	NOOEABFB_01021	EMFMPDDI_01020	FCEMFNCF_01019	EFHCPILN_00292	LKGOOJPG_01108	LGDPIAFE_01607	COLKDNOJ_01201	KOFLFIDA_00314	NJAPKECK_01121	IPDIGICE_00690	IFBJEPEO_00648	MAJKKOAK_01147	JGHEKFFM_00511	GICEHBIG_01180	HBIPEFGC_01251	PNLAOHIE_00516	HKJHNDIA_01212	BJNBOLDG_00601	NPMHCIMF_01167		EANFKJJL_01188
group_4746		tRNA-Arg(ccg)	123	123	1	1	11222	1	8796		73	75	74	JDJPLFMB_01526	OBBJEICP_00275	FDNNKEIF_01875	OCFFECFJ_00330	KJMKMIEI_00791	JMMJOIIK_01299	KEMNBNEB_00546	PEJEBIHM_01478	KBCMCOEA_01439	IBLDBGJO_00692	FKEDPCNJ_00445	FEECEENE_00133	GAMNIEKB_01136	PDKLIFDA_00773	BOJNNJPL_00369	NOOEABFB_00373	EMFMPDDI_00373	FCEMFNCF_00370	EFHCPILN_01127	LKGOOJPG_01426	LGDPIAFE_00298	COLKDNOJ_00296	KOFLFIDA_01142	NJAPKECK_01418	IPDIGICE_00332	IFBJEPEO_01500	MAJKKOAK_01477	JGHEKFFM_01225	GICEHBIG_00304	HBIPEFGC_00342	PNLAOHIE_01252	HKJHNDIA_01539	BJNBOLDG_01635	NPMHCIMF_01534	FAJAOMDM_00045	EANFKJJL_00847
hup		DNA-binding protein HB1	123	123	1	1	5857	1	5693		170	341	281	JDJPLFMB_00598	OBBJEICP_01540	FDNNKEIF_00751	OCFFECFJ_00993	KJMKMIEI_01149				KBCMCOEA_01628	IBLDBGJO_01132	FKEDPCNJ_00116	FEECEENE_00703	GAMNIEKB_00607	PDKLIFDA_01621	BOJNNJPL_00748	NOOEABFB_00748	EMFMPDDI_00747	FCEMFNCF_00746	EFHCPILN_02005	LKGOOJPG_00640	LGDPIAFE_01137	COLKDNOJ_01517	KOFLFIDA_00027		IPDIGICE_00488	IFBJEPEO_01130		JGHEKFFM_00909	GICEHBIG_01387	HBIPEFGC_01540	PNLAOHIE_00924	HKJHNDIA_00706	BJNBOLDG_00406	NPMHCIMF_00597	FAJAOMDM_00721	EANFKJJL_01642
group_7481		tRNA-Pro(ggg)	123	123	1	1	13993	1	20710		74	76	74	JDJPLFMB_00877	OBBJEICP_01137	FDNNKEIF_01147		KJMKMIEI_01394	JMMJOIIK_00658	KEMNBNEB_00387	PEJEBIHM_00477	KBCMCOEA_00722	IBLDBGJO_01428	FKEDPCNJ_01342	FEECEENE_00286	GAMNIEKB_00935	PDKLIFDA_01465	BOJNNJPL_01250	NOOEABFB_01250	EMFMPDDI_01248	FCEMFNCF_01247	EFHCPILN_00471	LKGOOJPG_00804	LGDPIAFE_01303	COLKDNOJ_01052	KOFLFIDA_00438	NJAPKECK_00822	IPDIGICE_00823	IFBJEPEO_00766	MAJKKOAK_00849	JGHEKFFM_00618	GICEHBIG_01018	HBIPEFGC_01072	PNLAOHIE_00623	HKJHNDIA_00873	BJNBOLDG_00829	NPMHCIMF_00947	FAJAOMDM_00424	EANFKJJL_01477
group_1481		hypothetical protein	122	122	1	1	17053	1	14536		1907	2666	2162		OBBJEICP_01697		OCFFECFJ_00592	KJMKMIEI_01640	JMMJOIIK_00968	KEMNBNEB_00847	PEJEBIHM_01043	KBCMCOEA_00475	IBLDBGJO_00522	FKEDPCNJ_00281	FEECEENE_00858	GAMNIEKB_02016	PDKLIFDA_00946	BOJNNJPL_02384	NOOEABFB_02352	EMFMPDDI_02324	FCEMFNCF_02321	EFHCPILN_01799	LKGOOJPG_00427	LGDPIAFE_00924	COLKDNOJ_01702	KOFLFIDA_01742	NJAPKECK_00459	IPDIGICE_01611	IFBJEPEO_01320	MAJKKOAK_00445	JGHEKFFM_01071	GICEHBIG_01628	HBIPEFGC_01702	PNLAOHIE_01097	HKJHNDIA_00472	BJNBOLDG_00198		FAJAOMDM_00922	EANFKJJL_00169
cadA		Cadmium, zinc and cobalt-transporting ATPase	122	122	1	1	18215	1	22263		1967	3188	2288	JDJPLFMB_00063	OBBJEICP_00089	FDNNKEIF_00057	OCFFECFJ_00123	KJMKMIEI_00447	JMMJOIIK_00179	KEMNBNEB_01194	PEJEBIHM_00357	KBCMCOEA_00132	IBLDBGJO_01597	FKEDPCNJ_01179	FEECEENE_01497	GAMNIEKB_00363	PDKLIFDA_00542	BOJNNJPL_00150	NOOEABFB_00155	EMFMPDDI_00156	FCEMFNCF_00154	EFHCPILN_01372	LKGOOJPG_00096	LGDPIAFE_00594	COLKDNOJ_00085	KOFLFIDA_01326	NJAPKECK_00102	IPDIGICE_00088	IFBJEPEO_00103	MAJKKOAK_00089	JGHEKFFM_00082	GICEHBIG_00079	HBIPEFGC_00136	PNLAOHIE_00081	HKJHNDIA_00099	BJNBOLDG_01880	NPMHCIMF_00050	FAJAOMDM_01256	EANFKJJL_00519
egtA		Glutamate--cysteine ligase EgtA	122	122	1	1	15433	1	9332		1151	1373	1271	JDJPLFMB_01302	OBBJEICP_01581	FDNNKEIF_01649	OCFFECFJ_01992	KJMKMIEI_01173	JMMJOIIK_01410	KEMNBNEB_01454	PEJEBIHM_01610	KBCMCOEA_01306	IBLDBGJO_00367	FKEDPCNJ_00881	FEECEENE_01033	GAMNIEKB_00539	PDKLIFDA_01362	BOJNNJPL_00683	NOOEABFB_00686	EMFMPDDI_00684	FCEMFNCF_00684	EFHCPILN_01962	LKGOOJPG_01313	LGDPIAFE_00185	COLKDNOJ_01570	KOFLFIDA_01855	NJAPKECK_01312	IPDIGICE_01471	IFBJEPEO_00487	MAJKKOAK_01345	JGHEKFFM_00366	GICEHBIG_01453	HBIPEFGC_01583	PNLAOHIE_00374	HKJHNDIA_01419	BJNBOLDG_00363	NPMHCIMF_01385		EANFKJJL_00993
gpm2		Acid phosphatase	122	122	1	1	3288	1	2624		356	794	682	JDJPLFMB_01672	OBBJEICP_01955	FDNNKEIF_02136	OCFFECFJ_02532	KJMKMIEI_01518		KEMNBNEB_01569	PEJEBIHM_01501	KBCMCOEA_01195		FKEDPCNJ_01756	FEECEENE_01504	GAMNIEKB_02019	PDKLIFDA_00222	BOJNNJPL_02669	NOOEABFB_02637	EMFMPDDI_02611	FCEMFNCF_02604	EFHCPILN_01524	LKGOOJPG_01572	LGDPIAFE_00444	COLKDNOJ_02013	KOFLFIDA_01485	NJAPKECK_01551	IPDIGICE_01910	IFBJEPEO_00152	MAJKKOAK_01611	JGHEKFFM_00106	GICEHBIG_01907	HBIPEFGC_01966	PNLAOHIE_00115	HKJHNDIA_01684	BJNBOLDG_02050	NPMHCIMF_01740	FAJAOMDM_01286	EANFKJJL_00671
group_1660		hypothetical protein	122	122	1	1	11765	1	9298		875	1724	1120	JDJPLFMB_00175	OBBJEICP_00158	FDNNKEIF_00241	OCFFECFJ_02325	KJMKMIEI_00609	JMMJOIIK_00301	KEMNBNEB_01316	PEJEBIHM_01319	KBCMCOEA_00257	IBLDBGJO_00768	FKEDPCNJ_00541	FEECEENE_01648	GAMNIEKB_01658	PDKLIFDA_01568	BOJNNJPL_00217	NOOEABFB_00222	EMFMPDDI_00223	FCEMFNCF_00222	EFHCPILN_01298	LKGOOJPG_00218	LGDPIAFE_00715	COLKDNOJ_00158	KOFLFIDA_01257	NJAPKECK_00231	IPDIGICE_00185	IFBJEPEO_01571	MAJKKOAK_00232	JGHEKFFM_01292	GICEHBIG_00154	HBIPEFGC_00204	PNLAOHIE_01315	HKJHNDIA_00227	BJNBOLDG_01800	NPMHCIMF_00180	FAJAOMDM_01037	EANFKJJL_00390
zur		Zinc uptake regulation protein	122	122	1	1	12850	1	11486		365	584	434	JDJPLFMB_00560	OBBJEICP_00503	FDNNKEIF_00710	OCFFECFJ_00757	KJMKMIEI_01798	JMMJOIIK_01131	KEMNBNEB_01009	PEJEBIHM_00874		IBLDBGJO_01188	FKEDPCNJ_00168	FEECEENE_00649	GAMNIEKB_00620	PDKLIFDA_01716	BOJNNJPL_02159	NOOEABFB_02171	EMFMPDDI_02140	FCEMFNCF_02139	EFHCPILN_00896	LKGOOJPG_00591	LGDPIAFE_01088	COLKDNOJ_00574	KOFLFIDA_00900	NJAPKECK_00618	IPDIGICE_01315	IFBJEPEO_01190	MAJKKOAK_00615	JGHEKFFM_00979	GICEHBIG_00535	HBIPEFGC_00653	PNLAOHIE_01004	HKJHNDIA_00654	BJNBOLDG_01401	NPMHCIMF_00559	FAJAOMDM_00792	EANFKJJL_01690
group_2330		putative protein	122	122	1	1	13495	1	3685		752	1064	888		OBBJEICP_01305		OCFFECFJ_01770	KJMKMIEI_00007	JMMJOIIK_01499	KEMNBNEB_01142	PEJEBIHM_00118	KBCMCOEA_01059	IBLDBGJO_00496	FKEDPCNJ_00754	FEECEENE_00485	GAMNIEKB_01551	PDKLIFDA_01053	BOJNNJPL_00974	NOOEABFB_00974	EMFMPDDI_00973	FCEMFNCF_00972	EFHCPILN_00239	LKGOOJPG_01156	LGDPIAFE_00028	COLKDNOJ_01253	KOFLFIDA_00262	NJAPKECK_01167	IPDIGICE_00642	IFBJEPEO_00609	MAJKKOAK_01208	JGHEKFFM_00471	GICEHBIG_01228	HBIPEFGC_01302	PNLAOHIE_00477	HKJHNDIA_01267	BJNBOLDG_00558		FAJAOMDM_00613	EANFKJJL_01142
gla		Glycerol facilitator-aquaporin gla	122	122	1	1	4423	1	24220		368	1046	738	JDJPLFMB_01581	OBBJEICP_00233	FDNNKEIF_01941	OCFFECFJ_00250	KJMKMIEI_01741	JMMJOIIK_01234	KEMNBNEB_00611	PEJEBIHM_01425	KBCMCOEA_01492	IBLDBGJO_00753	FKEDPCNJ_00528	FEECEENE_00085	GAMNIEKB_01190	PDKLIFDA_00712	BOJNNJPL_00303	NOOEABFB_00308	EMFMPDDI_00308	FCEMFNCF_00305	EFHCPILN_01228	LKGOOJPG_01491	LGDPIAFE_00364	COLKDNOJ_00254	KOFLFIDA_01184	NJAPKECK_01473	IPDIGICE_00280	IFBJEPEO_01560	MAJKKOAK_01533		GICEHBIG_00253	HBIPEFGC_00274		HKJHNDIA_01591	BJNBOLDG_01736	NPMHCIMF_01637	FAJAOMDM_01422	EANFKJJL_00795
esxA		hypothetical protein	122	122	1	1	23347	1	240		173	293	290	JDJPLFMB_00611	OBBJEICP_01523	FDNNKEIF_00764	OCFFECFJ_01020	KJMKMIEI_01133	JMMJOIIK_00808	KEMNBNEB_00537	PEJEBIHM_00818	KBCMCOEA_00574	IBLDBGJO_01117		FEECEENE_00718	GAMNIEKB_00056	PDKLIFDA_01642	BOJNNJPL_00763	NOOEABFB_00763	EMFMPDDI_00762	FCEMFNCF_00761	EFHCPILN_00003	LKGOOJPG_00656	LGDPIAFE_01153	COLKDNOJ_01501	KOFLFIDA_00044	NJAPKECK_00674	IPDIGICE_00503	IFBJEPEO_01116	MAJKKOAK_00679	JGHEKFFM_00893	GICEHBIG_01372	HBIPEFGC_01524	PNLAOHIE_00909	HKJHNDIA_00722	BJNBOLDG_00421	NPMHCIMF_00610		EANFKJJL_01626
ppx2		Exopolyphosphatase 2	122	173	1.42	1	18493				134	1670	906	JDJPLFMB_00696	OBBJEICP_00624	FDNNKEIF_00855	OCFFECFJ_01448 OCFFECFJ_01449	KJMKMIEI_00145	JMMJOIIK_00452	KEMNBNEB_00181	PEJEBIHM_01742	KBCMCOEA_00920	IBLDBGJO_01024 IBLDBGJO_01023	FKEDPCNJ_00931 FKEDPCNJ_00930	FEECEENE_01210	GAMNIEKB_00734	PDKLIFDA_00380 PDKLIFDA_00379	BOJNNJPL_02012	NOOEABFB_02025	EMFMPDDI_01995	FCEMFNCF_01994	EFHCPILN_00783	LKGOOJPG_01011	LGDPIAFE_01510	COLKDNOJ_00700	KOFLFIDA_00791	NJAPKECK_01029	IPDIGICE_01120	IFBJEPEO_00989 IFBJEPEO_00990	MAJKKOAK_01050	JGHEKFFM_00794 JGHEKFFM_00795	GICEHBIG_00712	HBIPEFGC_00761	PNLAOHIE_00802 PNLAOHIE_00803	HKJHNDIA_01120	BJNBOLDG_01232	NPMHCIMF_00708	FAJAOMDM_00293 FAJAOMDM_00292	EANFKJJL_01281
accD5		putative propionyl-CoA carboxylase beta chain 5	122	211	1.73	1	10988				236	3578	1781	JDJPLFMB_00273	OBBJEICP_01824 OBBJEICP_01823	FDNNKEIF_00351	OCFFECFJ_00376 OCFFECFJ_00377	KJMKMIEI_01866 KJMKMIEI_01867	JMMJOIIK_00854 JMMJOIIK_00855	KEMNBNEB_00733 KEMNBNEB_00734	PEJEBIHM_01222	KBCMCOEA_00354 KBCMCOEA_00355	IBLDBGJO_00667 IBLDBGJO_00666	FKEDPCNJ_00421 FKEDPCNJ_00420	FEECEENE_00991	GAMNIEKB_01580 GAMNIEKB_01581	PDKLIFDA_00033 PDKLIFDA_00034	BOJNNJPL_02510 BOJNNJPL_02509	NOOEABFB_02480 NOOEABFB_02479	EMFMPDDI_02453 EMFMPDDI_02452	FCEMFNCF_02446 FCEMFNCF_02445	EFHCPILN_01654 EFHCPILN_01655	LKGOOJPG_00313 LKGOOJPG_00314	LGDPIAFE_00810 LGDPIAFE_00811	COLKDNOJ_01838 COLKDNOJ_01837	KOFLFIDA_01608 KOFLFIDA_01609	NJAPKECK_00333 NJAPKECK_00334	IPDIGICE_01773 IPDIGICE_01772	IFBJEPEO_01476 IFBJEPEO_01475	MAJKKOAK_00326 MAJKKOAK_00327		GICEHBIG_01786 GICEHBIG_01785	HBIPEFGC_01841 HBIPEFGC_01840		HKJHNDIA_00336	BJNBOLDG_00046 BJNBOLDG_00047	NPMHCIMF_00278	FAJAOMDM_01354 FAJAOMDM_01355	EANFKJJL_00291 EANFKJJL_00290
ftsE		Cell division ATP-binding protein FtsE	121	121	1	1	2282	1	10355		746	2171	1318	JDJPLFMB_00500	OBBJEICP_00447	FDNNKEIF_00634	OCFFECFJ_00684	KJMKMIEI_00751	JMMJOIIK_01082	KEMNBNEB_00960	PEJEBIHM_00927	KBCMCOEA_01523	IBLDBGJO_01231	FKEDPCNJ_00213	FEECEENE_00163	GAMNIEKB_01312	PDKLIFDA_00987	BOJNNJPL_02246	NOOEABFB_02221	EMFMPDDI_02190	FCEMFNCF_02189	EFHCPILN_00950	LKGOOJPG_00542	LGDPIAFE_01039	COLKDNOJ_00518	KOFLFIDA_00968	NJAPKECK_00570	IPDIGICE_01368	IFBJEPEO_01239	MAJKKOAK_00566	JGHEKFFM_01010	GICEHBIG_00479	HBIPEFGC_00580	PNLAOHIE_01036	HKJHNDIA_00599	BJNBOLDG_01456	NPMHCIMF_00507	FAJAOMDM_00772	EANFKJJL_00047
group_1605		hypothetical protein	121	121	1	1	17050	1	14548		605	755	652		OBBJEICP_01698		OCFFECFJ_00591	KJMKMIEI_01641	JMMJOIIK_00967	KEMNBNEB_00846	PEJEBIHM_01044	KBCMCOEA_00474	IBLDBGJO_00523	FKEDPCNJ_00282	FEECEENE_00859	GAMNIEKB_02015	PDKLIFDA_00945	BOJNNJPL_02385	NOOEABFB_02353	EMFMPDDI_02325	FCEMFNCF_02322	EFHCPILN_01798	LKGOOJPG_00426	LGDPIAFE_00923	COLKDNOJ_01703	KOFLFIDA_01741	NJAPKECK_00458	IPDIGICE_01612	IFBJEPEO_01321	MAJKKOAK_00444	JGHEKFFM_01072	GICEHBIG_01629	HBIPEFGC_01703	PNLAOHIE_01098	HKJHNDIA_00471	BJNBOLDG_00197		FAJAOMDM_00923	EANFKJJL_00170
group_1615		5-formyltetrahydrofolate cyclo-ligase	121	121	1	1	9824	1	6366		314	938	676	JDJPLFMB_00311	OBBJEICP_01796	FDNNKEIF_00393	OCFFECFJ_00480	KJMKMIEI_00202	JMMJOIIK_00895	KEMNBNEB_00774	PEJEBIHM_01120	KBCMCOEA_00399	IBLDBGJO_00622	FKEDPCNJ_00388	FEECEENE_00945	GAMNIEKB_01622	PDKLIFDA_00831	BOJNNJPL_02481	NOOEABFB_02451	EMFMPDDI_02424	FCEMFNCF_02418	EFHCPILN_01695	LKGOOJPG_00354	LGDPIAFE_00851	COLKDNOJ_01811	KOFLFIDA_01639	NJAPKECK_00384	IPDIGICE_01718	IFBJEPEO_01429	MAJKKOAK_00372	JGHEKFFM_01170	GICEHBIG_01729	HBIPEFGC_01815	PNLAOHIE_01198	HKJHNDIA_00385	BJNBOLDG_00092	NPMHCIMF_00316		EANFKJJL_00245
purK		N5-carboxyaminoimidazole ribonucleotide synthase	121	121	1	1	12777	1	10741		761	1268	1168		OBBJEICP_00502		OCFFECFJ_00756	KJMKMIEI_01799	JMMJOIIK_01130	KEMNBNEB_01008	PEJEBIHM_00875	KBCMCOEA_01579	IBLDBGJO_01189	FKEDPCNJ_00169	FEECEENE_00648	GAMNIEKB_00619	PDKLIFDA_01717	BOJNNJPL_02160	NOOEABFB_02172	EMFMPDDI_02141	FCEMFNCF_02140	EFHCPILN_00897	LKGOOJPG_00590	LGDPIAFE_01087	COLKDNOJ_00573	KOFLFIDA_00901	NJAPKECK_00617	IPDIGICE_01316	IFBJEPEO_01191	MAJKKOAK_00614	JGHEKFFM_00980	GICEHBIG_00534	HBIPEFGC_00652	PNLAOHIE_01005	HKJHNDIA_00653	BJNBOLDG_01402			EANFKJJL_01691
yciV		5'-3' exoribonuclease	121	121	1	1	4553	1	25299		836	1124	895	JDJPLFMB_01253	OBBJEICP_01434	FDNNKEIF_01589	OCFFECFJ_00970	KJMKMIEI_01347	JMMJOIIK_01540	KEMNBNEB_01552	PEJEBIHM_00017	KBCMCOEA_01174	IBLDBGJO_00375	FKEDPCNJ_00867	FEECEENE_00596	GAMNIEKB_00556	PDKLIFDA_02010	BOJNNJPL_00839	NOOEABFB_00839	EMFMPDDI_00838	FCEMFNCF_00837	EFHCPILN_00103	LKGOOJPG_01263	LGDPIAFE_00135	COLKDNOJ_01404	KOFLFIDA_00133	NJAPKECK_01262	IPDIGICE_01206	IFBJEPEO_00495	MAJKKOAK_01302	JGHEKFFM_00377	GICEHBIG_00629	HBIPEFGC_01439	PNLAOHIE_00385	HKJHNDIA_01362	BJNBOLDG_01310	NPMHCIMF_01336	FAJAOMDM_00149	EANFKJJL_01040
proC		Pyrroline-5-carboxylate reductase	121	121	1	1	24185	1	1878		788	860	804	JDJPLFMB_00655	OBBJEICP_00724	FDNNKEIF_00810	OCFFECFJ_01643	KJMKMIEI_00107	JMMJOIIK_00412	KEMNBNEB_00141	PEJEBIHM_00219	KBCMCOEA_00959	IBLDBGJO_01006	FKEDPCNJ_00913	FEECEENE_01169	GAMNIEKB_00260	PDKLIFDA_01923	BOJNNJPL_01853	NOOEABFB_01866	EMFMPDDI_01841	FCEMFNCF_01840	EFHCPILN_00672	LKGOOJPG_01051	LGDPIAFE_01551	COLKDNOJ_00819	KOFLFIDA_00685	NJAPKECK_01067	IPDIGICE_01026	IFBJEPEO_01009	MAJKKOAK_01091	JGHEKFFM_00809	GICEHBIG_00807	HBIPEFGC_00864	PNLAOHIE_00817	HKJHNDIA_01155	BJNBOLDG_01126	NPMHCIMF_00654	FAJAOMDM_00278	EANFKJJL_01242
group_2427		putative RNA pseudouridine synthase	121	121	1	1	5405	1	16823		485	1160	938	JDJPLFMB_01215	OBBJEICP_01398	FDNNKEIF_01550	OCFFECFJ_01903	KJMKMIEI_01314	JMMJOIIK_01572	KEMNBNEB_01067	PEJEBIHM_00049	KBCMCOEA_01129	IBLDBGJO_00403	FKEDPCNJ_00839	FEECEENE_00565	GAMNIEKB_00032	PDKLIFDA_01979	BOJNNJPL_00873	NOOEABFB_00873	EMFMPDDI_00872	FCEMFNCF_00871	EFHCPILN_00139	LKGOOJPG_01231	LGDPIAFE_00103	COLKDNOJ_01366	KOFLFIDA_00169	NJAPKECK_01229	IPDIGICE_00562	IFBJEPEO_00524	MAJKKOAK_01269	JGHEKFFM_00404	GICEHBIG_01306	HBIPEFGC_01403	PNLAOHIE_00410	HKJHNDIA_01331	BJNBOLDG_00480	NPMHCIMF_01287	FAJAOMDM_00175	EANFKJJL_01072
ftsZ		Cell division protein FtsZ	121	121	1	1	5412	7	6		200	1361	1224	JDJPLFMB_01220	OBBJEICP_01403	FDNNKEIF_01555	OCFFECFJ_01908	KJMKMIEI_01319	JMMJOIIK_01567	KEMNBNEB_01062	PEJEBIHM_00044	KBCMCOEA_01134	IBLDBGJO_00398	FKEDPCNJ_00844	FEECEENE_00570	GAMNIEKB_00027	PDKLIFDA_01984	BOJNNJPL_00868	NOOEABFB_00868	EMFMPDDI_00867	FCEMFNCF_00866	EFHCPILN_00134	LKGOOJPG_01236	LGDPIAFE_00108	COLKDNOJ_01371	KOFLFIDA_00164	NJAPKECK_01234	IPDIGICE_00557	IFBJEPEO_00519	MAJKKOAK_01274	JGHEKFFM_00399	GICEHBIG_01311	HBIPEFGC_01408	PNLAOHIE_00406	HKJHNDIA_01336	BJNBOLDG_00475	NPMHCIMF_01292	FAJAOMDM_00170	EANFKJJL_01067
ybaK		Cys-tRNA(Pro)/Cys-tRNA(Cys) deacylase YbaK	121	121	1	1	13473	1	20478		335	734	515	JDJPLFMB_01164	OBBJEICP_01314	FDNNKEIF_01481	OCFFECFJ_01778	KJMKMIEI_01252	JMMJOIIK_01492	KEMNBNEB_01135	PEJEBIHM_00111	KBCMCOEA_01066	IBLDBGJO_00483	FKEDPCNJ_00768	FEECEENE_00494	GAMNIEKB_01559		BOJNNJPL_00967	NOOEABFB_00967	EMFMPDDI_00966	FCEMFNCF_00965	EFHCPILN_00230	LKGOOJPG_01163	LGDPIAFE_00035	COLKDNOJ_01260	KOFLFIDA_00253	NJAPKECK_01174	IPDIGICE_00631	IFBJEPEO_00596	MAJKKOAK_01215		GICEHBIG_01239	HBIPEFGC_01311		HKJHNDIA_01274	BJNBOLDG_00549	NPMHCIMF_01227	FAJAOMDM_00625	EANFKJJL_01135
group_2752		hypothetical protein	121	121	1	1	25805	1	24555		605	1154	748	JDJPLFMB_01693	OBBJEICP_01607	FDNNKEIF_00627	OCFFECFJ_00679	KJMKMIEI_00745	JMMJOIIK_01076	KEMNBNEB_00954	PEJEBIHM_00933	KBCMCOEA_01517	IBLDBGJO_01236	FKEDPCNJ_00218	FEECEENE_00169	GAMNIEKB_01317	PDKLIFDA_01332	BOJNNJPL_00656	NOOEABFB_00659	EMFMPDDI_00657	FCEMFNCF_00657	EFHCPILN_01938	LKGOOJPG_00536	LGDPIAFE_01033	COLKDNOJ_01595	KOFLFIDA_01829	NJAPKECK_00564	IPDIGICE_01492	IFBJEPEO_01245	MAJKKOAK_00559	JGHEKFFM_01016	GICEHBIG_01474	HBIPEFGC_01607	PNLAOHIE_01042	HKJHNDIA_00593	BJNBOLDG_00342	NPMHCIMF_01762	FAJAOMDM_00775	EANFKJJL_00053
xpt		Xanthine phosphoribosyltransferase	121	121	1	1	24515	1	16595		527	860	587	JDJPLFMB_00744	OBBJEICP_00760	FDNNKEIF_00996	OCFFECFJ_01194	KJMKMIEI_00866	JMMJOIIK_00520	KEMNBNEB_00249	PEJEBIHM_01807	KBCMCOEA_00853	IBLDBGJO_01080	FKEDPCNJ_00993	FEECEENE_00335	GAMNIEKB_01030	PDKLIFDA_01858	BOJNNJPL_01775	NOOEABFB_01788	EMFMPDDI_01763	FCEMFNCF_01762	EFHCPILN_00633	LKGOOJPG_00943	LGDPIAFE_01441	COLKDNOJ_00868	KOFLFIDA_00643	NJAPKECK_00962	IPDIGICE_00968	IFBJEPEO_00931	MAJKKOAK_00981	JGHEKFFM_00752	GICEHBIG_00870	HBIPEFGC_00907	PNLAOHIE_00760	HKJHNDIA_01008	BJNBOLDG_01062	NPMHCIMF_00815	FAJAOMDM_00345	EANFKJJL_01346
pntB		NAD(P) transhydrogenase subunit beta	121	121	1	1	24655	1	7837		179	1838	1406	JDJPLFMB_00781	OBBJEICP_00798	FDNNKEIF_01033	OCFFECFJ_01239	KJMKMIEI_00904	JMMJOIIK_00566	KEMNBNEB_00295	PEJEBIHM_00385	KBCMCOEA_00815	IBLDBGJO_01166	FKEDPCNJ_00145	FEECEENE_01347	GAMNIEKB_01919	PDKLIFDA_01809	BOJNNJPL_01734	NOOEABFB_01747	EMFMPDDI_01722	FCEMFNCF_01721	EFHCPILN_00593	LKGOOJPG_00896	LGDPIAFE_01395	COLKDNOJ_00910	KOFLFIDA_00605	NJAPKECK_00924	IPDIGICE_00927	IFBJEPEO_01166	MAJKKOAK_00940		GICEHBIG_00912	HBIPEFGC_00947		HKJHNDIA_00968	BJNBOLDG_01000	NPMHCIMF_00852		EANFKJJL_01384
miaB		tRNA-2-methylthio-N(6)-dimethylallyladenosine synthase	121	121	1	1	23513	1	22699		1400	1526	1463	JDJPLFMB_01114	OBBJEICP_01268	FDNNKEIF_01404	OCFFECFJ_01731	KJMKMIEI_00041	JMMJOIIK_00344	KEMNBNEB_00073	PEJEBIHM_00153	KBCMCOEA_01025	IBLDBGJO_01556	FKEDPCNJ_01493	FEECEENE_00438	GAMNIEKB_00164	PDKLIFDA_01233	BOJNNJPL_01008	NOOEABFB_01008	EMFMPDDI_01007	FCEMFNCF_01006	EFHCPILN_00277	LKGOOJPG_01120	LGDPIAFE_01619	COLKDNOJ_01217	KOFLFIDA_00298	NJAPKECK_01133	IPDIGICE_00678	IFBJEPEO_00635	MAJKKOAK_01159	JGHEKFFM_00497	GICEHBIG_01192	HBIPEFGC_01265	PNLAOHIE_00502	HKJHNDIA_01223	BJNBOLDG_00589	NPMHCIMF_01177	FAJAOMDM_00587	EANFKJJL_01176
pgk		Phosphoglycerate kinase	121	121	1	1	14256	18	2		209	1223	1196	JDJPLFMB_00904	OBBJEICP_01174	FDNNKEIF_01117	OCFFECFJ_01357	KJMKMIEI_00953	JMMJOIIK_00616	KEMNBNEB_00345	PEJEBIHM_00434	KBCMCOEA_00766	IBLDBGJO_01359	FKEDPCNJ_01713	FEECEENE_01298	GAMNIEKB_01517		BOJNNJPL_01159	NOOEABFB_01158	EMFMPDDI_01156	FCEMFNCF_01155	EFHCPILN_00434	LKGOOJPG_00846	LGDPIAFE_01345	COLKDNOJ_01088	KOFLFIDA_00401	NJAPKECK_00868	IPDIGICE_00859	IFBJEPEO_00837	MAJKKOAK_00891	JGHEKFFM_00674	GICEHBIG_00982	HBIPEFGC_01109	PNLAOHIE_00679	HKJHNDIA_00924	BJNBOLDG_00924	NPMHCIMF_00974	FAJAOMDM_00478	EANFKJJL_01433
pgi		Glucose-6-phosphate isomerase	121	121	1	1	10183	1	14049		701	1763	1689	JDJPLFMB_00250	OBBJEICP_00352	FDNNKEIF_00328	OCFFECFJ_02172	KJMKMIEI_00683	JMMJOIIK_00832	KEMNBNEB_00711	PEJEBIHM_01245	KBCMCOEA_00332	IBLDBGJO_00234	FKEDPCNJ_01030	FEECEENE_01022	GAMNIEKB_01428	PDKLIFDA_00094	BOJNNJPL_00480	NOOEABFB_00484	EMFMPDDI_00482	FCEMFNCF_00480	EFHCPILN_01033	LKGOOJPG_00291	LGDPIAFE_00788	COLKDNOJ_00405	KOFLFIDA_01065	NJAPKECK_00309	IPDIGICE_00417	IFBJEPEO_00372	MAJKKOAK_00303	JGHEKFFM_00268	GICEHBIG_00386		PNLAOHIE_00276	HKJHNDIA_00305	BJNBOLDG_01561	NPMHCIMF_00255	FAJAOMDM_01523	EANFKJJL_00313
glnQ_1		Glutamine transport ATP-binding protein GlnQ	121	121	1	1	2235	1	9260		779	905	824	JDJPLFMB_00508	OBBJEICP_00454	FDNNKEIF_00641	OCFFECFJ_00690	KJMKMIEI_00758	JMMJOIIK_01089	KEMNBNEB_00967	PEJEBIHM_00920	KBCMCOEA_01531	IBLDBGJO_01225	FKEDPCNJ_00207	FEECEENE_00156			BOJNNJPL_02202	NOOEABFB_02213	EMFMPDDI_02182	FCEMFNCF_02181	EFHCPILN_00943	LKGOOJPG_00549	LGDPIAFE_01046	COLKDNOJ_00525	KOFLFIDA_00961	NJAPKECK_00577	IPDIGICE_01361	IFBJEPEO_01233	MAJKKOAK_00573	JGHEKFFM_01004	GICEHBIG_00486	HBIPEFGC_00587	PNLAOHIE_01030	HKJHNDIA_00622	BJNBOLDG_01449	NPMHCIMF_00515	FAJAOMDM_00766	EANFKJJL_00040
sugC		Trehalose import ATP-binding protein SugC	120	120	1	1	3097	1	6010		695	1136	1122	JDJPLFMB_01703	OBBJEICP_02001	FDNNKEIF_02164	OCFFECFJ_02560	KJMKMIEI_00327	JMMJOIIK_00129	KEMNBNEB_01396	PEJEBIHM_00246	KBCMCOEA_00022	IBLDBGJO_00891	FKEDPCNJ_00679	FEECEENE_00051	GAMNIEKB_01736	PDKLIFDA_02179	BOJNNJPL_00021	NOOEABFB_00025	EMFMPDDI_00025	FCEMFNCF_00025		LKGOOJPG_01608	LGDPIAFE_00480	COLKDNOJ_02050		NJAPKECK_01588		IFBJEPEO_01712	MAJKKOAK_01653	JGHEKFFM_01390	GICEHBIG_01943		PNLAOHIE_01405	HKJHNDIA_01719	BJNBOLDG_02016	NPMHCIMF_01772	FAJAOMDM_01158	EANFKJJL_00634
group_1988		D,L-glycerol 3-phosphate phosphatase	120	120	1	1	3919	1	10045		965	1250	1047	JDJPLFMB_00991	OBBJEICP_00596	FDNNKEIF_01266	OCFFECFJ_01113	KJMKMIEI_01475	JMMJOIIK_00737	KEMNBNEB_00466	PEJEBIHM_00558	KBCMCOEA_00641	IBLDBGJO_00969	FKEDPCNJ_00036	FEECEENE_00800	GAMNIEKB_00763	PDKLIFDA_00328	BOJNNJPL_02045	NOOEABFB_02058	EMFMPDDI_02028	FCEMFNCF_02027	EFHCPILN_00811	LKGOOJPG_00727	LGDPIAFE_01225	COLKDNOJ_00666	KOFLFIDA_00823	NJAPKECK_00743	IPDIGICE_01148	IFBJEPEO_01066	MAJKKOAK_00764	JGHEKFFM_00849	GICEHBIG_00684	HBIPEFGC_00733	PNLAOHIE_00864	HKJHNDIA_00796	BJNBOLDG_01259	NPMHCIMF_01059	FAJAOMDM_00662	EANFKJJL_01557
namA		NADPH dehydrogenase	120	120	1	1	26060	1	10794		1103	1526	1243	JDJPLFMB_01437	OBBJEICP_00413	FDNNKEIF_01754	OCFFECFJ_02102	KJMKMIEI_01218	JMMJOIIK_01363	KEMNBNEB_01540	PEJEBIHM_01656	KBCMCOEA_01352	IBLDBGJO_00271	FKEDPCNJ_01073	FEECEENE_01084	GAMNIEKB_01964	PDKLIFDA_00181	BOJNNJPL_02290	NOOEABFB_02260	EMFMPDDI_02229	FCEMFNCF_02228	EFHCPILN_00986	LKGOOJPG_01360	LGDPIAFE_00232	COLKDNOJ_00463	KOFLFIDA_01003	NJAPKECK_01357	IPDIGICE_01395	IFBJEPEO_00409	MAJKKOAK_01392	JGHEKFFM_00307	GICEHBIG_00452	HBIPEFGC_00506	PNLAOHIE_00313	HKJHNDIA_01468	BJNBOLDG_01483	NPMHCIMF_01454		EANFKJJL_00948
ispE		4-diphosphocytidyl-2-C-methyl-D-erythritol kinase	120	120	1	1	15911	1	453		887	1064	932	JDJPLFMB_01734	OBBJEICP_02018	FDNNKEIF_02190	OCFFECFJ_02581	KJMKMIEI_00334	JMMJOIIK_00122	KEMNBNEB_01389	PEJEBIHM_00253	KBCMCOEA_00029	IBLDBGJO_00898	FKEDPCNJ_00686	FEECEENE_00044	GAMNIEKB_01721	PDKLIFDA_00650	BOJNNJPL_00033	NOOEABFB_00038	EMFMPDDI_00038	FCEMFNCF_00037	EFHCPILN_01468	LKGOOJPG_01615	LGDPIAFE_00487	COLKDNOJ_02066	KOFLFIDA_01427	NJAPKECK_01595	IPDIGICE_01977	IFBJEPEO_01719	MAJKKOAK_01660	JGHEKFFM_01397	GICEHBIG_01965	HBIPEFGC_00045	PNLAOHIE_01412	HKJHNDIA_01726	BJNBOLDG_01999	NPMHCIMF_01812		EANFKJJL_00627
ispF		2-C-methyl-D-erythritol 2,4-cyclodiphosphate synthase	120	120	1	1	24247	17	2		473	584	507	JDJPLFMB_00718	OBBJEICP_00647	FDNNKEIF_00877	OCFFECFJ_01423	KJMKMIEI_00822	JMMJOIIK_00473	KEMNBNEB_00202	PEJEBIHM_01764	KBCMCOEA_00898	IBLDBGJO_01046	FKEDPCNJ_00953	FEECEENE_01231	GAMNIEKB_00711	PDKLIFDA_00404	BOJNNJPL_01926	NOOEABFB_01939	EMFMPDDI_01914	FCEMFNCF_01913	EFHCPILN_00760	LKGOOJPG_00990	LGDPIAFE_01489	COLKDNOJ_00724	KOFLFIDA_00768	NJAPKECK_01007	IPDIGICE_01099	IFBJEPEO_00968	MAJKKOAK_01028	JGHEKFFM_00773	GICEHBIG_00733	HBIPEFGC_00784	PNLAOHIE_00781	HKJHNDIA_01099	BJNBOLDG_01211	NPMHCIMF_00730		EANFKJJL_01302
guaB3		putative oxidoreductase/MSMEI_1564	120	120	1	1	6606	1	1401		326	1220	1124	JDJPLFMB_00837	OBBJEICP_01206	FDNNKEIF_01190		KJMKMIEI_01438	JMMJOIIK_00699	KEMNBNEB_00428	PEJEBIHM_00520	KBCMCOEA_00678	IBLDBGJO_01458	FKEDPCNJ_01312	FEECEENE_01254	GAMNIEKB_00999	PDKLIFDA_01516	BOJNNJPL_01123	NOOEABFB_01122	EMFMPDDI_01120	FCEMFNCF_01119	EFHCPILN_00401	LKGOOJPG_00764	LGDPIAFE_01263	COLKDNOJ_01126	KOFLFIDA_00369	NJAPKECK_00780	IPDIGICE_00761	IFBJEPEO_00736	MAJKKOAK_00804	JGHEKFFM_00587	GICEHBIG_01107	HBIPEFGC_01142	PNLAOHIE_00592	HKJHNDIA_00834	BJNBOLDG_00746	NPMHCIMF_00907		EANFKJJL_01519
lemA		Protein LemA	120	120	1	1	9134	1	22848		554	818	585	JDJPLFMB_00281	OBBJEICP_00315	FDNNKEIF_00360	OCFFECFJ_00445	KJMKMIEI_00243	JMMJOIIK_00863	KEMNBNEB_00742	PEJEBIHM_01156	KBCMCOEA_00363	IBLDBGJO_00644	FKEDPCNJ_00408	FEECEENE_00977		PDKLIFDA_00044	BOJNNJPL_00426	NOOEABFB_00430	EMFMPDDI_00428	FCEMFNCF_00426	EFHCPILN_01079	LKGOOJPG_00322	LGDPIAFE_00819	COLKDNOJ_00358	KOFLFIDA_01102	NJAPKECK_00343	IPDIGICE_00373	IFBJEPEO_01455	MAJKKOAK_00336		GICEHBIG_00346	HBIPEFGC_00382		HKJHNDIA_00347	BJNBOLDG_01596	NPMHCIMF_00286	FAJAOMDM_01380	EANFKJJL_00281
ispH2		4-hydroxy-3-methylbut-2-enyl diphosphate reductase 2	120	120	1	1	13457	1	20202		974	1175	1014	JDJPLFMB_01165	OBBJEICP_01315	FDNNKEIF_01482	OCFFECFJ_01781	KJMKMIEI_01253	JMMJOIIK_01435	KEMNBNEB_01134	PEJEBIHM_00110	KBCMCOEA_01067	IBLDBGJO_00482	FKEDPCNJ_00769	FEECEENE_00495	GAMNIEKB_00137	PDKLIFDA_01045	BOJNNJPL_00966	NOOEABFB_00966	EMFMPDDI_00965	FCEMFNCF_00964	EFHCPILN_00229	LKGOOJPG_01164	LGDPIAFE_00036	COLKDNOJ_01280	KOFLFIDA_00252	NJAPKECK_01175	IPDIGICE_00630	IFBJEPEO_00595	MAJKKOAK_01216	JGHEKFFM_00453	GICEHBIG_01240	HBIPEFGC_01317	PNLAOHIE_00459	HKJHNDIA_01275	BJNBOLDG_00548	NPMHCIMF_01228		EANFKJJL_01134
obg		GTPase Obg	120	120	1	1	11067	1	267		1124	1841	1681	JDJPLFMB_00261	OBBJEICP_01840	FDNNKEIF_00339	OCFFECFJ_00364	KJMKMIEI_01855	JMMJOIIK_00843	KEMNBNEB_00722	PEJEBIHM_01234	KBCMCOEA_00343	IBLDBGJO_00678	FKEDPCNJ_00432	FEECEENE_01004	GAMNIEKB_01155	PDKLIFDA_00009	BOJNNJPL_02524	NOOEABFB_02494	EMFMPDDI_02468	FCEMFNCF_02461	EFHCPILN_01638	LKGOOJPG_00302	LGDPIAFE_00799	COLKDNOJ_01854	KOFLFIDA_01592	NJAPKECK_00322		IFBJEPEO_01487	MAJKKOAK_00315	JGHEKFFM_01212		HBIPEFGC_01859	PNLAOHIE_01239	HKJHNDIA_00324		NPMHCIMF_00266	FAJAOMDM_01014	EANFKJJL_00302
bcs1		Bifunctional ribulose 5-phosphate reductase/CDP-ribitol pyrophosphorylase Bcs1	120	120	1	1	9909	1	22788		710	1040	826	JDJPLFMB_00289	OBBJEICP_00302	FDNNKEIF_00369	OCFFECFJ_00452	KJMKMIEI_00234	JMMJOIIK_00872	KEMNBNEB_00751	PEJEBIHM_01147	KBCMCOEA_00372	IBLDBGJO_00640	FKEDPCNJ_00404	FEECEENE_00970	GAMNIEKB_01599	PDKLIFDA_00798	BOJNNJPL_00412	NOOEABFB_00416	EMFMPDDI_00414	FCEMFNCF_00412	EFHCPILN_01092	LKGOOJPG_00331	LGDPIAFE_00828	COLKDNOJ_00342	KOFLFIDA_01115	NJAPKECK_00352	IPDIGICE_01752	IFBJEPEO_01451	MAJKKOAK_00345	JGHEKFFM_01195	GICEHBIG_01763	HBIPEFGC_00369	PNLAOHIE_01222	HKJHNDIA_00358	BJNBOLDG_00068	NPMHCIMF_00294		EANFKJJL_00272
ppnN		Pyrimidine/purine nucleotide 5'-monophosphate nucleosidase	120	120	1	1	24117	1	1709		674	968	837		OBBJEICP_00710		OCFFECFJ_01664	KJMKMIEI_00091	JMMJOIIK_00395	KEMNBNEB_00124	PEJEBIHM_00203	KBCMCOEA_00975	IBLDBGJO_00986	FKEDPCNJ_00022	FEECEENE_01152	GAMNIEKB_00239	PDKLIFDA_01937	BOJNNJPL_01867	NOOEABFB_01880	EMFMPDDI_01855	FCEMFNCF_01854	EFHCPILN_00686	LKGOOJPG_01068	LGDPIAFE_01568	COLKDNOJ_00805	KOFLFIDA_00699	NJAPKECK_01083	IPDIGICE_01041	IFBJEPEO_01036	MAJKKOAK_01108	JGHEKFFM_00821	GICEHBIG_00792	HBIPEFGC_00850	PNLAOHIE_00829	HKJHNDIA_01172	BJNBOLDG_01141		FAJAOMDM_00264	EANFKJJL_01226
tsaD		tRNA N6-adenosine threonylcarbamoyltransferase	120	120	1	1	17963	1	816		635	1112	1042	JDJPLFMB_00930	OBBJEICP_01213	FDNNKEIF_01197	OCFFECFJ_01570	KJMKMIEI_01445	JMMJOIIK_00707	KEMNBNEB_00436	PEJEBIHM_00528	KBCMCOEA_00671			FEECEENE_00318	GAMNIEKB_00917	PDKLIFDA_00512	BOJNNJPL_01088	NOOEABFB_01087	EMFMPDDI_01085	FCEMFNCF_01084	EFHCPILN_00337	LKGOOJPG_00756	LGDPIAFE_01255	COLKDNOJ_01148	KOFLFIDA_00364	NJAPKECK_00773	IPDIGICE_00744		MAJKKOAK_00795	JGHEKFFM_00581	GICEHBIG_01124	HBIPEFGC_01210	PNLAOHIE_00586	HKJHNDIA_00826	BJNBOLDG_00683	NPMHCIMF_01001	FAJAOMDM_00394	EANFKJJL_01527
acnA		Aconitate hydratase A	120	120	1	1	13674	1	22728		1574	2768	2696	JDJPLFMB_01135	OBBJEICP_01279	FDNNKEIF_01417		KJMKMIEI_00029	JMMJOIIK_01521	KEMNBNEB_01164	PEJEBIHM_00140	KBCMCOEA_01037	IBLDBGJO_01563	FKEDPCNJ_00735	FEECEENE_00453	GAMNIEKB_00156	PDKLIFDA_01075	BOJNNJPL_01000	NOOEABFB_01000	EMFMPDDI_00999	FCEMFNCF_00998	EFHCPILN_00266	LKGOOJPG_01134	LGDPIAFE_00006	COLKDNOJ_01225	KOFLFIDA_00287	NJAPKECK_01145	IPDIGICE_00672	IFBJEPEO_00628	MAJKKOAK_01171	JGHEKFFM_00491	GICEHBIG_01198	HBIPEFGC_01276	PNLAOHIE_00496	HKJHNDIA_01235	BJNBOLDG_00583	NPMHCIMF_01198		EANFKJJL_01164
dxr		1-deoxy-D-xylulose 5-phosphate reductoisomerase	120	120	1	1	4602	1	210		1166	1283	1199	JDJPLFMB_01244	OBBJEICP_01425	FDNNKEIF_01578	OCFFECFJ_01940	KJMKMIEI_01337	JMMJOIIK_01550	KEMNBNEB_01045	PEJEBIHM_00027	KBCMCOEA_01151	IBLDBGJO_00385	FKEDPCNJ_00857	FEECEENE_00586	GAMNIEKB_00566	PDKLIFDA_01999	BOJNNJPL_00848	NOOEABFB_00848	EMFMPDDI_00847	FCEMFNCF_00846	EFHCPILN_00112	LKGOOJPG_01253	LGDPIAFE_00125	COLKDNOJ_01395	KOFLFIDA_00142	NJAPKECK_01252	IPDIGICE_01197	IFBJEPEO_00505	MAJKKOAK_01291	JGHEKFFM_00388	GICEHBIG_00638	HBIPEFGC_01430	PNLAOHIE_00395	HKJHNDIA_01352	BJNBOLDG_01301	NPMHCIMF_01327		EANFKJJL_01050
ispG		4-hydroxy-3-methylbut-2-en-1-yl diphosphate synthase (flavodoxin)	120	120	1	1	4603	1	209		1061	1424	1210	JDJPLFMB_01243	OBBJEICP_01424	FDNNKEIF_01577	OCFFECFJ_01939	KJMKMIEI_01336	JMMJOIIK_01551	KEMNBNEB_01046	PEJEBIHM_00028	KBCMCOEA_01150	IBLDBGJO_00386	FKEDPCNJ_00856	FEECEENE_00585	GAMNIEKB_00567	PDKLIFDA_01998	BOJNNJPL_00849	NOOEABFB_00849	EMFMPDDI_00848	FCEMFNCF_00847	EFHCPILN_00113	LKGOOJPG_01252	LGDPIAFE_00124	COLKDNOJ_01394	KOFLFIDA_00143	NJAPKECK_01251	IPDIGICE_01196	IFBJEPEO_00506	MAJKKOAK_01290	JGHEKFFM_00389	GICEHBIG_00639	HBIPEFGC_01429	PNLAOHIE_00396	HKJHNDIA_01351	BJNBOLDG_01300	NPMHCIMF_01326		EANFKJJL_01051
rpmH		50S ribosomal protein L34	120	120	1	1	15982	4	5		134	161	134	JDJPLFMB_01747	OBBJEICP_02032	FDNNKEIF_02203	OCFFECFJ_02593	KJMKMIEI_00347	JMMJOIIK_00110	KEMNBNEB_01377	PEJEBIHM_00265	KBCMCOEA_00041	IBLDBGJO_00914	FKEDPCNJ_00704	FEECEENE_00023	GAMNIEKB_01707	PDKLIFDA_00638	BOJNNJPL_00046	NOOEABFB_00051	EMFMPDDI_00051	FCEMFNCF_00050	EFHCPILN_01454	LKGOOJPG_01627	LGDPIAFE_00499	COLKDNOJ_02079	KOFLFIDA_01413	NJAPKECK_01608	IPDIGICE_01990	IFBJEPEO_01739	MAJKKOAK_01672	JGHEKFFM_01413	GICEHBIG_01978	HBIPEFGC_00058	PNLAOHIE_01428	HKJHNDIA_01747	BJNBOLDG_01986	NPMHCIMF_01825	FAJAOMDM_01188	EANFKJJL_00615
group_7189		tRNA-Leu(caa)	120	120	1	1	24302	1	6795		73	76	74	JDJPLFMB_00728	OBBJEICP_00658	FDNNKEIF_00888	OCFFECFJ_01411	KJMKMIEI_00832	JMMJOIIK_00483	KEMNBNEB_00212	PEJEBIHM_01774	KBCMCOEA_00888	IBLDBGJO_01056	FKEDPCNJ_00963	FEECEENE_01241	GAMNIEKB_00700	PDKLIFDA_00454	BOJNNJPL_01911	NOOEABFB_01924	EMFMPDDI_01899	FCEMFNCF_01898	EFHCPILN_00749	LKGOOJPG_00980	LGDPIAFE_01479	COLKDNOJ_00735	KOFLFIDA_00756	NJAPKECK_00997	IPDIGICE_01088	IFBJEPEO_00958	MAJKKOAK_01018	JGHEKFFM_00763	GICEHBIG_00744	HBIPEFGC_00795	PNLAOHIE_00771	HKJHNDIA_01089	BJNBOLDG_01200	NPMHCIMF_00740	FAJAOMDM_00322	EANFKJJL_01312
dap4		Dipeptidyl aminopeptidase 4	119	119	1	1	25444	1	2296		2255	2882	2499	JDJPLFMB_00050	OBBJEICP_00068	FDNNKEIF_00046	OCFFECFJ_00075	KJMKMIEI_00437	JMMJOIIK_00170	KEMNBNEB_01185	PEJEBIHM_00347	KBCMCOEA_00122	IBLDBGJO_01608	FKEDPCNJ_01169	FEECEENE_00347	GAMNIEKB_00334		BOJNNJPL_00129	NOOEABFB_00134	EMFMPDDI_00135	FCEMFNCF_00133	EFHCPILN_01396	LKGOOJPG_00087	LGDPIAFE_00585	COLKDNOJ_00062	KOFLFIDA_01350	NJAPKECK_00092	IPDIGICE_00070	IFBJEPEO_00082	MAJKKOAK_00080	JGHEKFFM_00068	GICEHBIG_00060	HBIPEFGC_00113	PNLAOHIE_00066	HKJHNDIA_00090	BJNBOLDG_01900	NPMHCIMF_00040		EANFKJJL_00529
nnr		Bifunctional NAD(P)H-hydrate repair enzyme Nnr	119	119	1	1	24862	1	3080		1763	2066	1824	JDJPLFMB_00828	OBBJEICP_00864	FDNNKEIF_01086	OCFFECFJ_01305	KJMKMIEI_00940	JMMJOIIK_00602	KEMNBNEB_00331	PEJEBIHM_00421	KBCMCOEA_00779	IBLDBGJO_01349	FKEDPCNJ_01723	FEECEENE_01310	GAMNIEKB_01532	PDKLIFDA_02211	BOJNNJPL_01577	NOOEABFB_01590	EMFMPDDI_01560	FCEMFNCF_01560	EFHCPILN_00529	LKGOOJPG_00860	LGDPIAFE_01359	COLKDNOJ_00979	KOFLFIDA_00535	NJAPKECK_00881	IPDIGICE_00872	IFBJEPEO_00847	MAJKKOAK_00904	JGHEKFFM_00684	GICEHBIG_00971	HBIPEFGC_01010	PNLAOHIE_00689	HKJHNDIA_00935	BJNBOLDG_00935	NPMHCIMF_00898	FAJAOMDM_00485	EANFKJJL_01420
tilS		tRNA(Ile)-lysidine synthase	119	119	1	1	16557	1	6056		602	1235	1121		OBBJEICP_01660	FDNNKEIF_00540	OCFFECFJ_00631	KJMKMIEI_00705	JMMJOIIK_01037	KEMNBNEB_00915	PEJEBIHM_00974	KBCMCOEA_00547	IBLDBGJO_01266	FKEDPCNJ_00245	FEECEENE_00206		PDKLIFDA_00215	BOJNNJPL_00608	NOOEABFB_00611	EMFMPDDI_00610	FCEMFNCF_00610	EFHCPILN_01875	LKGOOJPG_00497	LGDPIAFE_00994	COLKDNOJ_01661	KOFLFIDA_01776	NJAPKECK_00525	IPDIGICE_01529	IFBJEPEO_01274	MAJKKOAK_00518	JGHEKFFM_01040	GICEHBIG_01511	HBIPEFGC_01668	PNLAOHIE_01066	HKJHNDIA_00550	BJNBOLDG_00298		FAJAOMDM_00884	EANFKJJL_00093
kfoC		Chondroitin synthase	119	119	1	1	16595	1	6062		878	1187	967	JDJPLFMB_00435	OBBJEICP_01666	FDNNKEIF_00534	OCFFECFJ_00625	KJMKMIEI_00699	JMMJOIIK_01031	KEMNBNEB_00909	PEJEBIHM_00980	KBCMCOEA_00541	IBLDBGJO_01272	FKEDPCNJ_00251	FEECEENE_00212	GAMNIEKB_02084		BOJNNJPL_00602	NOOEABFB_00605	EMFMPDDI_00604	FCEMFNCF_00604	EFHCPILN_01869	LKGOOJPG_00491	LGDPIAFE_00988	COLKDNOJ_01667	KOFLFIDA_01770	NJAPKECK_00519	IPDIGICE_01535	IFBJEPEO_01280	MAJKKOAK_00512	JGHEKFFM_01044	GICEHBIG_01517	HBIPEFGC_01674	PNLAOHIE_01070	HKJHNDIA_00544	BJNBOLDG_00292	NPMHCIMF_00439	FAJAOMDM_00889	EANFKJJL_00099
trpA		Tryptophan synthase alpha chain	119	119	1	1	6776	1	101		869	2987	897	JDJPLFMB_00851	OBBJEICP_00901	FDNNKEIF_01175	OCFFECFJ_01345	KJMKMIEI_01414	JMMJOIIK_00678	KEMNBNEB_00407	PEJEBIHM_00498	KBCMCOEA_00702	IBLDBGJO_01445	FKEDPCNJ_01325		GAMNIEKB_00964	PDKLIFDA_01485	BOJNNJPL_01507	NOOEABFB_01518	EMFMPDDI_01488	FCEMFNCF_01488	EFHCPILN_00490	LKGOOJPG_00784	LGDPIAFE_01283	COLKDNOJ_01033	KOFLFIDA_00479	NJAPKECK_00802	IPDIGICE_00803	IFBJEPEO_00749	MAJKKOAK_00825	JGHEKFFM_00600	GICEHBIG_01038	HBIPEFGC_01053	PNLAOHIE_00605	HKJHNDIA_00855	BJNBOLDG_00809	NPMHCIMF_00921		EANFKJJL_01497
acpS		Holo-[acyl-carrier-protein] synthase	118	118	1	1	10966	1	1066		407	641	500	JDJPLFMB_00276	OBBJEICP_01820	FDNNKEIF_00354	OCFFECFJ_00379		JMMJOIIK_00857	KEMNBNEB_00736	PEJEBIHM_01219	KBCMCOEA_00357	IBLDBGJO_00662	FKEDPCNJ_00416	FEECEENE_00988	GAMNIEKB_01583	PDKLIFDA_00037	BOJNNJPL_02507	NOOEABFB_02477	EMFMPDDI_02450	FCEMFNCF_02443	EFHCPILN_01657	LKGOOJPG_00316	LGDPIAFE_00813	COLKDNOJ_01834	KOFLFIDA_01612	NJAPKECK_00337	IPDIGICE_00358	IFBJEPEO_01471	MAJKKOAK_00329		GICEHBIG_00330	HBIPEFGC_01837		HKJHNDIA_00339	BJNBOLDG_01609	NPMHCIMF_00281	FAJAOMDM_01360	EANFKJJL_00287
mhqD		hypothetical protein	118	118	1	1	3151	1	6032		680	1037	788	JDJPLFMB_01689	OBBJEICP_01988	FDNNKEIF_02158	OCFFECFJ_02550	KJMKMIEI_00320	JMMJOIIK_00135	KEMNBNEB_01402	PEJEBIHM_00239	KBCMCOEA_00015	IBLDBGJO_01582	FKEDPCNJ_01194	FEECEENE_00055	GAMNIEKB_01744		BOJNNJPL_00008	NOOEABFB_00012	EMFMPDDI_00012	FCEMFNCF_00012	EFHCPILN_01498	LKGOOJPG_01602	LGDPIAFE_00474	COLKDNOJ_02040	KOFLFIDA_01458	NJAPKECK_01581	IPDIGICE_01931	IFBJEPEO_00122	MAJKKOAK_01645	JGHEKFFM_00088	GICEHBIG_01926	HBIPEFGC_00014	PNLAOHIE_00087	HKJHNDIA_01713	BJNBOLDG_02029	NPMHCIMF_01758	FAJAOMDM_01267	EANFKJJL_00641
group_1889		hypothetical protein	118	118	1	1	5852	1	5634		413	2600	2477	JDJPLFMB_00599	OBBJEICP_01539		OCFFECFJ_00994	KJMKMIEI_01147	JMMJOIIK_01145	KEMNBNEB_00014	PEJEBIHM_00832	KBCMCOEA_01630	IBLDBGJO_01131	FKEDPCNJ_00115	FEECEENE_00704	GAMNIEKB_00608	PDKLIFDA_01622					EFHCPILN_02006	LKGOOJPG_00642	LGDPIAFE_01139	COLKDNOJ_01516	KOFLFIDA_00028	NJAPKECK_00660	IPDIGICE_00489	IFBJEPEO_01129	MAJKKOAK_00665	JGHEKFFM_00908	GICEHBIG_01386	HBIPEFGC_01539	PNLAOHIE_00923	HKJHNDIA_00707	BJNBOLDG_00407	NPMHCIMF_00598	FAJAOMDM_00720	EANFKJJL_01640
oppF		Oligopeptide transport ATP-binding protein OppF	118	118	1	1	2181	1	3203		677	1073	821	JDJPLFMB_00520	OBBJEICP_00472	FDNNKEIF_00660	OCFFECFJ_00706	KJMKMIEI_01833	JMMJOIIK_01100	KEMNBNEB_00978	PEJEBIHM_00909	KBCMCOEA_01542	IBLDBGJO_01216	FKEDPCNJ_00198	FEECEENE_00146		PDKLIFDA_01775					EFHCPILN_00926	LKGOOJPG_00560	LGDPIAFE_01057	COLKDNOJ_00545	KOFLFIDA_00943	NJAPKECK_00588	IPDIGICE_01347	IFBJEPEO_01224	MAJKKOAK_00584	JGHEKFFM_00995	GICEHBIG_00500	HBIPEFGC_00606	PNLAOHIE_01021	HKJHNDIA_00633	BJNBOLDG_01435	NPMHCIMF_00526	FAJAOMDM_00756	EANFKJJL_00029
gsiA_2		Glutathione import ATP-binding protein GsiA	118	118	1	1	13711	1	5976		836	2081	2007	JDJPLFMB_01142	OBBJEICP_01286	FDNNKEIF_01456	OCFFECFJ_01756	KJMKMIEI_00021	JMMJOIIK_01513	KEMNBNEB_01156	PEJEBIHM_00132	KBCMCOEA_01045	IBLDBGJO_00510	FKEDPCNJ_00741	FEECEENE_00470	GAMNIEKB_00149	PDKLIFDA_01068	BOJNNJPL_00993	NOOEABFB_00993	EMFMPDDI_00992	FCEMFNCF_00991	EFHCPILN_00259	LKGOOJPG_01142	LGDPIAFE_00014	COLKDNOJ_01232	KOFLFIDA_00280	NJAPKECK_01153	IPDIGICE_00665	IFBJEPEO_00622	MAJKKOAK_01194	JGHEKFFM_00484	GICEHBIG_01205	HBIPEFGC_01283	PNLAOHIE_00490	HKJHNDIA_01251	BJNBOLDG_00576	NPMHCIMF_01205	FAJAOMDM_00596	EANFKJJL_01156
rimI		N-alpha-acetyltransferase RimI	118	118	1	1	17964	1	807		494	836	550	JDJPLFMB_00931	OBBJEICP_01214	FDNNKEIF_01198	OCFFECFJ_01571	KJMKMIEI_01446	JMMJOIIK_00708	KEMNBNEB_00437	PEJEBIHM_00529	KBCMCOEA_00670			FEECEENE_00317	GAMNIEKB_00916	PDKLIFDA_00511	BOJNNJPL_01087	NOOEABFB_01086	EMFMPDDI_01084	FCEMFNCF_01083	EFHCPILN_00336	LKGOOJPG_00755	LGDPIAFE_01254	COLKDNOJ_01149	KOFLFIDA_00363	NJAPKECK_00772	IPDIGICE_00743		MAJKKOAK_00794	JGHEKFFM_00580	GICEHBIG_01125	HBIPEFGC_01211	PNLAOHIE_00585	HKJHNDIA_00825	BJNBOLDG_00682	NPMHCIMF_01002	FAJAOMDM_00393	EANFKJJL_01528
group_2547		hypothetical protein	118	118	1	1	23975	1	21649		176	329	208	JDJPLFMB_01077	OBBJEICP_00696	FDNNKEIF_01358	OCFFECFJ_01679	KJMKMIEI_00078	JMMJOIIK_00382	KEMNBNEB_00111	PEJEBIHM_00190	KBCMCOEA_00988	IBLDBGJO_01506	FKEDPCNJ_01577	FEECEENE_00397	GAMNIEKB_00224		BOJNNJPL_01881	NOOEABFB_01894	EMFMPDDI_01869	FCEMFNCF_01868	EFHCPILN_00700	LKGOOJPG_01081	LGDPIAFE_01581	COLKDNOJ_00792	KOFLFIDA_00713	NJAPKECK_01096	IPDIGICE_01056	IFBJEPEO_00687	MAJKKOAK_01121	JGHEKFFM_00545	GICEHBIG_00777	HBIPEFGC_00836	PNLAOHIE_00550	HKJHNDIA_01185	BJNBOLDG_01156	NPMHCIMF_01139	FAJAOMDM_00536	EANFKJJL_01213
dapA		4-hydroxy-tetrahydrodipicolinate synthase	118	118	1	1	25897	1	2870		461	1052	905	JDJPLFMB_01399	OBBJEICP_00437	FDNNKEIF_01714	OCFFECFJ_02076	KJMKMIEI_01192	JMMJOIIK_01390	KEMNBNEB_01434	PEJEBIHM_01629	KBCMCOEA_01325	IBLDBGJO_00312		FEECEENE_01057	GAMNIEKB_01286	PDKLIFDA_00207	BOJNNJPL_02238	NOOEABFB_02229	EMFMPDDI_02198	FCEMFNCF_02197	EFHCPILN_00960	LKGOOJPG_01333	LGDPIAFE_00205	COLKDNOJ_00504	KOFLFIDA_00979	NJAPKECK_01331	IPDIGICE_01375		MAJKKOAK_01365		GICEHBIG_00472	HBIPEFGC_00570		HKJHNDIA_01441	BJNBOLDG_01463	NPMHCIMF_01418		EANFKJJL_00974
group_2839		putative tRNA/rRNA methyltransferase	118	118	1	1	3121	1	6014		974	1181	1002	JDJPLFMB_01701	OBBJEICP_01995	FDNNKEIF_02162	OCFFECFJ_02558	KJMKMIEI_00324	JMMJOIIK_00131	KEMNBNEB_01398	PEJEBIHM_00243	KBCMCOEA_00019	IBLDBGJO_00889	FKEDPCNJ_00677	FEECEENE_00053	GAMNIEKB_01738		BOJNNJPL_00019	NOOEABFB_00023	EMFMPDDI_00023	FCEMFNCF_00023	EFHCPILN_01491	LKGOOJPG_01606	LGDPIAFE_00478	COLKDNOJ_02048	KOFLFIDA_01451	NJAPKECK_01585	IPDIGICE_01940	IFBJEPEO_01710	MAJKKOAK_01650	JGHEKFFM_01388	GICEHBIG_01935	HBIPEFGC_00021	PNLAOHIE_01403	HKJHNDIA_01715	BJNBOLDG_02020	NPMHCIMF_01770		EANFKJJL_00637
lacR_2		Lactose phosphotransferase system repressor	118	118	1	1	26058	1	10799		686	980	798	JDJPLFMB_01435	OBBJEICP_00415	FDNNKEIF_01750	OCFFECFJ_02100	KJMKMIEI_01215	JMMJOIIK_01366	KEMNBNEB_01543	PEJEBIHM_01653	KBCMCOEA_01349	IBLDBGJO_00273	FKEDPCNJ_01075	FEECEENE_01081	GAMNIEKB_01966	PDKLIFDA_00183	BOJNNJPL_02288	NOOEABFB_02258	EMFMPDDI_02227	FCEMFNCF_02226	EFHCPILN_00984	LKGOOJPG_01357	LGDPIAFE_00229	COLKDNOJ_00465	KOFLFIDA_01001	NJAPKECK_01354	IPDIGICE_01393	IFBJEPEO_00411	MAJKKOAK_01389	JGHEKFFM_00309	GICEHBIG_00454	HBIPEFGC_00508	PNLAOHIE_00315	HKJHNDIA_01465	BJNBOLDG_01481	NPMHCIMF_01452	FAJAOMDM_00067	EANFKJJL_00951
pntAA		NAD(P) transhydrogenase subunit alpha part 1	117	151	1.3	1	24651				299	1472	963	JDJPLFMB_00779	OBBJEICP_00796	FDNNKEIF_01031 FDNNKEIF_01032	OCFFECFJ_01237	KJMKMIEI_00902	JMMJOIIK_00564	KEMNBNEB_00293	PEJEBIHM_00383	KBCMCOEA_00817	IBLDBGJO_01164 IBLDBGJO_01165	FKEDPCNJ_00143 FKEDPCNJ_00144	FEECEENE_01349	GAMNIEKB_01921 GAMNIEKB_01920	PDKLIFDA_01811 PDKLIFDA_01810	BOJNNJPL_01736 BOJNNJPL_01735	NOOEABFB_01749 NOOEABFB_01748	EMFMPDDI_01724 EMFMPDDI_01723	FCEMFNCF_01723 FCEMFNCF_01722	EFHCPILN_00595	LKGOOJPG_00898	LGDPIAFE_01397	COLKDNOJ_00908	KOFLFIDA_00607	NJAPKECK_00926	IPDIGICE_00929 IPDIGICE_00928	IFBJEPEO_01164 IFBJEPEO_01165	MAJKKOAK_00942		GICEHBIG_00910	HBIPEFGC_00945		HKJHNDIA_00970	BJNBOLDG_01002	NPMHCIMF_00850		EANFKJJL_01382
mscL		Large-conductance mechanosensitive channel	117	117	1	1	16097	1	7642		404	644	493	JDJPLFMB_00009	OBBJEICP_01591	FDNNKEIF_00015	OCFFECFJ_00027	KJMKMIEI_00362	JMMJOIIK_00097	KEMNBNEB_01364	PEJEBIHM_00279	KBCMCOEA_00055	IBLDBGJO_00625	FKEDPCNJ_00391	FEECEENE_00010		PDKLIFDA_00604					EFHCPILN_01954	LKGOOJPG_00013	LGDPIAFE_00512	COLKDNOJ_01579	KOFLFIDA_01845	NJAPKECK_00014	IPDIGICE_01479	IFBJEPEO_01431	MAJKKOAK_00014	JGHEKFFM_01173	GICEHBIG_01461	HBIPEFGC_01591	PNLAOHIE_01201	HKJHNDIA_00012	BJNBOLDG_00355	NPMHCIMF_00011	FAJAOMDM_01393	EANFKJJL_00600
aqpZ		Aquaporin Z	117	117	1	1	14011	1	1433		887	1130	988	JDJPLFMB_00873	OBBJEICP_01140	FDNNKEIF_01151	OCFFECFJ_01459	KJMKMIEI_01391	JMMJOIIK_00655	KEMNBNEB_00384	PEJEBIHM_00474	KBCMCOEA_00725			FEECEENE_00283	GAMNIEKB_00932	PDKLIFDA_01462	BOJNNJPL_01247	NOOEABFB_01247	EMFMPDDI_01245	FCEMFNCF_01244	EFHCPILN_00468	LKGOOJPG_00807	LGDPIAFE_01306	COLKDNOJ_01055	KOFLFIDA_00435	NJAPKECK_00825	IPDIGICE_00826		MAJKKOAK_00852		GICEHBIG_01015	HBIPEFGC_01075		HKJHNDIA_00876	BJNBOLDG_00832	NPMHCIMF_00943	FAJAOMDM_00449	EANFKJJL_01474
infC		Translation initiation factor IF-3	117	117	1	1	13080	1	15995		533	881	692	JDJPLFMB_01160	OBBJEICP_01310	FDNNKEIF_01477	OCFFECFJ_01774	KJMKMIEI_00003	JMMJOIIK_01495	KEMNBNEB_01138	PEJEBIHM_00114	KBCMCOEA_01063	IBLDBGJO_00491	FKEDPCNJ_00759	FEECEENE_00489	GAMNIEKB_01555		BOJNNJPL_00970	NOOEABFB_00970	EMFMPDDI_00969	FCEMFNCF_00968	EFHCPILN_00234	LKGOOJPG_01160	LGDPIAFE_00032	COLKDNOJ_01257	KOFLFIDA_00257	NJAPKECK_01171	IPDIGICE_00635	IFBJEPEO_00604	MAJKKOAK_01212	JGHEKFFM_00462	GICEHBIG_01235	HBIPEFGC_01307	PNLAOHIE_00468	HKJHNDIA_01271	BJNBOLDG_00553	NPMHCIMF_01223		EANFKJJL_01138
yhbY		RNA-binding protein YhbY	117	117	1	1	23238	1	25345		302	422	309	JDJPLFMB_01040	OBBJEICP_01483	FDNNKEIF_01319	OCFFECFJ_01894	KJMKMIEI_01106	JMMJOIIK_00779	KEMNBNEB_00508	PEJEBIHM_00791	KBCMCOEA_00601			FEECEENE_00747	GAMNIEKB_00091	PDKLIFDA_00279	BOJNNJPL_00789	NOOEABFB_00789	EMFMPDDI_00788	FCEMFNCF_00787	EFHCPILN_00053	LKGOOJPG_00685	LGDPIAFE_01182	COLKDNOJ_01458	KOFLFIDA_00083	NJAPKECK_00701	IPDIGICE_00536		MAJKKOAK_00708		GICEHBIG_01337	HBIPEFGC_01484		HKJHNDIA_00750	BJNBOLDG_00454	NPMHCIMF_01108	FAJAOMDM_00263	EANFKJJL_01598
group_1518		hypothetical protein	116	116	1	1	23933	1	10190		803	1481	1094	JDJPLFMB_01089	OBBJEICP_01239	FDNNKEIF_01376	OCFFECFJ_01689						IBLDBGJO_01532	FKEDPCNJ_01468	FEECEENE_00408	GAMNIEKB_00213	PDKLIFDA_01177	BOJNNJPL_01035	NOOEABFB_01035	EMFMPDDI_01034	FCEMFNCF_01033	EFHCPILN_00307			COLKDNOJ_01187	KOFLFIDA_00329		IPDIGICE_00707	IFBJEPEO_00659		JGHEKFFM_00521	GICEHBIG_01162	HBIPEFGC_01236	PNLAOHIE_00526	HKJHNDIA_01196	BJNBOLDG_00617	NPMHCIMF_01153	FAJAOMDM_00565
tsnR		Putative TrmH family tRNA/rRNA methyltransferase	116	116	1	1	24593	1	11675		623	1082	872	JDJPLFMB_00770	OBBJEICP_00787	FDNNKEIF_01022	OCFFECFJ_01228	KJMKMIEI_00893			PEJEBIHM_01832	KBCMCOEA_00826	IBLDBGJO_01110	FKEDPCNJ_01023	FEECEENE_01358	GAMNIEKB_01009	PDKLIFDA_01833	BOJNNJPL_01745	NOOEABFB_01758	EMFMPDDI_01733	FCEMFNCF_01732	EFHCPILN_00604			COLKDNOJ_00899	KOFLFIDA_00616	NJAPKECK_00936	IPDIGICE_00937	IFBJEPEO_00900		JGHEKFFM_00727	GICEHBIG_00901	HBIPEFGC_00935	PNLAOHIE_00734	HKJHNDIA_00979	BJNBOLDG_01011	NPMHCIMF_00841	FAJAOMDM_00372	EANFKJJL_01373
group_1990		hypothetical protein	116	116	1	1	20268	1	15877		2864	3806	3426	JDJPLFMB_01032	OBBJEICP_01473	FDNNKEIF_01310	OCFFECFJ_01074						IBLDBGJO_00941	FKEDPCNJ_00064	FEECEENE_00755	GAMNIEKB_00817	PDKLIFDA_00288	BOJNNJPL_00797	NOOEABFB_00797	EMFMPDDI_00796	FCEMFNCF_00795	EFHCPILN_00064			COLKDNOJ_01450	KOFLFIDA_00093		IPDIGICE_01186	IFBJEPEO_01094		JGHEKFFM_00876	GICEHBIG_00649	HBIPEFGC_01474	PNLAOHIE_00891	HKJHNDIA_00758	BJNBOLDG_01290	NPMHCIMF_01100	FAJAOMDM_00685
betI		HTH-type transcriptional regulator BetI	116	116	1	1	25551	1	8856		602	1001	786	JDJPLFMB_00122	OBBJEICP_00205	FDNNKEIF_00180	OCFFECFJ_00213	KJMKMIEI_00578	JMMJOIIK_00268	KEMNBNEB_01283	PEJEBIHM_01350	KBCMCOEA_00226			FEECEENE_01408	GAMNIEKB_01640	PDKLIFDA_02289	BOJNNJPL_00270	NOOEABFB_00275	EMFMPDDI_00276	FCEMFNCF_00275	EFHCPILN_01255	LKGOOJPG_00185	LGDPIAFE_00682	COLKDNOJ_00229	KOFLFIDA_01215	NJAPKECK_00200	IPDIGICE_00250		MAJKKOAK_00200		GICEHBIG_00222	HBIPEFGC_00246		HKJHNDIA_00176	BJNBOLDG_01756	NPMHCIMF_00121		EANFKJJL_00421
group_2205		hypothetical protein	116	116	1	1	23573	1	17372		239	821	586	JDJPLFMB_01100	OBBJEICP_01252	FDNNKEIF_01390	OCFFECFJ_01711	KJMKMIEI_00054	JMMJOIIK_00357	KEMNBNEB_00086	PEJEBIHM_00166	KBCMCOEA_01012			FEECEENE_00426	GAMNIEKB_00180	PDKLIFDA_01197	BOJNNJPL_01022	NOOEABFB_01022	EMFMPDDI_01021	FCEMFNCF_01020	EFHCPILN_00294	LKGOOJPG_01107	LGDPIAFE_01606	COLKDNOJ_01200	KOFLFIDA_00315	NJAPKECK_01120	IPDIGICE_00691		MAJKKOAK_01146		GICEHBIG_01179	HBIPEFGC_01250		HKJHNDIA_01211	BJNBOLDG_00602	NPMHCIMF_01164	FAJAOMDM_00575	EANFKJJL_01189
uvrD1		ATP-dependent DNA helicase UvrD1	116	116	1	1	24518	1	16593		1970	2888	2653	JDJPLFMB_00745	OBBJEICP_00761	FDNNKEIF_00997	OCFFECFJ_01196	KJMKMIEI_00867	JMMJOIIK_00521	KEMNBNEB_00250	PEJEBIHM_01808	KBCMCOEA_00852	IBLDBGJO_01082	FKEDPCNJ_00995		GAMNIEKB_01029	PDKLIFDA_01857	BOJNNJPL_01774	NOOEABFB_01787	EMFMPDDI_01762	FCEMFNCF_01761	EFHCPILN_00632	LKGOOJPG_00942	LGDPIAFE_01440	COLKDNOJ_00869	KOFLFIDA_00642	NJAPKECK_00961	IPDIGICE_00967	IFBJEPEO_00929	MAJKKOAK_00980	JGHEKFFM_00750	GICEHBIG_00871	HBIPEFGC_00908	PNLAOHIE_00758	HKJHNDIA_01007	BJNBOLDG_01061	NPMHCIMF_00816	FAJAOMDM_00347	EANFKJJL_01347
lysX		Lysylphosphatidylglycerol biosynthesis bifunctional protein LysX	116	116	1	1	25514	1	11487		2522	3056	2669	JDJPLFMB_00674	OBBJEICP_00077	FDNNKEIF_00831	OCFFECFJ_00781	KJMKMIEI_01583	JMMJOIIK_01194	KEMNBNEB_00063	PEJEBIHM_00873	KBCMCOEA_01581	IBLDBGJO_01187	FKEDPCNJ_00167	FEECEENE_00650	GAMNIEKB_00346		BOJNNJPL_00133	NOOEABFB_00138	EMFMPDDI_00139	FCEMFNCF_00137	EFHCPILN_01385	LKGOOJPG_00592	LGDPIAFE_01089	COLKDNOJ_00072	KOFLFIDA_01340	NJAPKECK_00619	IPDIGICE_00076	IFBJEPEO_01189	MAJKKOAK_00616	JGHEKFFM_00978	GICEHBIG_00066	HBIPEFGC_00124	PNLAOHIE_01003	HKJHNDIA_00655	BJNBOLDG_01893	NPMHCIMF_00686	FAJAOMDM_00791	EANFKJJL_01689
mdtG		hypothetical protein	116	116	1	1	25914	1	18866		1301	1715	1368	JDJPLFMB_01406	OBBJEICP_00435	FDNNKEIF_01720	OCFFECFJ_02078	KJMKMIEI_01194	JMMJOIIK_01388	KEMNBNEB_01432	PEJEBIHM_01631	KBCMCOEA_01327	IBLDBGJO_00291	FKEDPCNJ_01094	FEECEENE_01059	GAMNIEKB_00525	PDKLIFDA_00205	BOJNNJPL_02236	NOOEABFB_02231	EMFMPDDI_02200	FCEMFNCF_02199	EFHCPILN_00962	LKGOOJPG_01335	LGDPIAFE_00207	COLKDNOJ_00502	KOFLFIDA_00981	NJAPKECK_01333	IPDIGICE_01377	IFBJEPEO_00429	MAJKKOAK_01367	JGHEKFFM_00328	GICEHBIG_00470	HBIPEFGC_00568	PNLAOHIE_00334	HKJHNDIA_01443	BJNBOLDG_01465	NPMHCIMF_01425	FAJAOMDM_00096	EANFKJJL_00972
tyrA_2		hypothetical protein	116	116	1	1	7108	1	7621		362	656	416	JDJPLFMB_01557	OBBJEICP_00247	FDNNKEIF_01916	OCFFECFJ_00292	KJMKMIEI_01722	JMMJOIIK_01257	KEMNBNEB_00588	PEJEBIHM_01444	KBCMCOEA_01473			FEECEENE_00103	GAMNIEKB_01174	PDKLIFDA_00736	BOJNNJPL_00325	NOOEABFB_00330	EMFMPDDI_00330	FCEMFNCF_00327	EFHCPILN_01214	LKGOOJPG_01468	LGDPIAFE_00341	COLKDNOJ_00268	KOFLFIDA_01170	NJAPKECK_01450	IPDIGICE_00305		MAJKKOAK_01510		GICEHBIG_00277	HBIPEFGC_00288		HKJHNDIA_01572	BJNBOLDG_01718	NPMHCIMF_01614		EANFKJJL_00814
exoA		Exodeoxyribonuclease	116	116	1	1	13707	1	5986		812	989	864	JDJPLFMB_01141	OBBJEICP_01285	FDNNKEIF_01455	OCFFECFJ_01755	KJMKMIEI_00023	JMMJOIIK_01515	KEMNBNEB_01158	PEJEBIHM_00134	KBCMCOEA_01043			FEECEENE_00469	GAMNIEKB_00150	PDKLIFDA_01069	BOJNNJPL_00994	NOOEABFB_00994	EMFMPDDI_00993	FCEMFNCF_00992	EFHCPILN_00260	LKGOOJPG_01140	LGDPIAFE_00012	COLKDNOJ_01231	KOFLFIDA_00281	NJAPKECK_01151	IPDIGICE_00666		MAJKKOAK_01190		GICEHBIG_01204	HBIPEFGC_01282		HKJHNDIA_01249	BJNBOLDG_00577	NPMHCIMF_01204		EANFKJJL_01158
drrA_2		Daunorubicin/doxorubicin resistance ATP-binding protein DrrA	116	116	1	1	17880	1	16653		377	2150	991	JDJPLFMB_01124	OBBJEICP_00749	FDNNKEIF_01411	OCFFECFJ_01184	KJMKMIEI_00035	JMMJOIIK_00338	KEMNBNEB_00067	PEJEBIHM_00146	KBCMCOEA_01031	IBLDBGJO_01085	FKEDPCNJ_00998	FEECEENE_00446	GAMNIEKB_00593	PDKLIFDA_01862	BOJNNJPL_01790	NOOEABFB_01803	EMFMPDDI_01778	FCEMFNCF_01777	EFHCPILN_00644	LKGOOJPG_01126	LGDPIAFE_01625	COLKDNOJ_00851	KOFLFIDA_00654	NJAPKECK_01139	IPDIGICE_00985	IFBJEPEO_00926	MAJKKOAK_01165		GICEHBIG_00857	HBIPEFGC_00896		HKJHNDIA_01228	BJNBOLDG_01075	NPMHCIMF_01187		EANFKJJL_01170
group_3279		hypothetical protein	116	116	1	1	18067	1	16427		398	503	404	JDJPLFMB_01182	OBBJEICP_01226	FDNNKEIF_01212	OCFFECFJ_01132	KJMKMIEI_01456	JMMJOIIK_00718	KEMNBNEB_00447	PEJEBIHM_00539	KBCMCOEA_00660			FEECEENE_00307	GAMNIEKB_00668	PDKLIFDA_00494	BOJNNJPL_01076	NOOEABFB_01075	EMFMPDDI_01073	FCEMFNCF_01072	EFHCPILN_00324	LKGOOJPG_00745	LGDPIAFE_01244	COLKDNOJ_01160	KOFLFIDA_00351	NJAPKECK_00762	IPDIGICE_00732		MAJKKOAK_00784		GICEHBIG_01136	HBIPEFGC_01226		HKJHNDIA_00815	BJNBOLDG_00671	NPMHCIMF_01245		EANFKJJL_01538
hcaR		Hca operon transcriptional activator HcaR	116	116	1	1	24828	1	3042		515	968	920	JDJPLFMB_00823	OBBJEICP_00862	FDNNKEIF_01079		KJMKMIEI_00937	JMMJOIIK_00599	KEMNBNEB_00328	PEJEBIHM_00418	KBCMCOEA_00782	IBLDBGJO_01347	FKEDPCNJ_01725	FEECEENE_01314	GAMNIEKB_01541		BOJNNJPL_01580	NOOEABFB_01593	EMFMPDDI_01563	FCEMFNCF_01563	EFHCPILN_00531	LKGOOJPG_00863	LGDPIAFE_01362	COLKDNOJ_00977	KOFLFIDA_00537	NJAPKECK_00884	IPDIGICE_00874	IFBJEPEO_00849	MAJKKOAK_00907	JGHEKFFM_00686	GICEHBIG_00969	HBIPEFGC_01008	PNLAOHIE_00691	HKJHNDIA_00940	BJNBOLDG_00937	NPMHCIMF_00894	FAJAOMDM_00487	EANFKJJL_01417
group_7182		tRNA-Lys(ttt)	116	116	1	1	25544	1	8968		73	75	73	JDJPLFMB_00119	OBBJEICP_00202	FDNNKEIF_00177	OCFFECFJ_00204	KJMKMIEI_00576	JMMJOIIK_00266	KEMNBNEB_01281	PEJEBIHM_01352	KBCMCOEA_00224	IBLDBGJO_00812	FKEDPCNJ_00590	FEECEENE_01410	GAMNIEKB_00453		BOJNNJPL_00261	NOOEABFB_00266	EMFMPDDI_00267	FCEMFNCF_00266	EFHCPILN_01258	LKGOOJPG_00183	LGDPIAFE_00680	COLKDNOJ_00226	KOFLFIDA_01218	NJAPKECK_00198	IPDIGICE_00247	IFBJEPEO_01616	MAJKKOAK_00198	JGHEKFFM_01330	GICEHBIG_00219	HBIPEFGC_00243	PNLAOHIE_01354	HKJHNDIA_00174	BJNBOLDG_01759	NPMHCIMF_00118	FAJAOMDM_01086	EANFKJJL_00423
group_1445		hypothetical protein	115	115	1	1	15481	1	8328		185	1307	1062	JDJPLFMB_01310	OBBJEICP_01595	FDNNKEIF_01655	OCFFECFJ_02055	KJMKMIEI_01181	JMMJOIIK_01401	KEMNBNEB_01445	PEJEBIHM_01618	KBCMCOEA_01314	IBLDBGJO_00357	FKEDPCNJ_00889	FEECEENE_01040	GAMNIEKB_00532	PDKLIFDA_01352	BOJNNJPL_00670	NOOEABFB_00673	EMFMPDDI_00671	FCEMFNCF_00671	EFHCPILN_01950	LKGOOJPG_01322	LGDPIAFE_00194	COLKDNOJ_01583	KOFLFIDA_01841	NJAPKECK_01320	IPDIGICE_01482	IFBJEPEO_00477	MAJKKOAK_01354	JGHEKFFM_00356	GICEHBIG_01464	HBIPEFGC_01595	PNLAOHIE_00364	HKJHNDIA_01426	BJNBOLDG_00352	NPMHCIMF_01393	FAJAOMDM_00129	EANFKJJL_00985
pldB		Lysophospholipase L2	115	115	1	1	25446	1	16767		908	1301	1088	JDJPLFMB_00053	OBBJEICP_00069	FDNNKEIF_00049	OCFFECFJ_00083	KJMKMIEI_00439	JMMJOIIK_00172	KEMNBNEB_01187	PEJEBIHM_00349	KBCMCOEA_00124			FEECEENE_00349	GAMNIEKB_00335	PDKLIFDA_00560	BOJNNJPL_00130	NOOEABFB_00135	EMFMPDDI_00136	FCEMFNCF_00134	EFHCPILN_01395	LKGOOJPG_00089	LGDPIAFE_00587	COLKDNOJ_00063	KOFLFIDA_01349	NJAPKECK_00094	IPDIGICE_00071		MAJKKOAK_00082		GICEHBIG_00061	HBIPEFGC_00114		HKJHNDIA_00091	BJNBOLDG_01899	NPMHCIMF_00043		EANFKJJL_00527
dac		D-alanyl-D-alanine carboxypeptidase	115	115	1	1	16558	1	6059		1310	1532	1465	JDJPLFMB_00438	OBBJEICP_01661	FDNNKEIF_00539	OCFFECFJ_00630	KJMKMIEI_00704	JMMJOIIK_01036	KEMNBNEB_00914	PEJEBIHM_00975	KBCMCOEA_00546			FEECEENE_00207	GAMNIEKB_01943	PDKLIFDA_00214	BOJNNJPL_00607	NOOEABFB_00610	EMFMPDDI_00609	FCEMFNCF_00609	EFHCPILN_01874	LKGOOJPG_00496	LGDPIAFE_00993	COLKDNOJ_01662	KOFLFIDA_01775	NJAPKECK_00524	IPDIGICE_01530		MAJKKOAK_00517		GICEHBIG_01512	HBIPEFGC_01669		HKJHNDIA_00549	BJNBOLDG_00297	NPMHCIMF_00442		EANFKJJL_00094
aroE		Shikimate dehydrogenase (NADP( ))	115	115	1	1	14261	61	1		839	1136	959	JDJPLFMB_00907	OBBJEICP_01177	FDNNKEIF_01114	OCFFECFJ_01360	KJMKMIEI_00950	JMMJOIIK_00613	KEMNBNEB_00342	PEJEBIHM_00431	KBCMCOEA_00769			FEECEENE_01301	GAMNIEKB_01520	PDKLIFDA_01418	BOJNNJPL_01156	NOOEABFB_01155	EMFMPDDI_01153	FCEMFNCF_01152	EFHCPILN_00431	LKGOOJPG_00849	LGDPIAFE_01348	COLKDNOJ_01091	KOFLFIDA_00398	NJAPKECK_00871	IPDIGICE_00862		MAJKKOAK_00894		GICEHBIG_00979	HBIPEFGC_01112		HKJHNDIA_00927	BJNBOLDG_00927	NPMHCIMF_00977		EANFKJJL_01430
group_2595		putative protein	115	115	1	1	11026	1	1344		776	2318	929	JDJPLFMB_00269	OBBJEICP_01828	FDNNKEIF_00347	OCFFECFJ_00372	KJMKMIEI_01863	JMMJOIIK_00851	KEMNBNEB_00730	PEJEBIHM_01226	KBCMCOEA_00351			FEECEENE_00995	GAMNIEKB_01570	PDKLIFDA_00027	BOJNNJPL_02514	NOOEABFB_02484	EMFMPDDI_02457	FCEMFNCF_02450	EFHCPILN_01650	LKGOOJPG_00310	LGDPIAFE_00807	COLKDNOJ_01842	KOFLFIDA_01604	NJAPKECK_00330	IPDIGICE_01777		MAJKKOAK_00323		GICEHBIG_01790	HBIPEFGC_01845		HKJHNDIA_00332	BJNBOLDG_00042	NPMHCIMF_00274	FAJAOMDM_01352	EANFKJJL_00294
ispB		Octaprenyl diphosphate synthase	115	115	1	1	23591	1	5972		1076	1298	1110	JDJPLFMB_01097	OBBJEICP_01249	FDNNKEIF_01387	OCFFECFJ_01708	KJMKMIEI_00057	JMMJOIIK_00360	KEMNBNEB_00089	PEJEBIHM_00169	KBCMCOEA_01009			FEECEENE_00423	GAMNIEKB_00183	PDKLIFDA_01194	BOJNNJPL_01025	NOOEABFB_01025	EMFMPDDI_01024	FCEMFNCF_01023	EFHCPILN_00297	LKGOOJPG_01104	LGDPIAFE_01603	COLKDNOJ_01197	KOFLFIDA_00318	NJAPKECK_01117	IPDIGICE_00695		MAJKKOAK_01143		GICEHBIG_01176	HBIPEFGC_01247		HKJHNDIA_01208	BJNBOLDG_00605	NPMHCIMF_01161		EANFKJJL_01192
purF		Amidophosphoribosyltransferase	115	115	1	1	6399	1	10507		866	1637	1525		OBBJEICP_00510		OCFFECFJ_00786	KJMKMIEI_01579	JMMJOIIK_01190	KEMNBNEB_00059		KBCMCOEA_01585	IBLDBGJO_01181	FKEDPCNJ_00161	FEECEENE_00655	GAMNIEKB_00638	PDKLIFDA_01708	BOJNNJPL_02139	NOOEABFB_02151	EMFMPDDI_02120	FCEMFNCF_02119	EFHCPILN_00889	LKGOOJPG_00596	LGDPIAFE_01093	COLKDNOJ_00581	KOFLFIDA_00893		IPDIGICE_01294	IFBJEPEO_01183	MAJKKOAK_00620	JGHEKFFM_00972	GICEHBIG_00552	HBIPEFGC_00660	PNLAOHIE_00996	HKJHNDIA_00662	BJNBOLDG_01387			EANFKJJL_01685
galT		Galactose-1-phosphate uridylyltransferase	115	115	1	1	26047	1	10800		1244	1403	1261	JDJPLFMB_01434	OBBJEICP_00416	FDNNKEIF_01749	OCFFECFJ_02099	KJMKMIEI_01214	JMMJOIIK_01367	KEMNBNEB_01544	PEJEBIHM_01652	KBCMCOEA_01348	IBLDBGJO_00274	FKEDPCNJ_01076	FEECEENE_01080	GAMNIEKB_01967	PDKLIFDA_00184	BOJNNJPL_02287	NOOEABFB_02257	EMFMPDDI_02226	FCEMFNCF_02225	EFHCPILN_00983	LKGOOJPG_01356	LGDPIAFE_00228	COLKDNOJ_00466	KOFLFIDA_01000	NJAPKECK_01353	IPDIGICE_01392	IFBJEPEO_00412	MAJKKOAK_01388	JGHEKFFM_00310	GICEHBIG_00455	HBIPEFGC_00509	PNLAOHIE_00316	HKJHNDIA_01464	BJNBOLDG_01480	NPMHCIMF_01451	FAJAOMDM_00068	EANFKJJL_00952
rsmD		Ribosomal RNA small subunit methyltransferase D	115	115	1	1	10036	1	4178	Hypothetical protein with no hits to refseq/uniprot/clusters/cdd/tigrfams/pfam overlapping another protein with hits	320	1331	625	JDJPLFMB_00222		FDNNKEIF_00300	OCFFECFJ_02205	KJMKMIEI_00654	JMMJOIIK_01214	KEMNBNEB_01016	PEJEBIHM_01274	KBCMCOEA_00303			FEECEENE_01608	GAMNIEKB_01461	PDKLIFDA_00794	BOJNNJPL_00408	NOOEABFB_00412	EMFMPDDI_00410	FCEMFNCF_00408	EFHCPILN_01096	LKGOOJPG_00261	LGDPIAFE_00758	COLKDNOJ_00338		NJAPKECK_00277	IPDIGICE_01756		MAJKKOAK_00272	JGHEKFFM_00234	GICEHBIG_01767		PNLAOHIE_00242	HKJHNDIA_00269	BJNBOLDG_00064	NPMHCIMF_00223	FAJAOMDM_01490	EANFKJJL_00343
group_1248		hypothetical protein	114	114	1	1	4601	1	215		221	1994	1594	JDJPLFMB_01245	OBBJEICP_01426	FDNNKEIF_01579	OCFFECFJ_01941						IBLDBGJO_00384	FKEDPCNJ_00858	FEECEENE_00587	GAMNIEKB_00565	PDKLIFDA_02000	BOJNNJPL_00847	NOOEABFB_00847	EMFMPDDI_00846	FCEMFNCF_00845	EFHCPILN_00111			COLKDNOJ_01396	KOFLFIDA_00141		IPDIGICE_01198	IFBJEPEO_00504		JGHEKFFM_00387	GICEHBIG_00637	HBIPEFGC_01431	PNLAOHIE_00394	HKJHNDIA_01353	BJNBOLDG_01302	NPMHCIMF_01328	FAJAOMDM_00157
mutT1		putative 8-oxo-dGTP diphosphatase 1	114	114	1	1	12457	1	2945		719	1448	1126	JDJPLFMB_00141	OBBJEICP_01865	FDNNKEIF_00198	OCFFECFJ_02371	KJMKMIEI_00591	JMMJOIIK_00282	KEMNBNEB_01297	PEJEBIHM_01337	KBCMCOEA_00239	IBLDBGJO_00790	FKEDPCNJ_00567	FEECEENE_01667	GAMNIEKB_01858	PDKLIFDA_00700	BOJNNJPL_02555	NOOEABFB_02525	EMFMPDDI_02499	FCEMFNCF_02492	EFHCPILN_01609	LKGOOJPG_00199	LGDPIAFE_00696	COLKDNOJ_01885	KOFLFIDA_01567	NJAPKECK_00213	IPDIGICE_01827	IFBJEPEO_01593	MAJKKOAK_00214	JGHEKFFM_01316	GICEHBIG_01840	HBIPEFGC_01890	PNLAOHIE_01340	HKJHNDIA_00200	BJNBOLDG_02149	NPMHCIMF_00145	FAJAOMDM_01070	EANFKJJL_00408
infB		Translation initiation factor IF-2	114	114	1	1	6099	1	2048		1694	3062	2759	JDJPLFMB_00380	OBBJEICP_01732	FDNNKEIF_00457	OCFFECFJ_00560	KJMKMIEI_01656	JMMJOIIK_00953	KEMNBNEB_00832	PEJEBIHM_01059	KBCMCOEA_00460	IBLDBGJO_00551	FKEDPCNJ_00316	FEECEENE_00876	GAMNIEKB_01764	PDKLIFDA_00902	BOJNNJPL_02416	NOOEABFB_02386	EMFMPDDI_02357	FCEMFNCF_02353	EFHCPILN_01767	LKGOOJPG_00412	LGDPIAFE_00909	COLKDNOJ_01746	KOFLFIDA_01708	NJAPKECK_00443	IPDIGICE_01641		MAJKKOAK_00430		GICEHBIG_01658	HBIPEFGC_01737		HKJHNDIA_00454	BJNBOLDG_00168	NPMHCIMF_00384	FAJAOMDM_01465	EANFKJJL_00184
iolU		scyllo-inositol 2-dehydrogenase (NADP( )) IolU	114	114	1	1	14979	1	8331		1004	1211	1060	JDJPLFMB_01318	OBBJEICP_01598	FDNNKEIF_01672	OCFFECFJ_02067						IBLDBGJO_01513	FKEDPCNJ_01570	FEECEENE_01046		PDKLIFDA_01346	BOJNNJPL_00666	NOOEABFB_00669	EMFMPDDI_00667	FCEMFNCF_00667	EFHCPILN_01947			COLKDNOJ_01586	KOFLFIDA_01838		IPDIGICE_01485	IFBJEPEO_00680		JGHEKFFM_00538	GICEHBIG_01467	HBIPEFGC_01598	PNLAOHIE_00543	HKJHNDIA_01431	BJNBOLDG_00349	NPMHCIMF_01400	FAJAOMDM_00543
nrdE1		Ribonucleoside-diphosphate reductase subunit alpha 1	114	114	1	1	3023	1	6001		2090	2870	2177		OBBJEICP_02005		OCFFECFJ_00200	KJMKMIEI_00240	JMMJOIIK_00866	KEMNBNEB_00745	PEJEBIHM_01153	KBCMCOEA_00366	IBLDBGJO_00614	FKEDPCNJ_00380	FEECEENE_00980	GAMNIEKB_00445		BOJNNJPL_00025	NOOEABFB_00030	EMFMPDDI_00030	FCEMFNCF_00029	EFHCPILN_01480	LKGOOJPG_00325	LGDPIAFE_00822	COLKDNOJ_02054	KOFLFIDA_01440	NJAPKECK_00346	IPDIGICE_01963	IFBJEPEO_01421	MAJKKOAK_00339	JGHEKFFM_01163	GICEHBIG_01951	HBIPEFGC_00032	PNLAOHIE_01190	HKJHNDIA_00352	BJNBOLDG_02008		FAJAOMDM_01400	EANFKJJL_00278
group_6925		tRNA-Val(tac)	114	114	1	1	4600	1	584		74	76	74	JDJPLFMB_01246	OBBJEICP_01427	FDNNKEIF_01580	OCFFECFJ_01942	KJMKMIEI_01339	JMMJOIIK_01548	KEMNBNEB_01043	PEJEBIHM_00025	KBCMCOEA_01153			FEECEENE_00588	GAMNIEKB_00564	PDKLIFDA_02001	BOJNNJPL_00846	NOOEABFB_00846	EMFMPDDI_00845	FCEMFNCF_00844	EFHCPILN_00110	LKGOOJPG_01255	LGDPIAFE_00127	COLKDNOJ_01397	KOFLFIDA_00140	NJAPKECK_01254	IPDIGICE_01199		MAJKKOAK_01293		GICEHBIG_00636	HBIPEFGC_01432		HKJHNDIA_01354	BJNBOLDG_01303	NPMHCIMF_01329	FAJAOMDM_00156	EANFKJJL_01048
group_1691		hypothetical protein	113	113	1	1	24663	1	1436		221	1004	767	JDJPLFMB_00801	OBBJEICP_00803	FDNNKEIF_01055	OCFFECFJ_01243	KJMKMIEI_00908	JMMJOIIK_00570	KEMNBNEB_00299	PEJEBIHM_00389	KBCMCOEA_00811	IBLDBGJO_01314	FKEDPCNJ_01616	FEECEENE_01343	GAMNIEKB_01914	PDKLIFDA_01804					EFHCPILN_00588	LKGOOJPG_00892	LGDPIAFE_01391	COLKDNOJ_00915	KOFLFIDA_00600	NJAPKECK_00920	IPDIGICE_00922	IFBJEPEO_00873	MAJKKOAK_00936	JGHEKFFM_00716	GICEHBIG_00917	HBIPEFGC_00952	PNLAOHIE_00721	HKJHNDIA_00964	BJNBOLDG_00995	NPMHCIMF_00872		EANFKJJL_01388
kdkA		hypothetical protein	113	113	1	1	3099	1	6013		1310	1724	1451	JDJPLFMB_01702	OBBJEICP_01996	FDNNKEIF_02163	OCFFECFJ_02559	KJMKMIEI_00326	JMMJOIIK_00130	KEMNBNEB_01397	PEJEBIHM_00245	KBCMCOEA_00021	IBLDBGJO_00890	FKEDPCNJ_00678	FEECEENE_00052	GAMNIEKB_01737	PDKLIFDA_02178					EFHCPILN_01490	LKGOOJPG_01607	LGDPIAFE_00479		KOFLFIDA_01450	NJAPKECK_01587	IPDIGICE_01943	IFBJEPEO_01711	MAJKKOAK_01652	JGHEKFFM_01389	GICEHBIG_01938	HBIPEFGC_00022	PNLAOHIE_01404	HKJHNDIA_01718	BJNBOLDG_02017	NPMHCIMF_01771	FAJAOMDM_01157	EANFKJJL_00635
[truncated: 26,257 more rows]
[truncated: 93 more columns]
