# Supplementary material for: Evolutionary relationships among bifidobacteria and their hosts and environments
Source: BMC Genomics. 2020 Jan 8;21:26. doi: 10.1186/s12864-019-6435-1 (PMC6950798; doi:10.1186/s12864-019-6435-1)
Supplement: Supplementary file 6 — Additional file 6. KO number assignments for amino acid biosynthesis genes. [file 12864_2019_6435_MOESM6_ESM.xlsx]

## Sheet: Sheet1
Mammals:
KEGG Numbers	Isolate_contig containing that KEGG Number
K00003	PCHA01000028_5	PCHC01000015_11	PCHD01000015_5	PCHE01000004_54
K00013	PCHA01000019_171	PCHC01000009_165	PCHD01000009_170	PCHE01000016_125
K00014	PCHA01000018_398	PCHC01000007_149	PCHD01000008_21	PCHE01000014_25
K00031	PCHA01000018_310	PCHC01000007_68	PCHD01000006_315	PCHE01000014_106
K00052	PCHA01000021_56	PCHC01000013_59	PCHD01000012_26	PCHE01000013_45
K00053	PCHA01000009_20	PCHC01000002_36	PCHD01000002_68	PCHE01000003_31
K00058	PCHA01000019_154	PCHC01000009_148	PCHD01000009_153	PCHE01000016_108
K00133	PCHA01000013_12	PCHC01000003_13	PCHD01000003_40	PCHE01000001_34
K00134	PCHA01000019_118	PCHC01000009_108	PCHD01000009_117	PCHE01000016_67
K00145	PCHA01000018_267	PCHC01000007_25	PCHD01000006_272	PCHE01000011_40
K00147	PCHA01000018_286	PCHC01000007_44	PCHD01000006_291	PCHE01000011_21
K00215	PCHA01000021_24	PCHC01000013_27	PCHD01000011_24	PCHE01000013_77
K00265	PCHA01000018_431	PCHC01000008_20	PCHD01000008_65	PCHE01000015_1
K00266	PCHA01000018_430	PCHC01000008_19	PCHD01000008_64	PCHE01000015_2
K00286	PCHA01000019_2	PCHC01000009_4	PCHD01000009_2	PCHE01000007_93
K00549	PCHA01000018_424	PCHC01000008_13	PCHD01000008_58	PCHE01000015_8
K00611	PCHA01000018_271	PCHC01000007_29	PCHD01000006_276	PCHE01000011_36
K00615	PCHA01000018_387	PCHC01000007_138	PCHD01000008_10	PCHE01000014_36
K00616	PCHA01000018_388	PCHC01000007_139	PCHD01000008_11	PCHE01000014_35
K00620	PCHA01000018_268	PCHC01000007_26	PCHD01000006_273	PCHE01000011_39
K00640	PCHE01000013_7
K00651	PCHA01000028_23	PCHC01000015_29	PCHD01000015_23	PCHE01000004_36
K00674	PCHA01000018_80	PCHC01000006_96	PCHD01000006_82	PCHE01000005_13
K00765	PCHA01000018_336	PCHC01000007_92	PCHD01000006_341	PCHE01000014_82
K00766	PCHA01000019_56	PCHC01000009_57	PCHD01000009_56	PCHE01000016_16
K00789	PCHA01000018_176	PCHC01000006_196	PCHD01000006_178	PCHE01000011_131
K00800	PCHA01000018_493	PCHC01000008_86	PCHD01000008_128	PCHE01000013_162
K00817	PCHA01000019_170	PCHC01000009_164	PCHD01000009_169	PCHE01000016_124
K00821	PCHA01000018_270	PCHC01000007_28	PCHD01000006_275	PCHE01000011_37
K00826	PCHA01000018_436	PCHC01000008_25	PCHD01000008_70	PCHE01000013_100
K00831	PCHA01000017_82	PCHC01000006_8	PCHD01000005_83	PCHE01000009_35
K00872	PCHA01000028_4	PCHC01000015_10	PCHD01000015_4	PCHE01000004_55
K00873	PCHA01000018_555	PCHC01000008_95	PCHD01000008_190	PCHE01000012_59
K00927	PCHA01000018_395	PCHC01000007_146	PCHD01000008_18	PCHE01000014_28
K00928	PCHA01000013_10	PCHA01000013_11	PCHC01000003_11	PCHC01000003_12	PCHD01000003_38	PCHD01000003_39	PCHE01000001_35	PCHE01000001_36
K00930	PCHA01000018_269	PCHC01000007_27	PCHD01000006_274	PCHE01000011_38
K00931	PCHA01000014_81	PCHC01000005_8	PCHD01000004_23	PCHE01000002_64
K00948	PCHA01000018_289	PCHA01000031_6	PCHC01000007_47	PCHC01000016_11	PCHD01000006_294	PCHD01000018_6	PCHE01000011_18	PCHE01000021_3
K01079	PCHA01000018_180	PCHC01000006_200	PCHD01000006_182	PCHE01000011_127
K01243	PCHA01000016_24	PCHC01000005_44	PCHD01000004_59	PCHE01000002_27
K01439	PCHA01000014_69	PCHC01000004_69	PCHD01000004_10	PCHE01000002_77
K01496	PCHA01000018_327	PCHC01000007_83	PCHD01000006_332	PCHE01000014_91
K01523	PCHA01000018_335	PCHC01000007_91	PCHD01000006_340	PCHE01000014_83
K01586	PCHA01000028_6	PCHC01000015_12	PCHD01000015_6	PCHE01000004_53
K01620	PCHA01000018_161	PCHC01000006_180	PCHD01000006_163	PCHE01000011_146
K01624	PCHA01000009_10	PCHC01000002_19	PCHD01000002_58	PCHE01000003_47
K01626	PCHA01000016_21	PCHA01000016_23	PCHC01000005_41	PCHC01000005_43	PCHD01000004_56	PCHD01000004_58	PCHE01000002_28	PCHE01000002_30	PCHE01000044_1
K01647	PCHA01000018_78	PCHC01000006_94	PCHD01000006_80	PCHE01000005_11
K01649	PCHA01000013_14	PCHC01000003_15	PCHD01000003_42	PCHE01000001_32
K01652	PCHA01000014_46	PCHC01000004_46	PCHD01000003_112	PCHE01000002_100
K01653	PCHA01000014_45	PCHC01000004_45	PCHD01000003_111	PCHE01000002_101
K01657	PCHA01000018_328	PCHC01000007_84	PCHD01000006_333	PCHE01000014_90
K01681	PCHA01000019_79	PCHC01000009_79	PCHD01000009_79	PCHE01000016_38
K01687	PCHA01000018_174	PCHC01000006_194	PCHD01000006_176	PCHE01000011_133
K01689	PCHA01000018_587	PCHC01000008_127	PCHD01000008_222	PCHE01000012_26
K01693	PCHA01000019_169	PCHC01000009_163	PCHD01000009_168	PCHE01000016_123
K01695	PCHA01000018_332	PCHC01000007_88	PCHD01000006_337	PCHE01000014_86
K01696	PCHA01000018_331	PCHC01000007_87	PCHD01000006_336	PCHE01000014_87
K01697	PCHA01000018_117	PCHC01000006_134	PCHD01000006_119	PCHE01000005_51
K01703	PCHA01000014_8	PCHC01000004_7	PCHD01000003_72	PCHE01000001_8
K01704	PCHA01000014_9	PCHC01000004_8	PCHD01000003_73	PCHE01000001_7
K01714	PCHA01000021_23	PCHC01000013_26	PCHD01000011_23	PCHE01000013_78
K01733	PCHA01000018_285	PCHC01000007_43	PCHD01000006_290	PCHE01000011_22
K01736	PCHA01000018_466	PCHC01000008_61	PCHD01000008_100	PCHE01000013_137
K01739	PCHA01000018_118	PCHC01000006_135	PCHD01000006_120	PCHE01000005_52
K01752	PCHA01000018_582	PCHC01000008_122	PCHD01000008_217	PCHE01000012_32
K01754	PCHA01000036_2	PCHC01000021_2	PCHD01000021_2	PCHE01000003_233
K01755	PCHA01000018_274	PCHC01000007_32	PCHD01000006_279	PCHE01000011_33
K01760	PCHC01000005_137	PCHE01000006_15
K01778	PCHA01000019_206	PCHC01000010_12	PCHD01000009_205	PCHE01000019_16
K01783	PCHA01000018_334	PCHC01000007_90	PCHD01000006_339	PCHE01000014_84
K01803	PCHA01000018_394	PCHC01000007_145	PCHD01000008_17	PCHE01000014_29
K01807	PCHA01000017_54	PCHC01000005_121	PCHD01000005_54	PCHE01000018_53
K01814	PCHA01000019_166	PCHC01000009_160	PCHD01000009_165	PCHE01000016_120
K01817	PCHA01000019_166	PCHC01000009_160	PCHD01000009_165	PCHE01000016_120
K01834	PCHA01000017_75	PCHC01000005_148	PCHD01000005_75	PCHE01000006_26
K01915	PCHA01000018_245	PCHA01000019_164	PCHC01000007_3	PCHC01000009_158	PCHD01000006_250	PCHD01000009_163	PCHE01000011_62	PCHE01000016_118
K01940	PCHA01000018_273	PCHC01000007_31	PCHD01000006_278	PCHE01000011_34
K02500	PCHA01000018_326	PCHC01000007_82	PCHD01000006_331	PCHE01000014_92
K02501	PCHA01000019_167	PCHC01000009_161	PCHD01000009_166	PCHE01000016_121
K03786	PCHA01000018_464	PCHC01000008_59	PCHD01000008_98	PCHE01000013_135
K04092	PCHA01000028_39	PCHC01000015_43	PCHD01000015_41	PCHE01000004_22
K04517	PCHA01000019_106	PCHC01000009_96	PCHD01000009_105	PCHE01000016_55
K07173	PCHA01000018_123	PCHC01000006_141	PCHD01000006_125	PCHE01000005_57
K10206	PCHA01000019_214	PCHC01000010_20	PCHD01000009_213	PCHE01000019_8
K11358	PCHA01000014_22	PCHC01000004_25	PCHD01000003_86	PCHE01000002_122
K13829	PCHA01000018_465	PCHC01000008_60	PCHD01000008_99	PCHE01000013_136
K14155	PCHA01000019_21	PCHC01000009_22	PCHD01000009_21	PCHE01000007_75
K14260	PCHA01000018_391	PCHC01000007_142	PCHD01000008_14	PCHE01000014_32
Wastewater:
KEGG Numbers	Isolate_contig containing that KEGG Number
K00003	CP003941_1428	JGZD01000009_35	JGZR01000006_341	JGZT01000005_60	NZ_ATXM01000002_38	NZ_AUFH01000002_219	NZ_AUFI01000006_59
K00013	CP003941_1225	JGZD01000008_103	JGZR01000016_174	JGZT01000006_333	NZ_ATXM01000003_129	NZ_AUFH01000004_124	NZ_AUFI01000001_10
K00014	CP003941_860	JGZD01000009_555	JGZR01000002_111	JGZT01000008_107	NZ_ATXM01000001_235	NZ_AUFH01000005_111	NZ_AUFI01000010_28
K00031	CP003941_775	JGZD01000009_491	JGZR01000009_76	JGZT01000008_185	NZ_ATXM01000001_173	NZ_AUFH01000012_76	NZ_AUFI01000010_106
K00052	CP003941_1352	JGZD01000005_18	JGZR01000003_266	JGZT01000007_463	NZ_ATXM01000012_20	NZ_AUFH01000001_74	NZ_AUFI01000009_114
K00053	CP003941_149	JGZD01000004_89	JGZR01000006_256	JGZT01000007_161	NZ_ATXM01000006_42	NZ_AUFH01000002_133	NZ_AUFI01000007_156
K00058	CP003941_1209	JGZD01000008_123	JGZD01000009_2	JGZD01000009_298	JGZR01000003_216	JGZR01000003_319	JGZR01000016_158	JGZT01000006_316	NZ_ATXM01000002_2	NZ_ATXM01000003_111	NZ_ATXM01000007_13	NZ_AUFH01000001_21	NZ_AUFH01000001_124	NZ_AUFH01000004_108	NZ_AUFI01000001_27
K00133	CP003941_222	JGZD01000006_74	JGZR01000006_417	JGZT01000007_301	NZ_ATXM01000004_38	NZ_AUFH01000002_294	NZ_AUFI01000007_18
K00134	CP003941_1174	JGZD01000008_161	JGZR01000005_71	JGZT01000006_261	NZ_ATXM01000003_77	NZ_AUFH01000003_70	NZ_AUFI01000008_263
K00145	CP003941_728	JGZD01000009_416	JGZR01000007_162	JGZT01000002_41	NZ_ATXM01000001_99	NZ_AUFH01000007_40	NZ_AUFI01000013_34
K00147	CP003941_749	JGZD01000009_444	JGZR01000007_187	JGZT01000002_17	NZ_ATXM01000001_126	NZ_AUFH01000007_65	NZ_AUFI01000013_58
K00215	CP003941_1320	JGZD01000014_6	JGZR01000003_239	JGZT01000007_491	NZ_ATXM01000008_54	NZ_AUFH01000001_101	NZ_AUFI01000009_85
K00265	CP003941_898	JGZD01000009_584	JGZR01000007_127	JGZT01000008_190	NZ_ATXM01000001_264	NZ_AUFH01000007_5	NZ_AUFI01000010_111
K00266	CP003941_897	JGZD01000009_583	JGZR01000007_128	JGZT01000008_189	NZ_ATXM01000001_263	NZ_AUFH01000007_6	NZ_AUFI01000010_110
K00286	CP003941_1053	JGZD01000007_25	JGZD01000008_40	JGZD01000008_42	JGZR01000003_84	JGZR01000003_170	JGZT01000006_145	JGZT01000006_146	NZ_ATXM01000003_191	NZ_ATXM01000003_193	NZ_ATXM01000005_23	NZ_AUFH01000001_170	NZ_AUFH01000001_254	NZ_AUFI01000008_147	NZ_AUFI01000008_148
K00549	CP003941_890	JGZD01000009_578	JGZR01000007_134	JGZT01000008_88	NZ_ATXM01000001_258	NZ_AUFH01000007_12	NZ_AUFI01000010_9
K00600	JGZD01000008_63	JGZR01000003_138	NZ_ATXM01000003_170	NZ_AUFH01000001_202
K00611	CP003941_732	JGZD01000009_420	JGZR01000007_167	JGZT01000002_37	NZ_ATXM01000001_103	NZ_AUFH01000007_45	NZ_AUFI01000013_38
K00615	CP003941_848	JGZD01000009_547	JGZR01000002_120	JGZT01000008_116	NZ_ATXM01000001_227	NZ_AUFH01000005_120	NZ_AUFI01000010_37
K00616	CP003941_849	JGZD01000009_548	JGZR01000002_119	JGZT01000008_115	NZ_ATXM01000001_228	NZ_AUFH01000005_119	NZ_AUFI01000010_36
K00620	CP003941_729	JGZD01000009_417	JGZR01000007_163	JGZT01000002_40	NZ_ATXM01000001_100	NZ_AUFH01000007_41	NZ_AUFI01000013_35
K00640	JGZR01000001_23	JGZR01000014_2	NZ_AUFH01000008_52	NZ_AUFH01000027_2
K00651	CP003941_1448	JGZD01000009_14	JGZR01000006_316	JGZT01000005_41	NZ_ATXM01000002_17	NZ_AUFH01000002_194	NZ_AUFI01000006_40
K00674	CP003941_542	JGZD01000009_275	JGZR01000005_115	JGZT01000005_295	NZ_ATXM01000007_35	NZ_AUFH01000003_114	NZ_AUFI01000006_292
K00765	CP003941_801	JGZD01000009_511	JGZR01000009_57	JGZT01000008_167	NZ_ATXM01000001_192	NZ_AUFH01000012_57	NZ_AUFI01000010_88
K00766	CP003941_1107	JGZD01000010_36	JGZR01000003_126	JGZT01000006_207	NZ_ATXM01000003_35	NZ_AUFH01000001_213	NZ_AUFI01000008_209
K00789	CP003941_630	JGZD01000009_348	JGZR01000002_37	JGZR01000003_152	JGZT01000007_531	JGZT01000008_26	NZ_ATXM01000001_33	NZ_AUFH01000001_188	NZ_AUFH01000005_37	NZ_AUFI01000009_45	NZ_AUFI01000014_50
K00800	CP003941_973	JGZD01000009_631	JGZR01000007_51	JGZT01000006_19	NZ_ATXM01000001_312	NZ_AUFH01000001_339	NZ_AUFI01000008_19
K00817	CP003941_1224	JGZD01000008_104	JGZD01000009_91	JGZR01000001_101	JGZR01000016_173	JGZT01000005_130	JGZT01000006_332	NZ_ATXM01000002_95	NZ_ATXM01000003_128	NZ_AUFH01000004_123	NZ_AUFH01000010_27	NZ_AUFI01000001_11	NZ_AUFI01000006_128
K00821	CP003941_731	JGZD01000009_419	JGZR01000007_21	JGZR01000007_166	JGZT01000002_38	NZ_ATXM01000001_102	NZ_AUFH01000007_44	NZ_AUFH01000008_102	NZ_AUFI01000013_37
K00826	CP003941_903	JGZD01000009_589	JGZR01000007_119	JGZT01000008_196	NZ_ATXM01000001_269	NZ_AUFH01000001_407	NZ_AUFI01000010_117
K00831	CP003941_453	JGZD01000009_182	JGZR01000008_11	JGZT01000005_215	NZ_ATXM01000002_184	NZ_AUFH01000009_101	NZ_AUFI01000006_213
K00841	JGZT01000007_548	NZ_AUFI01000009_28
K00872	CP003941_1427	JGZD01000009_36	JGZR01000006_342	JGZT01000005_61	NZ_ATXM01000002_39	NZ_AUFH01000002_220	NZ_AUFI01000006_60
K00873	CP003941_982	JGZD01000007_82	JGZR01000003_17	JGZT01000006_31	NZ_ATXM01000005_76	NZ_AUFH01000001_321	NZ_AUFI01000008_31
K00927	CP003941_857	JGZD01000009_552	JGZR01000002_114	JGZT01000008_110	NZ_ATXM01000001_232	NZ_AUFH01000005_114	NZ_AUFI01000010_31
K00928	CP003941_220	CP003941_221	JGZD01000006_72	JGZD01000006_73	JGZR01000006_415	JGZR01000006_416	JGZT01000007_299	JGZT01000007_300	NZ_ATXM01000004_36	NZ_ATXM01000004_37	NZ_AUFH01000002_292	NZ_AUFH01000002_293	NZ_AUFI01000007_19	NZ_AUFI01000007_20
K00930	CP003941_730	JGZD01000009_418	JGZR01000007_165	JGZT01000002_39	NZ_ATXM01000001_101	NZ_AUFH01000007_43	NZ_AUFI01000013_36
K00931	CP003941_307	JGZD01000009_47	JGZR01000006_353	JGZT01000005_69	NZ_ATXM01000002_50	NZ_AUFH01000002_231	NZ_AUFI01000006_68
K00948	CP003941_752	CP003941_1497	JGZD01000009_447	JGZD01000012_50	JGZR01000006_189	JGZR01000007_190	JGZT01000002_14	JGZT01000007_302	NZ_ATXM01000001_129	NZ_ATXM01000010_49	NZ_AUFH01000002_67	NZ_AUFH01000007_68	NZ_AUFI01000007_17	NZ_AUFI01000013_61
K01079	CP003941_634	JGZD01000009_352	JGZR01000002_42	JGZT01000008_32	NZ_ATXM01000001_37	NZ_AUFH01000005_42	NZ_AUFI01000014_44
K01243	CP003941_341	JGZD01000009_74	JGZR01000001_77	JGZT01000005_102	JGZT01000007_261	NZ_ATXM01000002_77	NZ_AUFH01000010_3	NZ_AUFI01000006_101	NZ_AUFI01000007_57
K01439	CP003941_302	JGZD01000009_42	JGZR01000006_348	JGZT01000005_64	NZ_ATXM01000002_45	NZ_AUFH01000002_226	NZ_AUFI01000006_63
K01496	CP003941_789	JGZD01000009_503	JGZR01000009_64	JGZT01000008_173	NZ_ATXM01000001_185	NZ_AUFH01000012_64	NZ_AUFI01000010_94
K01523	CP003941_800	JGZD01000009_510	JGZR01000009_58	JGZT01000008_168	NZ_ATXM01000001_191	NZ_AUFH01000012_58	NZ_AUFI01000010_89
K01586	CP003941_1429	JGZD01000009_34	JGZR01000006_340	JGZT01000005_59	NZ_ATXM01000002_37	NZ_AUFH01000002_218	NZ_AUFI01000006_58
K01609	JGZD01000009_505
K01620	CP003941_615	JGZD01000009_332	JGZR01000002_12	JGZT01000007_96	NZ_ATXM01000001_17	NZ_AUFH01000005_12	NZ_AUFI01000007_221
K01624	CP003941_124	JGZD01000004_76	JGZR01000006_244	JGZT01000007_134	NZ_ATXM01000006_54	NZ_AUFH01000002_121	NZ_AUFI01000007_183
K01626	CP003941_338	CP003941_340	JGZD01000009_72	JGZD01000009_73	JGZR01000001_75	JGZR01000001_76	JGZT01000005_100	JGZT01000005_101	NZ_ATXM01000002_75	NZ_ATXM01000002_76	NZ_AUFH01000010_1	NZ_AUFH01000010_2	NZ_AUFI01000006_99	NZ_AUFI01000006_100
K01647	CP003941_540	JGZD01000009_274	JGZR01000005_121	JGZT01000005_292	NZ_ATXM01000007_36	NZ_AUFH01000003_120	NZ_AUFI01000006_290
K01649	CP003941_224	JGZD01000006_76	JGZR01000006_419	JGZT01000001_73	NZ_ATXM01000004_40	NZ_AUFH01000002_296	NZ_AUFI01000012_72
K01652	CP003941_279	JGZD01000006_130	JGZR01000001_172	JGZR01000003_230	JGZT01000007_369	NZ_ATXM01000004_93	NZ_AUFH01000001_110	NZ_AUFH01000010_99	NZ_AUFI01000011_50
K01653	CP003941_278	JGZD01000006_129	JGZR01000001_171	JGZT01000007_368	NZ_ATXM01000004_92	NZ_AUFH01000010_98	NZ_AUFI01000011_49
K01657	CP003941_790	JGZD01000009_504	JGZR01000009_63	NZ_ATXM01000001_186	NZ_AUFH01000012_63
K01681	CP003941_1131	JGZD01000008_188	JGZR01000016_218	JGZT01000006_225	NZ_ATXM01000003_50	NZ_AUFH01000004_168	NZ_AUFI01000008_227
K01687	CP003941_628	JGZD01000009_225	JGZD01000009_346	JGZR01000002_35	JGZT01000008_24	NZ_ATXM01000001_31	NZ_ATXM01000007_85	NZ_AUFH01000005_35	NZ_AUFI01000014_52
K01689	CP003941_1015	JGZD01000007_45	JGZR01000003_63	JGZR01000006_162	JGZT01000006_66	NZ_ATXM01000005_41	NZ_AUFH01000001_275	NZ_AUFH01000002_40	NZ_AUFI01000008_67
K01693	CP003941_1223	JGZD01000008_105	JGZR01000016_172	JGZT01000006_331	NZ_ATXM01000003_127	NZ_AUFH01000004_122	NZ_AUFI01000001_12
K01695	CP003941_797	JGZD01000009_507	JGZR01000009_61	JGZT01000008_171	NZ_ATXM01000001_188	NZ_AUFH01000012_61	NZ_AUFI01000010_92
K01696	CP003941_796	JGZD01000009_506	JGZR01000009_62	NZ_ATXM01000001_187	NZ_AUFH01000012_62
K01697	CP003941_564	JGZD01000009_299	JGZR01000005_89	JGZT01000005_331	NZ_ATXM01000007_12	NZ_AUFH01000003_88	NZ_AUFI01000006_329
K01703	CP003941_245	JGZD01000006_100	JGZR01000008_102	JGZT01000007_332	NZ_ATXM01000004_64	NZ_AUFH01000009_10	NZ_AUFI01000011_14
K01704	CP003941_246	JGZD01000006_101	JGZR01000008_101	JGZT01000007_333	NZ_ATXM01000004_65	NZ_AUFH01000009_11	NZ_AUFI01000011_15
K01714	CP003941_1319	JGZD01000014_9	JGZR01000003_234	JGZR01000007_26	JGZT01000007_492	NZ_ATXM01000008_51	NZ_AUFH01000001_106	NZ_AUFH01000008_97	NZ_AUFI01000009_84
K01733	CP003941_748	JGZD01000009_443	JGZR01000007_186	JGZT01000002_18	NZ_ATXM01000001_125	NZ_AUFH01000007_64	NZ_AUFI01000013_57
K01736	CP003941_935	JGZD01000009_613	JGZR01000007_96	JGZT01000008_221	NZ_ATXM01000001_293	NZ_AUFH01000001_384	NZ_AUFI01000010_142
K01739	CP003941_563	JGZD01000009_300	JGZR01000005_88	JGZT01000005_332	NZ_ATXM01000007_11	NZ_AUFH01000003_87	NZ_AUFI01000006_330
K01752	CP003941_1010	JGZR01000003_47	JGZT01000006_61	NZ_AUFH01000001_291	NZ_AUFI01000008_61
K01754	CP003941_1580	JGZD01000001_42	JGZR01000006_122	JGZT01000007_2	NZ_ATXM01000011_2	NZ_AUFH01000011_2	NZ_AUFI01000007_312
K01755	CP003941_735	JGZD01000009_423	JGZR01000007_170	JGZT01000002_34	NZ_ATXM01000001_106	NZ_AUFH01000007_48	NZ_AUFI01000013_41
K01760	JGZD01000008_39	JGZR01000003_176	JGZT01000007_528	NZ_ATXM01000003_194	NZ_AUFH01000001_164	NZ_AUFI01000009_48
K01778	CP003941_1262	JGZD01000008_54	JGZR01000003_147	JGZT01000007_555	NZ_ATXM01000003_179	NZ_AUFH01000001_193	NZ_AUFI01000009_21
K01783	CP003941_799	JGZD01000009_509	JGZR01000009_59	JGZT01000008_169	NZ_ATXM01000001_190	NZ_AUFH01000012_59	NZ_AUFI01000010_90
K01803	CP003941_856	JGZD01000009_551	JGZR01000002_115	JGZT01000008_111	NZ_ATXM01000001_231	NZ_AUFH01000005_115	NZ_AUFI01000010_32
K01807	CP003941_421	JGZD01000009_156	JGZR01000008_52	JGZT01000005_186	NZ_ATXM01000002_158	NZ_AUFH01000009_60	NZ_AUFI01000006_184
K01814	CP003941_1220	JGZD01000008_109	JGZR01000016_169	JGZT01000006_328	NZ_ATXM01000003_124	NZ_AUFH01000004_119	NZ_AUFI01000001_15
K01817	CP003941_1220	JGZD01000008_109	JGZR01000016_169	JGZT01000006_328	NZ_ATXM01000003_124	NZ_AUFH01000004_119	NZ_AUFI01000001_15
K01834	CP003941_445	JGZD01000009_177	JGZR01000008_16	JGZT01000005_210	NZ_ATXM01000002_179	NZ_AUFH01000009_96	NZ_AUFI01000006_208
K01915	CP003941_709	CP003941_1218	JGZD01000008_110	JGZD01000009_402	JGZR01000007_149	JGZR01000016_168	JGZT01000002_61	JGZT01000006_327	NZ_ATXM01000001_85	NZ_ATXM01000003_123	NZ_AUFH01000004_118	NZ_AUFH01000007_27	NZ_AUFI01000001_16	NZ_AUFI01000013_14
K01940	CP003941_734	JGZD01000009_422	JGZR01000007_169	JGZT01000002_35	NZ_ATXM01000001_105	NZ_AUFH01000007_47	NZ_AUFI01000013_40
K01953	JGZR01000005_67	NZ_AUFH01000003_66
K02500	CP003941_788	JGZD01000009_502	JGZR01000009_65	JGZT01000008_174	NZ_ATXM01000001_184	NZ_AUFH01000012_65	NZ_AUFI01000010_95
K02501	CP003941_1221	JGZD01000008_107	JGZD01000008_108	JGZR01000016_170	JGZT01000006_329	NZ_ATXM01000003_125	NZ_AUFH01000004_120	NZ_AUFI01000001_14
K03340	JGZR01000005_16	NZ_AUFH01000003_15
K03786	CP003941_932	CP003941_933	JGZD01000009_611	JGZR01000007_98	JGZT01000008_219	NZ_ATXM01000001_291	NZ_AUFH01000001_386	NZ_AUFI01000010_140
K04092	CP003941_1466	JGZD01000012_13	JGZR01000006_300	JGZT01000005_26	NZ_ATXM01000010_12	NZ_AUFH01000002_177	NZ_AUFI01000006_25
K04517	CP003941_1162	JGZD01000008_173	JGZR01000005_52	JGZT01000006_249	NZ_ATXM01000003_65	NZ_AUFH01000003_51	NZ_AUFI01000008_251
K04518	JGZD01000008_172	JGZR01000005_53	NZ_ATXM01000003_66	NZ_AUFH01000003_52
K07173	CP003941_584	JGZD01000009_302	JGZR01000005_86	JGZT01000005_336	NZ_ATXM01000007_9	NZ_AUFH01000003_85	NZ_AUFI01000006_334
K11358	CP003941_259
K13829	CP003941_934	JGZD01000009_612	JGZR01000007_97	JGZT01000008_220	NZ_ATXM01000001_292	NZ_AUFH01000001_385	NZ_AUFI01000010_141
K14155	CP003941_949	CP003941_950	CP003941_1072	JGZD01000007_7	JGZR01000002_135	JGZR01000016_86	JGZT01000007_70	NZ_ATXM01000005_6	NZ_AUFH01000005_135	NZ_AUFH01000006_38	NZ_AUFI01000007_247
K14260	CP003941_853	JGZT01000008_114	NZ_AUFI01000010_35
Rodent:
KEGG Numbers	Isolate_contig containing that KEGG Number
K00003	AWFK01000006_24	AWFN01000005_72	AWFQ01000004_152	CP002567_1368	CP015407_820	CP022544_1410	JGYM01000007_259	JGZU01000015_203	MVOH01000005_55	NHMR02000002_166	PCGZ01000004_5	PCHH01000005_6
K00013	AWFK01000010_59	AWFN01000001_51	AWFQ01000002_536	CP002567_1188	CP015407_1036	CP022544_1217	JGYM01000001_52	JGZU01000003_50	MVOH01000017_9	NHMR02000001_51	PCGZ01000005_51	PCHH01000004_325
K00014	AWFK01000007_142	AWFN01000003_50	AWFQ01000002_186	CP002567_840	CP015407_1384	CP022544_843	JGYM01000003_165	JGZU01000009_77	MVOH01000014_30	NHMR02000001_399	PCGZ01000003_259	PCHH01000001_957
K00031	AWFK01000012_64	AWFN01000003_134	AWFQ01000002_100	CP002567_753	CP015407_1468	CP022544_761	JGYM01000003_78	JGZU01000005_48	MVOH01000015_129	NHMR02000001_483	PCGZ01000003_179	PCHH01000001_875
K00052	AWFK01000009_64	AWFN01000007_78	AWFQ01000004_79	CP002567_1320	CP015407_910	CP022544_1354	JGYM01000007_211	JGZU01000003_161	MVOH01000002_76	NHMR02000002_76	PCGZ01000011_93	PCHH01000002_44
K00053	AWFK01000004_201	AWFN01000004_161	AWFQ01000001_168	CP002567_145	CP015407_457	CP022544_117	JGYM01000005_4	JGZU01000015_272	MVOH01000008_74	NHMR02000002_529	PCGZ01000001_180	PCHH01000001_190
K00058	AWFK01000010_43	AWFN01000001_67	AWFQ01000002_520	CP002567_1172	CP015407_1052	CP022544_1200	JGYM01000001_68	JGZU01000003_32	MVOH01000017_28	NHMR02000001_67	PCGZ01000005_68	PCHH01000004_308
K00133	AWFK01000004_292	AWFN01000004_82	AWFQ01000001_247	CP002567_221	CP015407_378	CP022544_188	JGYM01000007_74	JGZU01000019_42	MVOH01000007_37	NHMR02000002_608	PCGZ01000007_103	PCHH01000001_273
K00134	AWFK01000001_1	AWFN01000001_110	AWFQ01000002_476	CP002567_1136	CP015407_1096	CP022544_1163	JGYM01000001_104	JGZU01000012_36	MVOH01000017_72	NHMR02000001_111	PCGZ01000005_163	PCHH01000004_275
K00145	AWFK01000012_108	AWFN01000003_178	AWFQ01000002_56	CP002567_708	CP015407_1512	CP022544_718	JGYM01000003_34	JGZU01000009_33	MVOH01000013_30	NHMR02000001_527	PCGZ01000003_136	PCHH01000001_832
K00147	AWFK01000012_88	AWFN01000003_158	AWFQ01000002_76	CP002567_729	CP015407_1492	CP022544_737	JGYM01000003_55	JGZU01000011_89	MVOH01000014_161	NHMR02000001_507	PCGZ01000003_155	PCHH01000001_851
K00215	AWFK01000009_32	AWFN01000007_45	AWFQ01000004_46	CP002567_1289	CP015407_941	CP022544_1322	JGYM01000007_180	JGZU01000003_134	MVOH01000002_45	NHMR02000002_45	PCGZ01000011_61	PCHH01000002_78
K00265	AWFK01000007_104	AWFN01000003_12	AWFQ01000002_224	CP002567_885	CP015407_1346	CP022544_878	JGYM01000003_210	MVOH01000014_73	NHMR02000001_361	PCGZ01000003_299	PCHH01000004_23
K00266	AWFK01000007_105	AWFN01000003_13	AWFQ01000002_223	CP002567_884	CP015407_1347	CP022544_877	JGYM01000003_209	MVOH01000014_72	NHMR02000001_362	PCGZ01000003_298	PCHH01000004_22
K00286	AWFK01000001_105	AWFN01000001_215	AWFQ01000002_372	CP002567_1032	CP015407_1200	CP022544_1057	JGYM01000007_300	JGZU01000008_17	MVOH01000017_184	NHMR02000001_215	PCGZ01000003_440	PCHH01000004_168
K00549	AWFK01000007_112	AWFN01000003_20	AWFQ01000002_216	CP002567_877	CP015407_1354	CP022544_871	JGYM01000003_202	JGZU01000009_53	MVOH01000014_66	NHMR02000001_369	PCGZ01000003_292	PCHH01000004_16
K00600	JGZU01000001_13
K00611	AWFK01000012_104	AWFN01000003_174	AWFQ01000002_60	CP002567_712	CP015407_1508	CP022544_722	JGYM01000003_38	JGZU01000009_37	MVOH01000013_34	NHMR02000001_523	PCGZ01000003_140	PCHH01000001_836
K00615	AWFK01000007_154	AWFN01000003_62	AWFQ01000002_174	CP002567_828	CP015407_1396	CP022544_832	JGYM01000003_153	JGZU01000009_87	JGZU01000015_185	JGZU01000015_186	MVOH01000014_19	NHMR02000001_411	PCGZ01000003_248	PCHH01000001_946
K00616	AWFK01000007_153	AWFN01000003_61	AWFQ01000002_175	CP002567_829	CP015407_1395	CP022544_833	JGYM01000003_154	JGZU01000009_86	MVOH01000014_20	NHMR02000001_410	PCGZ01000003_249	PCHH01000001_947
K00620	AWFK01000012_107	AWFN01000003_177	AWFQ01000002_57	CP002567_709	CP015407_1511	CP022544_719	JGYM01000003_35	JGZU01000009_34	MVOH01000013_31	NHMR02000001_526	PCGZ01000003_137	PCHH01000001_833
K00651	AWFK01000006_46	AWFN01000005_51	AWFQ01000004_174	CP002567_1389	CP015407_799	CP022544_1428	JGYM01000012_4	JGZU01000003_278	MVOH01000005_35	NHMR02000002_187	PCGZ01000004_23	PCHH01000005_24
K00674	AWFK01000005_55	AWFN01000003_528	AWFQ01000005_16	CP002567_546	CP015407_50	CP022544_520	JGYM01000002_246	JGZU01000002_95	MVOH01000006_160	NHMR02000001_704	PCGZ01000008_56	PCHH01000001_630
K00765	AWFK01000012_35	AWFN01000003_107	AWFQ01000002_129	CP002567_780	CP015407_1441	CP022544_785	JGYM01000003_105	JGZU01000005_29	MVOH01000015_153	NHMR02000001_456	PCGZ01000003_201	PCHH01000001_899
K00766	AWFK01000001_53	AWFN01000001_163	AWFQ01000002_424	CP002567_1084	CP015407_1148	CP022544_1111	JGYM01000001_156	JGZU01000004_127	MVOH01000017_129	NHMR02000001_163	PCGZ01000003_493	PCHH01000004_221
K00789	AWFK01000008_179	AWFN01000003_443	AWFQ01000006_37	CP002567_626	CP015407_1596	CP022544_628	JGYM01000002_326	JGZU01000007_93	MVOH01000006_57	NHMR02000001_611	PCGZ01000003_42	PCHH01000001_735
K00800	AWFK01000007_35	AWFN01000008_72	AWFQ01000002_294	CP002567_955	CP015407_1277	CP022544_938	JGYM01000003_280	JGZU01000011_18	MVOH01000014_141	NHMR02000001_292	PCGZ01000003_368	PCHH01000004_89
K00817	AWFK01000010_58	AWFN01000001_52	AWFQ01000002_535	CP002567_1187	CP015407_1037	CP022544_1216	JGYM01000001_53	JGZU01000003_49	JGZU01000015_98	MVOH01000017_10	NHMR02000001_52	PCGZ01000005_52	PCHH01000004_324
K00821	AWFK01000012_105	AWFN01000003_175	AWFQ01000002_59	CP002567_711	CP015407_1509	CP022544_721	JGYM01000003_37	JGZU01000009_36	MVOH01000013_33	NHMR02000001_524	PCGZ01000003_139	PCHH01000001_835
K00826	AWFK01000007_99	AWFN01000003_7	AWFQ01000002_229	CP002567_890	CP015407_1341	CP022544_883	JGYM01000003_215	JGZU01000011_73	MVOH01000014_78	NHMR02000001_356	PCGZ01000003_304	PCHH01000004_28
K00831	AWFK01000015_10	AWFN01000003_608	AWFQ01000001_485	CP002567_469	CP015407_135	CP022544_434	JGYM01000002_168	JGZU01000015_9	MVOH01000006_225	NHMR02000001_789	PCGZ01000010_45	PCHH01000001_543
K00872	AWFK01000006_23	AWFN01000005_73	AWFQ01000004_151	CP002567_1367	CP015407_821	CP022544_1409	JGYM01000007_258	JGZU01000015_202	MVOH01000005_56	NHMR02000002_165	PCGZ01000004_4	PCHH01000005_5
K00873	AWFK01000007_26	AWFN01000008_63	AWFQ01000002_303	CP002567_964	CP015407_1268	CP022544_947	JGYM01000003_289	JGZU01000007_2	MVOH01000015_117	NHMR02000001_283	PCGZ01000003_378	PCHH01000004_99
K00927	AWFK01000007_145	AWFN01000003_53	AWFQ01000002_183	CP002567_837	CP015407_1387	CP022544_840	JGYM01000003_162	JGZU01000009_80	MVOH01000014_27	NHMR02000001_402	PCGZ01000003_256	PCHH01000001_954
K00928	AWFK01000004_290	AWFK01000004_291	AWFN01000004_83	AWFN01000004_84	AWFQ01000001_245	AWFQ01000001_246	CP002567_219	CP002567_220	CP015407_379	CP015407_380	CP022544_186	CP022544_187	JGYM01000007_72	JGYM01000007_73	JGZU01000019_40	JGZU01000019_41	MVOH01000007_35	MVOH01000007_36	NHMR02000002_606	NHMR02000002_607	PCGZ01000007_104	PCGZ01000007_105	PCHH01000001_271	PCHH01000001_272
K00930	AWFK01000012_106	AWFN01000003_176	AWFQ01000002_58	CP002567_710	CP015407_1510	CP022544_720	JGYM01000003_36	JGZU01000009_35	MVOH01000013_32	NHMR02000001_525	PCGZ01000003_138	PCHH01000001_834
K00931	AWFK01000025_7	AWFN01000003_819	AWFQ01000001_336	CP002567_314	CP015407_288	CP022544_283	JGYM01000002_13	JGZU01000015_193	MVOH01000011_44	NHMR02000001_942	PCGZ01000009_106	PCHH01000001_384
K00948	AWFK01000012_85	AWFK01000026_5	AWFN01000003_155	AWFN01000005_5	AWFQ01000002_79	AWFQ01000004_220	CP002567_732	CP002567_1437	CP015407_709	CP015407_1489	CP022544_740	CP022544_1521	JGYM01000003_58	JGYM01000011_5	JGZU01000011_92	JGZU01000015_221	MVOH01000014_158	MVOH01000019_9	NHMR02000001_504	NHMR02000002_277	PCGZ01000003_158	PCGZ01000004_66	PCHH01000001_854	PCHH01000005_68
K01079	AWFK01000008_175	AWFN01000003_439	AWFQ01000006_41	CP002567_630	CP015407_1592	CP022544_632	JGYM01000002_330	JGZU01000007_89	MVOH01000006_53	NHMR02000001_607	PCGZ01000003_46	PCHH01000001_739
K01243	AWFK01000003_36	AWFN01000003_728	AWFQ01000001_369	CP002567_348	CP015407_255	CP022544_321	JGYM01000002_47	JGZU01000015_35	JGZU01000015_119	MVOH01000011_8	NHMR02000001_909	PCGZ01000009_71	PCHH01000001_422
K01439	AWFK01000025_2	AWFN01000003_824	AWFQ01000001_331	CP002567_309	CP015407_293	CP022544_272	JGYM01000002_8	JGZU01000015_199	MVOH01000007_125	NHMR02000001_947	PCGZ01000007_13	PCHH01000001_368
K01496	AWFK01000012_48	AWFN01000003_119	AWFQ01000002_116	CP002567_768	CP015407_1453	CP022544_776	JGYM01000003_93	JGZU01000005_36	MVOH01000015_143	NHMR02000001_468	PCGZ01000003_192	PCHH01000001_890
K01523	AWFK01000012_36	AWFN01000003_108	AWFQ01000002_128	CP002567_779	CP015407_1442	CP022544_784	JGYM01000003_104	JGZU01000005_30	MVOH01000015_152	NHMR02000001_457	PCGZ01000003_200	PCHH01000001_898
K01586	AWFK01000006_25	AWFN01000005_71	AWFQ01000004_153	CP002567_1369	CP015407_819	CP022544_1411	JGYM01000007_260	JGZU01000015_204	MVOH01000005_54	NHMR02000002_167	PCGZ01000004_6	PCHH01000005_7
K01620	AWFK01000014_14	AWFN01000003_459	AWFQ01000006_21	CP002567_610	CP015407_1612	CP022544_613	JGYM01000002_310	JGZU01000011_24	MVOH01000006_74	NHMR02000001_627	PCGZ01000003_27	PCHH01000001_720
K01624	AWFK01000004_173	AWFN01000002_143	AWFQ01000001_143	CP002567_125	CP015407_482	CP022544_107	JGYM01000005_23	JGZU01000015_284	MVOH01000008_58	NHMR02000002_504	PCGZ01000001_164	PCHH01000001_173
K01626	AWFK01000003_37	AWFK01000003_39	AWFN01000003_729	AWFN01000003_731	AWFQ01000001_366	AWFQ01000001_368	CP002567_345	CP002567_347	CP015407_256	CP015407_258	CP022544_318	CP022544_320	JGYM01000002_44	JGYM01000002_46	JGZU01000015_121	JGZU01000015_122	MVOH01000011_9	MVOH01000011_11	NHMR02000001_910	NHMR02000001_912	PCGZ01000009_72	PCGZ01000009_74	PCHH01000001_419	PCHH01000001_421
K01647	AWFK01000005_53	AWFN01000003_530	AWFQ01000005_14	CP002567_544	CP015407_52	CP022544_518	JGYM01000002_244	JGZU01000002_94	MVOH01000006_162	NHMR02000001_706	PCGZ01000008_54	PCHH01000001_624
K01649	AWFK01000004_294	AWFN01000004_80	AWFQ01000001_249	CP002567_223	CP015407_376	CP022544_190	JGYM01000007_76	JGZU01000019_45	MVOH01000007_40	NHMR02000002_610	PCGZ01000007_101	PCHH01000001_275
K01652	AWFK01000004_353	AWFN01000004_21	AWFQ01000001_309	CP002567_285	CP015407_315	CP022544_248	JGYM01000010_16	JGZU01000003_205	MVOH01000007_104	NHMR02000002_671	PCGZ01000007_36	PCHH01000001_345
K01653	AWFK01000004_352	AWFN01000004_22	AWFQ01000001_308	CP002567_284	CP015407_316	CP022544_247	JGYM01000010_17	JGZU01000003_206	MVOH01000007_103	NHMR02000002_670	PCGZ01000007_37	PCHH01000001_344
K01657	AWFK01000012_47	AWFN01000003_118	AWFQ01000002_117	CP002567_769	CP015407_1452	CP022544_777	JGYM01000003_94	JGZU01000005_35	MVOH01000015_144	NHMR02000001_467	PCGZ01000003_193	PCHH01000001_891
K01681	AWFK01000001_29	AWFN01000001_138	AWFQ01000002_448	CP002567_1108	CP015407_1124	CP022544_1133	JGYM01000001_132	JGZU01000012_7	MVOH01000017_102	NHMR02000001_139	PCGZ01000005_192	PCHH01000004_244
K01687	AWFK01000027_2	AWFN01000003_445	AWFQ01000006_35	CP002567_624	CP015407_1598	CP022544_626	JGYM01000002_324	JGZU01000007_95	MVOH01000006_59	NHMR02000001_613	PCGZ01000003_40	PCHH01000001_733
K01689	AWFK01000001_140	AWFN01000008_30	AWFQ01000002_336	CP002567_997	CP015407_1236	CP022544_1026	JGYM01000007_335	JGZU01000007_37	MVOH01000015_86	NHMR02000001_251	PCGZ01000003_410	PCHH01000004_133
K01693	AWFK01000010_57	AWFN01000001_53	AWFQ01000002_534	CP002567_1186	CP015407_1038	CP022544_1215	JGYM01000001_54	JGZU01000003_48	MVOH01000017_11	NHMR02000001_53	PCGZ01000005_53	PCHH01000004_323
K01695	AWFK01000012_39	AWFN01000003_111	AWFQ01000002_125	CP002567_776	CP015407_1445	CP022544_781	JGYM01000003_101	JGZU01000005_33	MVOH01000015_149	NHMR02000001_460	PCGZ01000003_197	PCHH01000001_895
K01696	AWFK01000012_40	AWFN01000003_112	AWFQ01000002_124	CP002567_775	CP015407_1446	CP022544_780	JGYM01000003_100	JGZU01000005_34	MVOH01000015_148	NHMR02000001_461	PCGZ01000003_196	PCHH01000001_894
K01697	AWFK01000021_33	AWFN01000003_506	AWFQ01000005_39	CP002567_568	CP015407_28	CP022544_563	JGYM01000002_268	JGZU01000002_117	MVOH01000006_139	NHMR02000001_682	PCGZ01000008_97	PCHH01000001_675
K01703	AWFK01000004_319	AWFN01000004_56	AWFQ01000001_275	CP002567_247	CP015407_351	CP022544_212	JGYM01000007_100	JGZU01000003_258	MVOH01000007_67	NHMR02000002_635	PCGZ01000007_78	PCHH01000001_303
K01704	AWFK01000004_320	AWFN01000004_55	AWFQ01000001_276	CP002567_248	CP015407_350	CP022544_213	JGYM01000007_101	JGZU01000003_257	MVOH01000007_68	NHMR02000002_636	PCGZ01000007_77	PCHH01000001_304
K01714	AWFK01000009_31	AWFN01000007_44	AWFQ01000004_45	CP002567_1288	CP015407_942	CP022544_1321	JGYM01000007_179	JGZU01000003_129	MVOH01000002_44	NHMR02000002_44	PCGZ01000001_187	PCGZ01000011_60	PCHH01000001_196	PCHH01000002_79
K01733	AWFK01000012_89	AWFN01000003_159	AWFQ01000002_75	CP002567_728	CP015407_1493	CP022544_736	JGYM01000003_54	JGZU01000011_88	MVOH01000014_162	NHMR02000001_508	PCGZ01000003_154	PCHH01000001_850
K01736	AWFK01000007_70	AWFN01000008_105	AWFQ01000002_258	CP002567_919	CP015407_1312	CP022544_913	JGYM01000003_244	JGZU01000011_44	MVOH01000014_111	NHMR02000001_327	PCGZ01000003_339	PCHH01000004_58
K01739	AWFK01000021_34	AWFN01000003_507	AWFQ01000005_38	CP002567_567	CP015407_29	CP022544_564	JGYM01000002_267	JGZU01000002_118	MVOH01000006_137	NHMR02000001_683	PCGZ01000008_98	PCHH01000001_676
K01752	AWFK01000001_145	AWFN01000008_35	AWFQ01000002_331	CP002567_992	CP015407_1241	CP022544_974	JGYM01000007_340	JGZU01000007_31	MVOH01000015_90	NHMR02000001_256	PCGZ01000003_405	PCHH01000004_128
K01754	AWFK01000004_2	AWFN01000002_2	AWFQ01000001_2	CP002567_1517	CP015407_630	CP022544_1605	JGYM01000004_71	JGZU01000018_60	MVOH01000001_67	NHMR02000002_356	PCGZ01000001_2	PCHH01000001_2
K01755	AWFK01000012_101	AWFN01000003_171	AWFQ01000002_63	CP002567_715	CP015407_1505	CP022544_725	JGYM01000003_41	JGZU01000009_40	MVOH01000013_37	NHMR02000001_520	PCGZ01000003_143	PCHH01000001_839
K01760	AWFK01000015_50	AWFN01000003_630	AWFQ01000001_465	CP002567_448	CP015407_158	JGYM01000002_147	NHMR02000001_812	PCGZ01000010_28	PCHH01000001_526
K01778	AWFK01000010_96	AWFN01000001_15	AWFQ01000002_585	CP002567_1225	CP015407_1000	CP022544_1252	JGYM01000001_15	JGZU01000003_78	MVOH01000009_18	NHMR02000001_15	PCGZ01000005_16	PCHH01000004_360
K01783	AWFK01000012_37	AWFN01000003_109	AWFQ01000002_127	CP002567_778	CP015407_1443	CP022544_783	JGYM01000003_103	JGZU01000005_31	MVOH01000015_151	NHMR02000001_458	PCGZ01000003_199	PCHH01000001_897
K01803	AWFK01000007_146	AWFN01000003_54	AWFQ01000002_182	CP002567_836	CP015407_1388	CP022544_839	JGYM01000003_161	JGZU01000009_81	MVOH01000014_26	NHMR02000001_403	PCGZ01000003_255	PCHH01000001_953
K01807	AWFK01000015_64	AWFN01000003_645	AWFQ01000001_452	CP002567_434	CP015407_172	CP022544_404	JGYM01000002_133	JGZU01000015_27	MVOH01000006_272	NHMR02000001_826	PCGZ01000010_11	PCHH01000001_499
K01814	AWFK01000010_54	AWFN01000001_56	AWFQ01000002_531	CP002567_1183	CP015407_1041	CP022544_1212	JGYM01000001_57	JGZU01000003_45	MVOH01000017_14	NHMR02000001_56	PCGZ01000005_56	PCHH01000004_320
K01817	AWFK01000010_54	AWFN01000001_56	AWFQ01000002_531	CP002567_1183	CP015407_1041	CP022544_1212	JGYM01000001_57	JGZU01000003_45	MVOH01000017_14	NHMR02000001_56	PCGZ01000005_56	PCHH01000004_320
K01834	AWFK01000015_35	AWFN01000003_615	AWFQ01000001_478	CP002567_462	CP015407_142	CP022544_427	JGYM01000002_161	JGZU01000015_13	MVOH01000006_254	NHMR02000001_796	PCGZ01000010_38	PCHH01000001_536
K01915	AWFK01000010_52	AWFK01000012_125	AWFN01000001_58	AWFN01000003_195	AWFQ01000002_40	AWFQ01000002_529	CP002567_690	CP002567_1181	CP015407_1043	CP015407_1529	CP022544_696	CP022544_1210	JGYM01000001_59	JGYM01000003_18	JGZU01000003_44	JGZU01000009_19	MVOH01000013_13	MVOH01000017_16	NHMR02000001_58	NHMR02000001_544	PCGZ01000003_115	PCGZ01000005_58	PCHH01000001_811	PCHH01000004_318
K01940	AWFK01000012_102	AWFN01000003_172	AWFQ01000002_62	CP002567_714	CP015407_1506	CP022544_724	JGYM01000003_40	JGZU01000009_39	MVOH01000013_36	NHMR02000001_521	PCGZ01000003_142	PCHH01000001_838
K01953	JGZU01000012_33
K02500	AWFK01000012_49	AWFN01000003_120	AWFQ01000002_115	CP002567_767	CP015407_1454	CP022544_775	JGYM01000003_92	JGZU01000005_37	MVOH01000015_142	NHMR02000001_469	PCGZ01000003_191	PCHH01000001_889
K02501	AWFK01000010_55	AWFN01000001_55	AWFQ01000002_532	CP002567_1184	CP015407_1040	CP022544_1213	JGYM01000001_56	JGZU01000003_46	MVOH01000017_13	NHMR02000001_55	PCGZ01000005_55	PCHH01000004_321
K03786	AWFK01000007_72	AWFN01000008_107	AWFQ01000002_256	CP002567_917	CP015407_1314	CP022544_911	JGYM01000003_242	JGZU01000011_46	MVOH01000014_109	NHMR02000001_329	PCGZ01000003_337	PCHH01000004_56
K04092	AWFK01000016_18	AWFN01000005_32	AWFQ01000004_193	CP002567_1406	CP015407_781	CP022544_1443	JGYM01000008_24	JGZU01000004_14	MVOH01000005_21	NHMR02000002_205	PCGZ01000004_37	PCHH01000005_38
K04517	AWFK01000001_13	AWFN01000001_122	AWFQ01000002_464	CP002567_1124	CP015407_1108	CP022544_1151	JGYM01000001_116	JGZU01000012_20	MVOH01000017_84	NHMR02000001_123	PCGZ01000005_175	PCHH01000004_262
K04518	CP015407_1107	JGYM01000001_115	NHMR02000001_122
K07173	AWFK01000021_9	AWFN01000003_483	AWFQ01000005_66	CP002567_587	CP015407_4	CP022544_569	JGYM01000002_287	JGZU01000002_120	MVOH01000006_112	NHMR02000001_658	PCGZ01000008_104	PCHH01000001_682
K08093	JGZU01000006_13
K08094	JGZU01000006_12
K10206	CP022544_1260	PCGZ01000005_8	PCHH01000004_368
K11358	AWFK01000004_333	AWFN01000004_42	AWFQ01000001_289	CP002567_261	CP015407_337	CP022544_226	JGYM01000007_114	MVOH01000007_81	NHMR02000002_649	PCGZ01000007_60	PCHH01000001_321
K13829	AWFK01000007_71	AWFN01000008_106	AWFQ01000002_257	CP002567_918	CP015407_1313	CP022544_912	JGYM01000003_243	JGZU01000011_45	MVOH01000014_110	NHMR02000001_328	PCGZ01000003_338	PCHH01000004_57
K14155	AWFK01000001_87	AWFK01000007_56	AWFN01000001_197	AWFN01000008_92	AWFQ01000002_273	AWFQ01000002_390	CP002567_934	CP002567_1050	CP015407_1182	CP015407_1298	CP022544_1075	JGYM01000003_259	JGYM01000007_282	JGZU01000001_16	JGZU01000017_20	MVOH01000017_166	NHMR02000001_197	NHMR02000001_313	PCGZ01000003_458	PCHH01000004_186
K14260	AWFK01000007_149	AWFN01000003_57	AWFQ01000002_179	CP002567_833	CP015407_1391	CP022544_836	JGYM01000003_158	MVOH01000014_23	NHMR02000001_406	PCGZ01000003_252	PCHH01000001_950
Rabbit
KEGG Numbers	Isolate_contig containing that KEGG Number
K00003	AWFM01000003_3	JDUL01000054_2	JGYV01000001_689	JGZB01000001_121	JGZM01000001_221	MVOG01000001_10	NZ_ATVE01000003_52
K00013	AWFM01000007_34	JDUL01000001_29	JGYV01000015_30	JGZB01000002_33	JGZM01000001_65	MVOG01000022_25	NZ_ATVE01000002_46
K00014	AWFM01000002_273	JDUL01000027_14	JGYV01000001_498	JGZB01000006_21	JGZM01000007_10	MVOG01000027_1	NZ_ATVE01000001_457
K00031	AWFM01000002_354	JDUL01000109_4	JGYV01000010_36	JGZB01000006_86	JGZM01000005_130	MVOG01000027_89	NZ_ATVE01000001_522
K00052	AWFM01000011_50	JDUL01000223_2	JGYV01000016_16	JGZB01000001_153	JGZM01000014_25	MVOG01000002_13	NZ_ATVE01000003_83
K00053	AWFM01000008_74	JDUL01000004_14	JGYV01000001_15	JGZB01000004_64	JGZM01000008_165	JGZM01000008_167	MVOG01000005_157	NZ_ATVE01000011_13
K00058	AWFM01000007_50	JDUL01000001_46	JGYV01000001_45	JGZB01000002_48	JGZB01000011_25	JGZM01000001_46	MVOG01000020_13	NZ_ATVE01000002_61	NZ_ATVE01000008_25
K00133	AWFM01000008_141	JDUL01000041_20	JGYV01000002_83	JGZB01000004_95	JGZM01000002_72	MVOG01000015_5	NZ_ATVE01000012_18
K00134	AWFM01000007_99	JDUL01000001_85	JGYV01000001_84	JGZB01000003_20	JGZM01000004_206	MVOG01000017_45	NZ_ATVE01000001_79
K00145	AWFM01000002_398	JDUL01000020_13	JGYV01000017_49	JGZB01000003_317	JGZB01000010_1	JGZM01000005_30	MVOG01000011_80	NZ_ATVE01000001_378
K00147	AWFM01000002_378	JDUL01000036_20	JGYV01000017_68	JGZB01000010_19	JGZM01000005_65	MVOG01000011_100	NZ_ATVE01000001_396
K00215	AWFM01000010_15	JDUL01000066_2	JGYV01000006_54	JGZB01000001_10	JGZM01000001_180	MVOG01000007_41	NZ_ATVE01000003_109
K00265	AWFM01000002_234	JDUL01000019_11	JGYV01000001_459	JGZB01000010_54	JGZM01000006_63	MVOG01000036_3	NZ_ATVE01000001_430
K00266	AWFM01000002_235	JDUL01000019_12	JGYV01000001_460	JGZB01000010_55	JGZM01000006_64	MVOG01000036_2	NZ_ATVE01000001_431
K00286	AWFM01000002_76	JDUL01000003_10	JGYV01000001_204	JGZB01000003_125	JGZM01000004_95	MVOG01000021_3	NZ_ATVE01000001_184
K00549	AWFM01000002_242	JDUL01000019_27	JGYV01000001_475	JGZM01000007_60	MVOG01000028_37
K00611	AWFM01000002_394	JDUL01000020_17	JGYV01000017_53	JGZB01000010_5	JGZM01000005_34	MVOG01000011_84	NZ_ATVE01000001_382
K00615	AWFM01000002_285	JDUL01000027_5	JGYV01000001_507	JGZB01000006_30	JGZM01000002_190	JGZM01000002_191	JGZM01000005_185	MVOG01000027_13	NZ_ATVE01000001_466
K00616	AWFM01000002_284	JDUL01000027_6	JGYV01000001_506	JGZB01000006_29	JGZM01000005_186	MVOG01000027_12	NZ_ATVE01000001_465
K00620	AWFM01000002_397	JDUL01000020_14	JGYV01000017_50	JGZB01000010_2	JGZM01000005_31	MVOG01000011_81	NZ_ATVE01000001_379
K00640	JDUL01000114_1	JGYV01000001_325	JGZB01000003_189	NZ_ATVE01000001_248
K00651	AWFM01000003_23	JDUL01000084_2	JGYV01000001_670	JGZB01000001_102	JGZM01000008_12	MVOG01000016_10	NZ_ATVE01000003_33
K00674	AWFM01000005_256	JDUL01000125_6	JGYV01000025_1	JGZB01000002_67	JGZM01000009_11	MVOG01000025_3	NZ_ATVE01000002_80
K00765	AWFM01000002_328	JDUL01000012_13	JGYV01000010_66	JGZB01000006_70	JGZM01000005_149	MVOG01000027_61	NZ_ATVE01000001_506
K00766	AWFM01000002_22	JDUL01000037_18	JGYV01000001_143	JGZB01000003_200	JGZM01000004_151	MVOG01000029_11	NZ_ATVE01000001_259
K00789	AWFM01000001_26	JDUL01000011_28	JGYV01000008_30	JGZB01000003_218	JGZM01000001_317	MVOG01000004_122	NZ_ATVE01000001_277
K00800	AWFM01000002_154	JDUL01000077_8	JGYV01000001_333	JGZB01000003_197	JGZM01000004_6	MVOG01000010_44	NZ_ATVE01000001_256
K00817	AWFM01000007_35	JDUL01000001_30	JGYV01000015_31	JGZB01000002_34	JGZM01000001_64	JGZM01000002_239	MVOG01000022_26	NZ_ATVE01000002_47
K00821	AWFM01000002_395	JDUL01000020_16	JGYV01000017_52	JGZB01000010_4	JGZM01000005_33	MVOG01000011_83	NZ_ATVE01000001_381
K00826	AWFM01000002_229	JDUL01000173_2	JGYV01000001_439	JGZB01000013_60	JGZM01000006_58	MVOG01000036_8	NZ_ATVE01000001_552
K00831	AWFM01000005_175	JDUL01000112_1	JGYV01000002_84	JGZB01000004_345	JGZM01000002_329	MVOG01000013_14	NZ_ATVE01000005_86
K00872	AWFM01000003_2	JDUL01000054_3	JGYV01000001_690	JGZB01000001_120	JGZM01000001_222	MVOG01000001_11	NZ_ATVE01000003_51
K00873	AWFM01000002_145	JDUL01000115_1	JGYV01000001_323	JGZB01000003_187	JGZM01000004_25	MVOG01000027_105	NZ_ATVE01000001_246
K00927	AWFM01000002_276	JDUL01000027_11	JGYV01000001_501	JGZB01000006_24	JGZM01000007_7	MVOG01000027_4	NZ_ATVE01000001_460
K00928	AWFM01000008_139	AWFM01000008_140	JDUL01000041_18	JDUL01000041_19	JGYV01000002_81	JGYV01000002_82	JGZB01000004_93	JGZB01000004_94	JGZM01000002_70	JGZM01000002_71	MVOG01000015_3	MVOG01000015_4	NZ_ATVE01000012_16	NZ_ATVE01000012_17
K00930	AWFM01000002_396	JDUL01000020_15	JGYV01000017_51	JGZB01000010_3	JGZM01000005_32	MVOG01000011_82	NZ_ATVE01000001_380
K00931	AWFM01000005_34	JDUL01000061_11	JGYV01000009_7	JGZB01000004_194	JGZM01000002_182	MVOG01000023_29	NZ_ATVE01000004_99
K00948	AWFM01000002_375	AWFM01000003_81	JDUL01000033_20	JDUL01000036_17	JGYV01000017_71	JGYV01000029_38	JGZB01000001_61	JGZB01000010_22	JGZM01000005_68	JGZM01000008_57	MVOG01000006_5	MVOG01000011_103	NZ_ATVE01000001_399	NZ_ATVE01000016_7
K01079	AWFM01000001_22	JDUL01000011_32	JGYV01000008_34	JGZB01000003_222	JGZM01000001_321	MVOG01000060_3	NZ_ATVE01000001_281
K01243	AWFM01000005_67	JDUL01000002_20	JGYV01000007_26	JGZB01000004_228	JGZM01000002_219	MVOG01000003_77	NZ_ATVE01000004_133
K01439	AWFM01000005_29	JDUL01000021_10	JGYV01000009_31	JGZB01000004_180	JGZM01000002_177	MVOG01000023_15	NZ_ATVE01000004_86
K01496	AWFM01000002_338	JDUL01000073_14	JGYV01000010_52	JGZB01000006_74	JGZM01000005_143	MVOG01000027_71	NZ_ATVE01000001_510
K01523	AWFM01000002_329	JDUL01000012_12	JGYV01000010_65	JGZB01000006_71	JGZM01000005_148	MVOG01000027_62	NZ_ATVE01000001_507
K01586	AWFM01000003_4	JDUL01000054_1	JGYV01000001_688	JGZB01000001_122	JGZM01000001_220	MVOG01000001_9	NZ_ATVE01000003_53
K01609	JGZB01000003_201	NZ_ATVE01000001_260
K01620	AWFM01000001_41	JDUL01000011_11	JGYV01000008_13	JGZB01000002_125	JGZM01000001_304	MVOG01000004_105	NZ_ATVE01000002_137
K01624	AWFM01000008_54	JDUL01000004_29	JGYV01000018_38	JGZB01000004_56	JGZM01000008_176	MVOG01000005_139	NZ_ATVE01000011_21
K01626	AWFM01000005_64	AWFM01000005_66	JDUL01000002_17	JDUL01000002_19	JGYV01000007_23	JGYV01000007_25	JGZB01000004_225	JGZB01000004_227	JGZM01000002_217	JGZM01000002_218	MVOG01000003_78	MVOG01000003_80	NZ_ATVE01000004_130	NZ_ATVE01000004_132
K01647	AWFM01000005_254	JDUL01000070_11	JGYV01000031_11	JGZB01000002_65	JGZM01000002_428	MVOG01000025_5	NZ_ATVE01000002_78
K01649	AWFM01000008_143	JDUL01000052_12	JGYV01000009_80	JGZB01000004_97	JGZM01000002_75	MVOG01000015_7	NZ_ATVE01000004_2
K01652	AWFM01000005_7	JDUL01000202_2	JGYV01000009_55	JGZB01000004_151	JGZM01000002_154	MVOG01000008_9	NZ_ATVE01000004_57
K01653	AWFM01000005_6	JDUL01000202_1	JGYV01000009_56	JGZB01000004_150	JGZM01000002_153	MVOG01000008_10	NZ_ATVE01000004_56
K01657	AWFM01000002_337	JDUL01000073_15	JGYV01000010_53	JGZB01000003_198	JGZM01000005_40	MVOG01000027_70	NZ_ATVE01000001_257
K01658	JGZB01000003_199	JGZM01000005_41	NZ_ATVE01000001_258
K01681	AWFM01000007_127	JDUL01000046_8	JGYV01000001_118	JGZB01000003_47	JGZM01000004_174	JGZM01000004_175	MVOG01000026_35	NZ_ATVE01000001_106
K01687	AWFM01000001_28	JDUL01000011_26	JGYV01000008_28	JGZB01000003_216	JGZM01000001_315	MVOG01000004_120	NZ_ATVE01000001_275
K01689	AWFM01000002_113	JDUL01000006_19	JGYV01000001_291	JGZB01000003_153	JGZM01000004_57	MVOG01000056_1	NZ_ATVE01000001_212
K01693	AWFM01000007_36	JDUL01000001_31	JGYV01000015_32	JGZB01000002_35	JGZM01000001_63	MVOG01000022_27	NZ_ATVE01000002_48
K01695	AWFM01000002_332	JDUL01000012_6	JGYV01000010_59	JGZB01000003_204	JGZM01000005_145	MVOG01000027_65	NZ_ATVE01000001_263
K01696	AWFM01000002_333	JDUL01000012_5	JGYV01000010_58	JGZB01000003_203	JGZB01000004_33	JGZM01000005_144	MVOG01000027_66	NZ_ATVE01000001_262	NZ_ATVE01000007_23
K01697	AWFM01000005_278	JGZM01000001_256	MVOG01000004_18
K01703	AWFM01000017_4	JDUL01000128_3	JGYV01000007_72	JGZB01000004_118	JGZM01000002_122	MVOG01000008_46	NZ_ATVE01000004_24
K01704	AWFM01000017_5	JDUL01000128_2	JGYV01000007_71	JGZB01000004_117	JGZM01000002_123	MVOG01000008_45	NZ_ATVE01000004_23
K01714	AWFM01000010_16	JDUL01000004_2	JDUL01000066_3	JGYV01000001_26	JGYV01000006_53	JGZB01000001_11	JGZB01000004_406	JGZM01000001_179	MVOG01000007_40	NZ_ATVE01000001_53	NZ_ATVE01000003_110
K01733	AWFM01000002_379	JDUL01000036_21	JGYV01000017_67	JGZB01000010_18	JGZM01000005_64	MVOG01000011_99	NZ_ATVE01000001_395
K01736	AWFM01000002_192	JDUL01000028_17	JGYV01000001_350	JGZB01000002_202	JGZM01000006_29	MVOG01000010_5	NZ_ATVE01000002_215
K01738	JDUL01000114_2	JGYV01000001_324	JGZB01000003_188	NZ_ATVE01000001_247
K01739	AWFM01000005_277	MVOG01000004_20
K01752	AWFM01000002_118	JDUL01000006_24	JGYV01000001_296	JGZB01000003_126	JGZM01000004_53	MVOG01000056_5	NZ_ATVE01000001_185
K01754	AWFM01000009_81	JDUL01000136_4	JGYV01000027_7	JGZB01000007_24	JGZM01000008_227	MVOG01000030_15	NZ_ATVE01000009_24
K01755	AWFM01000002_391	JDUL01000020_20	JGYV01000017_56	JGZB01000010_8	JGZM01000005_37	MVOG01000011_88	NZ_ATVE01000001_385
K01760	JDUL01000025_19	JGYV01000024_35
K01778	AWFM01000012_3	JDUL01000044_1	JGYV01000002_17	JGZB01000005_6	JGZM01000001_104	MVOG01000018_16	NZ_ATVE01000002_9
K01783	AWFM01000002_330	JDUL01000012_11	JGYV01000010_64	JGZB01000006_72	JGZM01000005_147	MVOG01000027_63	NZ_ATVE01000001_508
K01803	AWFM01000002_277	JDUL01000027_10	JGYV01000001_502	JGZB01000006_25	JGZM01000007_6	MVOG01000027_5	NZ_ATVE01000001_461
K01807	AWFM01000005_143	JDUL01000133_2	JGYV01000024_21	JGZB01000004_327	JGZM01000002_302	MVOG01000042_9	NZ_ATVE01000005_68
K01814	AWFM01000007_39	JDUL01000001_34	JGYV01000015_35	JGZB01000002_38	JGZM01000001_60	MVOG01000022_30	NZ_ATVE01000002_51
K01817	AWFM01000007_39	JDUL01000001_34	JGYV01000015_35	JGZB01000002_38	JGZB01000003_202	JGZM01000001_60	MVOG01000022_30	NZ_ATVE01000001_261	NZ_ATVE01000002_51
K01834	AWFM01000005_167	JDUL01000025_5	JGYV01000024_49	JGZB01000004_338	JGZM01000002_325	MVOG01000013_21	NZ_ATVE01000005_79
K01915	AWFM01000002_416	AWFM01000007_41	JDUL01000001_36	JDUL01000040_5	JGYV01000015_37	JGYV01000017_25	JGZB01000002_40	JGZB01000003_304	JGZM01000001_59	JGZM01000005_9	MVOG01000011_54	MVOG01000020_2	NZ_ATVE01000001_365	NZ_ATVE01000002_53
K01940	AWFM01000002_392	JDUL01000020_19	JGYV01000017_55	JGZB01000010_7	JGZM01000005_36	MVOG01000011_86	NZ_ATVE01000001_384
K01953	JGZM01000004_204
K02500	AWFM01000002_339	JDUL01000073_13	JGYV01000010_51	JGZB01000006_75	JGZM01000005_142	MVOG01000027_72	NZ_ATVE01000001_511
K02501	AWFM01000007_38	JDUL01000001_33	JGYV01000015_34	JGZB01000002_37	JGZM01000001_61	MVOG01000022_29	NZ_ATVE01000002_50
K03786	AWFM01000002_194	JDUL01000028_19	JGYV01000001_352	JGZB01000002_204	JGZM01000006_31	MVOG01000010_3	NZ_ATVE01000002_217
K04092	AWFM01000003_50	JDUL01000193_2	JGYV01000001_651	JGZB01000001_93	JGZM01000008_24	MVOG01000006_32	NZ_ATVE01000003_24
K04517	AWFM01000007_111	JDUL01000001_99	JGYV01000001_98	JGZB01000003_31	JGZM01000004_190	MVOG01000026_13	NZ_ATVE01000001_90
K07173	AWFM01000005_298	JDUL01000024_12	JGYV01000025_29	JGZM01000001_258	MVOG01000004_62
K08093	JGZM01000008_296
K08094	JGZM01000008_297
K09758	JGZB01000004_397	NZ_ATVE01000001_44
K11358	AWFM01000006_14	JDUL01000213_1	JGYV01000028_17	JGZB01000004_132	MVOG01000008_32	NZ_ATVE01000004_38
K13829	AWFM01000002_193	JDUL01000028_18	JGYV01000001_351	JGZB01000002_203	JGZM01000006_30	MVOG01000010_4	NZ_ATVE01000002_216
K14155	AWFM01000002_57	AWFM01000002_177	AWFM01000002_178	JDUL01000062_9	JGYV01000001_183	JGZB01000002_177	JGZM01000004_70	JGZM01000004_112	MVOG01000010_24	MVOG01000037_5	NZ_ATVE01000002_189
K14260	AWFM01000002_280	JDUL01000027_7	JGYV01000001_505	JGZB01000006_28	JGZM01000007_2	MVOG01000027_8	NZ_ATVE01000001_464
Probiotic
KEGG Numbers	Isolate_contig containing that KEGG Number
K00003	CCWO01000059_25	CCWQ01000047_25	CCWT01000049_25	CCWU01000042_25	CP001606_1373	CP001853_284	CP002010_1819	LKSU01000009_78
K00013	CCWO01000020_4	CCWQ01000017_4	CCWT01000019_4	CCWU01000016_4	CP001606_1188	CP001853_99	CP002010_1319	LKSU01000023_35
K00014	CCWO01000025_34	CCWQ01000021_86	CCWT01000022_87	CCWU01000019_37	CP001606_816	CP001853_1298	CP002010_1058	LKSU01000001_120
K00031	CCWO01000024_53	CCWQ01000021_52	CCWT01000022_53	CCWU01000019_3	CP001606_736	CP001853_1218	CP002010_1094	LKSU01000001_150
K00052	CCWO01000052_5	CCWQ01000038_46	CCWT01000038_46	CCWU01000032_46	CP001606_1320	CP001853_231	CP002010_442	LKSU01000036_5
K00053	CCWO01000003_47	CCWO01000003_51	CCWQ01000002_93	CCWQ01000002_97	CCWT01000003_93	CCWT01000003_97	CCWU01000002_93	CCWU01000002_97	CP001606_140	CP001853_621	CP002010_104	CP002010_105	CP002010_121	LKSU01000005_140	LKSU01000005_141
K00058	CCWO01000020_26	CCWQ01000017_26	CCWT01000019_26	CCWU01000016_26	CP001606_1172	CP001853_83	CP002010_1295	LKSU01000023_17
K00133	CCWO01000003_80	CCWQ01000002_126	CCWT01000003_126	CCWU01000002_126	CP001606_207	CP001853_688	CP002010_149	LKSU01000005_105
K00134	CCWO01000021_26	CCWQ01000018_27	CCWT01000020_27	CCWU01000016_79	CP001606_1123	CP001853_34	CP002010_1223	LKSU01000003_78
K00145	CCWO01000045_50	CCWQ01000033_50	CCWT01000034_50	CCWU01000028_50	CP001606_692	CP001853_1174	CP002010_631	LKSU01000006_45
K00147	CCWO01000045_14	CCWQ01000033_14	CCWT01000034_14	CCWU01000028_14	CP001606_712	CP001853_1194	CP002010_666	LKSU01000006_13
K00215	CCWO01000051_30	CCWO01000051_53	CCWQ01000038_12	CCWT01000038_12	CCWU01000032_12	CP001606_1288	CP001853_199	CP002010_486	LKSU01000035_58
K00265	CCWO01000039_75	CCWQ01000028_77	CCWT01000029_77	CCWU01000024_76	CP001606_855	CP001853_1337	CP002010_903	LKSU01000019_18
K00266	CCWO01000039_74	CCWQ01000028_76	CCWT01000029_76	CCWU01000024_75	CP001606_854	CP001853_1336	CP002010_904	LKSU01000019_17
K00286	CCWO01000019_32	CCWO01000043_25	CCWQ01000016_35	CCWQ01000031_123	CCWT01000018_32	CCWT01000033_123	CCWU01000015_32	CCWU01000027_123	CP001606_1014	CP001853_1497	CP002010_793	CP002010_1382	LKSU01000014_40
K00549	CCWO01000039_45	CCWQ01000028_47	CCWT01000029_47	CCWU01000024_47	CP001606_847	CP001853_1329	CP002010_937	LKSU01000001_6
K00600	CCWO01000045_15	CCWQ01000033_15	CCWT01000034_15	CCWU01000028_15	CP002010_665	LKSU01000006_14
K00611	CCWO01000045_46	CCWQ01000033_46	CCWT01000034_46	CCWU01000028_46	CP001606_696	CP001853_1178	CP002010_635	LKSU01000006_41
K00615	CCWO01000025_46	CCWQ01000021_98	CCWT01000022_99	CCWU01000019_49	CP001606_804	CP001853_1286	CP002010_1046	LKSU01000001_107
K00616	CCWO01000025_45	CCWQ01000021_97	CCWT01000022_98	CCWU01000019_48	CP001606_805	CP001853_1287	CP002010_1047	LKSU01000001_108
K00620	CCWO01000045_49	CCWQ01000033_49	CCWT01000034_49	CCWU01000028_49	CP001606_693	CP001853_1175	CP002010_632	LKSU01000006_44
K00651	CCWO01000006_16	CCWQ01000005_15	CCWT01000006_15	CCWU01000004_15	CP001606_1393	CP001853_304	CP002010_270	LKSU01000005_11
K00674	CCWO01000014_33	CCWQ01000012_33	CCWT01000014_33	CCWU01000013_34	CP001606_518	CP001853_999	CP002010_1553	LKSU01000034_65
K00765	CCWO01000036_18	CCWQ01000025_18	CCWT01000026_18	CCWU01000023_12	CP001606_761	CP001853_1243	CP002010_1010	LKSU01000001_71
K00766	CCWO01000021_79	CCWQ01000018_80	CCWT01000020_80	CCWU01000016_132	CP001606_1069	CP001853_1551	CP002010_1165	LKSU01000003_19
K00789	CCWO01000056_20	CCWQ01000043_19	CCWT01000045_21	CCWU01000038_20	CP001606_606	CP001853_1087	CP002010_1492	LKSU01000007_2
K00800	CCWO01000043_67	CCWQ01000031_165	CCWT01000033_165	CCWU01000027_165	CP001606_936	CP001853_1417	CP002010_747	LKSU01000021_5
K00812	CCWO01000011_40	CCWQ01000009_67	CCWT01000011_40	CCWU01000011_40
K00817	CCWO01000020_5	CCWQ01000017_5	CCWT01000019_5	CCWU01000016_5	CP001606_1187	CP001853_98	CP002010_1318	LKSU01000023_34
K00821	CCWO01000045_47	CCWQ01000033_47	CCWT01000034_47	CCWU01000028_47	CP001606_695	CP001853_1177	CP002010_634	LKSU01000006_42
K00826	CCWO01000042_2	CCWQ01000031_2	CCWT01000033_2	CCWU01000027_2	CP001606_860	CP001853_1342	CP002010_886	LKSU01000032_84
K00831	CCWO01000056_34	CCWQ01000043_33	CCWT01000045_35	CCWU01000038_34	CP001606_435	CP001853_916	CP002010_1650	LKSU01000013_132
K00872	CCWO01000059_24	CCWQ01000047_24	CCWT01000049_24	CCWU01000042_24	CP001606_1372	CP001853_283	CP002010_1818	LKSU01000009_79
K00873	CCWO01000043_77	CCWQ01000031_175	CCWT01000033_175	CCWU01000027_175	CP001606_945	CP001853_1427	CP002010_713	LKSU01000002_16
K00927	CCWO01000025_37	CCWQ01000021_89	CCWT01000022_90	CCWU01000019_40	CP001606_813	CP001853_1295	CP002010_1055	LKSU01000001_117
K00928	CCWO01000003_78	CCWO01000003_79	CCWQ01000002_124	CCWQ01000002_125	CCWT01000003_124	CCWT01000003_125	CCWU01000002_124	CCWU01000002_125	CP001606_205	CP001606_206	CP001853_686	CP001853_687	CP002010_147	CP002010_148	LKSU01000005_106	LKSU01000005_107
K00930	CCWO01000045_48	CCWQ01000033_48	CCWT01000034_48	CCWU01000028_48	CP001606_694	CP001853_1176	CP002010_633	LKSU01000006_43
K00931	CCWO01000059_6	CCWQ01000047_6	CCWT01000049_6	CCWU01000042_6	CP001606_294	CP001853_775	CP002010_1800	LKSU01000009_89
K00948	CCWO01000003_148	CCWO01000043_61	CCWQ01000002_194	CCWQ01000031_159	CCWT01000003_194	CCWT01000033_159	CCWU01000002_194	CCWU01000027_159	CP001606_715	CP001606_1451	CP001853_363	CP001853_1197	CP002010_237	CP002010_753	LKSU01000005_44	LKSU01000021_11
K01079	CCWO01000042_98	CCWO01000056_14	CCWQ01000031_98	CCWQ01000043_13	CCWT01000033_98	CCWT01000045_15	CCWU01000027_98	CCWU01000038_14	CP001606_610	CP001853_1091	CP002010_1486	CP002010_1637	LKSU01000007_8
K01243	CCWO01000009_13	CCWQ01000008_13	CCWT01000008_13	CCWU01000008_13	CP001606_327	CP001853_808	CP002010_336	LKSU01000036_109
K01439	CCWO01000059_11	CCWQ01000047_11	CCWT01000049_11	CCWU01000042_11	CP001606_289	CP001853_770	CP002010_1805	LKSU01000009_84	LKSU01000032_61
K01496	CCWO01000025_13	CCWQ01000021_65	CCWT01000022_66	CCWU01000019_16	CP001606_751	CP001853_1233	CP002010_1081	LKSU01000001_137
K01523	CCWO01000036_19	CCWQ01000025_19	CCWT01000026_19	CCWU01000023_13	CP001606_760	CP001853_1242	CP002010_1009	LKSU01000001_70
K01586	CCWO01000059_26	CCWQ01000047_26	CCWT01000049_26	CCWU01000042_26	CP001606_1374	CP001853_285	CP002010_1820	LKSU01000009_77
K01620	CCWO01000049_4	CCWQ01000037_4	CCWT01000037_4	CCWU01000031_4	CP001606_591	CP001853_1072	CP002010_584	LKSU01000016_26
K01624	CCWO01000003_36	CCWQ01000002_82	CCWT01000003_82	CCWU01000002_82	CP001606_120	CP001853_601	CP002010_88	LKSU01000033_120
K01626	CCWO01000009_11	CCWO01000009_12	CCWQ01000008_11	CCWQ01000008_12	CCWT01000008_11	CCWT01000008_12	CCWU01000008_11	CCWU01000008_12	CP001606_324	CP001606_326	CP001853_805	CP001853_807	CP002010_332	CP002010_333	LKSU01000036_110	LKSU01000036_111
K01647	CCWO01000014_32	CCWQ01000012_32	CCWT01000014_32	CCWU01000013_33	CP001606_516	CP001853_997	CP002010_1554	LKSU01000034_64
K01649	CCWO01000003_83	CCWQ01000002_129	CCWT01000003_129	CCWU01000002_129	CP001606_209	CP001853_690	CP002010_152	LKSU01000005_102
K01652	CCWO01000009_54	CCWQ01000008_54	CCWT01000008_54	CCWU01000008_54	CP001606_267	CP001853_748	CP002010_371	LKSU01000036_86
K01653	CCWO01000009_53	CCWQ01000008_53	CCWT01000008_53	CCWU01000008_53	CP001606_266	CP001853_747	CP002010_370	LKSU01000036_87
K01657	CCWO01000025_14	CCWQ01000021_66	CCWT01000022_67	CCWU01000019_17	CP001606_752	CP001853_1234	CP002010_1080	LKSU01000001_136
K01681	CCWO01000021_58	CCWQ01000018_59	CCWT01000020_59	CCWU01000016_111	CP001606_1095	CP001853_6	CP002010_1189	LKSU01000003_44
K01687	CCWO01000056_18	CCWQ01000043_17	CCWT01000045_19	CCWU01000038_18	CP001606_604	CP001853_1085	CP002010_1490	LKSU01000007_4
K01689	CCWO01000045_4	CCWQ01000033_4	CCWT01000034_4	CCWU01000028_4	CP001606_977	CP001853_1459	CP002010_678	LKSU01000006_4
K01693	CCWO01000020_6	CCWQ01000017_6	CCWT01000019_6	CCWU01000016_6	CP001606_1186	CP001853_97	CP002010_1317	LKSU01000023_33
K01695	CCWO01000036_22	CCWQ01000025_22	CCWT01000026_22	CCWU01000023_16	CP001606_757	CP001853_1239	CP002010_1006	LKSU01000001_67
K01696	CCWO01000036_23	CCWQ01000025_23	CCWT01000026_23	CCWU01000023_17	CP001606_756	CP001853_1238	CP002010_1005	LKSU01000001_66
K01697	CCWO01000050_8	CCWQ01000037_71	CCWT01000037_71	CCWU01000031_71	CP001606_540	CP001853_1021	CP002010_529	LKSU01000035_21
K01703	CCWO01000059_34	CCWQ01000047_34	CCWT01000049_34	CCWU01000042_34	CP001606_232	CP001853_713	CP002010_1828	LKSU01000009_64
K01704	CCWO01000059_33	CCWQ01000047_33	CCWT01000049_33	CCWU01000042_33	CP001606_233	CP001853_714	CP002010_1827	LKSU01000009_65
K01714	CCWO01000015_28	CCWO01000051_31	CCWO01000051_52	CCWO01000064_4	CCWQ01000013_29	CCWQ01000038_11	CCWQ01000051_3	CCWT01000015_29	CCWT01000038_11	CCWT01000053_3	CCWU01000014_28	CCWU01000032_11	CCWU01000047_3	CP001606_1287	CP001853_198	CP002010_487	LKSU01000035_57
K01733	CCWO01000045_16	CCWQ01000033_16	CCWT01000034_16	CCWU01000028_16	CP001606_711	CP001853_1193	CP002010_664	LKSU01000006_15
K01736	CCWO01000042_26	CCWQ01000031_26	CCWT01000033_26	CCWU01000027_26	CP001606_898	CP001853_1379	CP002010_862	LKSU01000032_58
K01739	CCWO01000050_7	CCWQ01000037_70	CCWT01000037_70	CCWU01000031_70	CP001606_539	CP001853_1020	CP002010_530	LKSU01000035_20
K01752	CCWO01000043_110	CCWQ01000031_208	CCWT01000033_208	CCWU01000027_208	CP001606_972	CP001853_1454	CP002010_683	LKSU01000002_45
K01754	CCWO01000068_2	CCWQ01000001_2	CCWT01000001_2	CCWU01000001_2	CP001606_1535	CP001853_446	CP002010_1967	LKSU01000008_2
K01755	CCWO01000045_43	CCWQ01000033_43	CCWT01000034_43	CCWU01000028_43	CP001606_699	CP001853_1181	CP002010_638	LKSU01000006_38
K01760	CCWO01000019_29	CCWQ01000016_32	CCWT01000018_29	CCWU01000015_29	CP002010_1385	LKSU01000004_41
K01778	CCWO01000019_49	CCWQ01000016_52	CCWT01000018_49	CCWU01000015_49	CP001606_1224	CP001853_135	CP002010_1368	LKSU01000004_48
K01783	CCWO01000036_20	CCWQ01000025_20	CCWT01000026_20	CCWU01000023_14	CP001606_759	CP001853_1241	CP002010_1008	LKSU01000001_69
K01803	CCWO01000025_38	CCWQ01000021_90	CCWT01000022_91	CCWU01000019_41	CP001606_812	CP001853_1294	CP002010_1054	LKSU01000001_116
K01807	CCWO01000057_9	CCWQ01000045_9	CCWT01000046_9	CCWU01000039_9	CP001606_403	CP001853_884	CP002010_1694	LKSU01000013_98
K01814	CCWO01000020_9	CCWQ01000017_9	CCWT01000019_9	CCWU01000016_9	CP001606_1183	CP001853_94	CP002010_1314	LKSU01000023_30
K01817	CCWO01000020_9	CCWQ01000017_9	CCWT01000019_9	CCWU01000016_9	CP001606_1183	CP001853_94	CP002010_1314	LKSU01000023_30	LKSU01000034_101
K01834	CCWO01000056_38	CCWQ01000043_37	CCWT01000045_39	CCWU01000038_38	CP001606_427	CP001853_908	CP002010_1654	LKSU01000013_128
K01915	CCWO01000020_11	CCWO01000045_63	CCWQ01000017_11	CCWQ01000033_63	CCWT01000019_11	CCWT01000034_63	CCWU01000016_11	CCWU01000028_63	CP001606_674	CP001606_1181	CP001853_92	CP001853_1156	CP002010_619	CP002010_1312	LKSU01000006_57	LKSU01000023_28
K01940	CCWO01000045_44	CCWQ01000033_44	CCWT01000034_44	CCWU01000028_44	CP001606_698	CP001853_1180	CP002010_637	LKSU01000006_39
K01953	CCWO01000011_28	CCWQ01000009_55	CCWT01000011_28	CCWU01000011_28
K02500	CCWO01000025_12	CCWQ01000021_64	CCWT01000022_65	CCWU01000019_15	CP001606_750	CP001853_1232	CP002010_1082	LKSU01000001_138
K02501	CCWO01000020_8	CCWQ01000017_8	CCWT01000019_8	CCWU01000016_8	CP001606_1184	CP001853_95	CP002010_1315	LKSU01000023_31
K03786	CCWO01000042_24	CCWQ01000031_24	CCWT01000033_24	CCWU01000027_24	CP001606_896	CP001853_1377	CP002010_864	LKSU01000032_60
K04092	CCWO01000005_25	CCWQ01000004_25	CCWT01000005_25	CCWU01000003_25	CP001606_1420	CP001853_332	CP002010_259	LKSU01000005_22
K04517	CCWO01000021_45	CCWQ01000018_46	CCWT01000020_46	CCWU01000016_98	CP001606_1111	CP001853_22	CP002010_1202	LKSU01000003_58
K07173	CCWO01000050_4	CCWQ01000037_67	CCWT01000037_67	CCWU01000031_67	CP001606_560	CP001853_1041	CP002010_533	LKSU01000035_17
K11358	CCWO01000039_28	CCWQ01000028_30	CCWT01000029_30	CCWU01000024_30	CP001606_247	CP001853_728	CP002010_953	LKSU01000001_22
K13829	CCWO01000042_25	CCWQ01000031_25	CCWT01000033_25	CCWU01000027_25	CP001606_897	CP001853_1378	CP002010_863	LKSU01000032_59
K14155	CCWO01000015_29	CCWO01000059_29	CCWQ01000013_30	CCWQ01000047_29	CCWT01000015_30	CCWT01000049_29	CCWU01000014_29	CCWU01000042_29	CP001606_912	CP001606_913	CP001606_1033	CP001853_1393	CP001853_1394	CP001853_1516	CP002010_1504	CP002010_1823	LKSU01000009_72	LKSU01000034_111
K14260	CCWO01000025_42	CCWQ01000021_94	CCWT01000022_95	CCWU01000019_45	CP001606_809	CP001853_1291	CP002010_1050	LKSU01000001_112
Bee
KEGG Numbers	Isolate_contig containing that KEGG Number
K00003	AWUN01000002_163	AWUO01000001_425	CP003325_1457	CP006018_1177	CP007287_1206	CP017696_1304	FMBL01000002_181	JDTS01000005_12	JDUF01000003_8	JGYP01000002_436	JWME01000013_33	JWMF01000007_707	JXBX01000010_60	JXJS01000011_282	PCHJ01000016_114
K00013	AWUN01000001_397	AWUO01000003_104	CP003325_512	CP006018_389	CP007287_397	CP017696_358	FMBL01000001_128	JDUF01000001_339	JWME01000006_50	JWMF01000004_91	JXBX01000009_66	JXJS01000007_133	PCHJ01000012_42
K00014	AWUN01000005_53	AWUO01000015_16	CP003325_817	CP006018_653	CP007287_660	CP017696_662	FMBL01000001_473	JDTS01000001_153	JDUF01000001_76	JGYP01000001_173	JWME01000010_17	JWMF01000007_118	JXBX01000009_322	JXJS01000008_249	PCHJ01000015_18
K00031	AWUN01000006_1	AWUO01000008_17	CP003325_717	CP006018_567	CP007287_574	CP017696_562	FMBL01000001_406	JDUF01000001_162	JGYP01000001_65	JGYP01000001_66	JWME01000009_16	JWMF01000007_18	JXBX01000009_246	JXJS01000008_144	PCHJ01000013_18
K00052	AWUN01000001_259	AWUO01000001_84	AWUO01000001_482	AWUO01000005_44	CP003325_392	CP006018_286	CP007287_295	CP017696_238	FMBL01000002_141	JDTS01000001_177	JDUF01000020_10	JGYP01000002_417	JWME01000004_216	JWMF01000003_264	JXBX01000007_13	JXJS01000005_243	JXJS01000009_25	JXJS01000011_341	PCHJ01000008_36	PCHJ01000015_259	PCHJ01000017_22
K00053	AWUN01000002_350	AWUO01000002_138	CP003325_1628	CP006018_1332	CP007287_1350	CP011786_1110	CP017696_1476	FMBL01000003_106	JDTS01000003_37	JDUF01000015_2	JWME01000014_37	JWMF01000007_912	JXBX01000010_204	JXJS01000011_503	PCHJ01000018_49
K00133	AWUN01000002_251	AWUO01000002_26	CP003325_1539	CP006018_1257	CP007287_1282	CP017696_1387	FMBL01000001_34	JDTS01000004_74	JDUF01000009_29	JGYP01000005_102	JWME01000013_129	JWMF01000007_805	JXBX01000010_135	JXJS01000011_395	PCHJ01000017_82
K00134	AWUN01000001_476	AWUO01000003_34	CP003325_583	CP006018_438	CP007287_446	CP011786_604	CP017696_429	FMBL01000001_187	JDTS01000002_195	JDUF01000001_290	JGYP01000002_185	JWME01000006_117	JWMF01000004_164	JXBX01000009_119	JXJS01000008_15	PCHJ01000012_110
K00145	AWUN01000003_27	AWUO01000001_46	CP003325_1050	CP006018_832	CP007287_849	CP017696_896	FMBL01000001_357	JDUF01000005_99	JGYP01000001_146	JWME01000011_166	JWMF01000007_323	JXBX01000009_510	JXJS01000008_455	PCHJ01000015_221
K00147	AWUN01000006_30	AWUO01000012_34	CP003325_687	CP006018_541	CP007287_548	CP011786_501	CP017696_532	FMBL01000001_380	JDUF01000001_188	JGYP01000001_121	JWME01000007_79	JWMF01000004_265	JXBX01000009_221	JXJS01000008_116	PCHJ01000012_223
K00215	AWUN01000001_286	AWUO01000005_71	CP003325_418	CP006018_313	CP007287_322	CP017696_264	FMBL01000001_45	JDTS01000002_275	JDUF01000020_37	JGYP01000005_149	JWME01000004_242	JWMF01000003_290	JXBX01000007_40	JXJS01000007_31	PCHJ01000008_62
K00265	AWUN01000005_15	AWUO01000013_14	CP003325_846	CP006018_688	CP007287_695	CP017696_691	FMBL01000001_497	JDTS01000001_121	JDUF01000001_41	JGYP01000001_208	JWME01000010_52	JWMF01000007_156	JXBX01000009_357	JXJS01000008_279	PCHJ01000015_48
K00266	AWUN01000005_16	AWUO01000013_15	CP003325_845	CP006018_687	CP007287_694	CP017696_690	FMBL01000001_496	JDTS01000001_122	JDUF01000001_42	JGYP01000001_207	JWME01000010_51	JWMF01000007_155	JXBX01000009_356	JXJS01000008_278	PCHJ01000015_47
K00286	AWUN01000003_74	AWUO01000004_4	CP003325_983	CP006018_782	CP007287_792	CP011786_273	CP017696_829	FMBL01000001_623	JDTS01000001_94	JDUF01000017_37	JGYP01000001_340	JWME01000011_116	JWMF01000007_277	JXBX01000009_453	JXJS01000008_395	PCHJ01000015_174
K00549	AWUN01000005_23	AWUO01000013_22	CP003325_838	CP006018_680	CP007287_687	CP011786_481	CP017696_683	FMBL01000001_489	JDTS01000001_126	JDUF01000001_49	JGYP01000001_203	JWME01000010_44	JWMF01000007_148	JXBX01000009_349	JXJS01000008_271	PCHJ01000015_40
K00600	AWUN01000006_31	AWUO01000012_33	CP003325_686	CP006018_540	CP007287_547	CP011786_502	CP017696_531	FMBL01000001_111	JDTS01000003_7	JDUF01000001_189	JGYP01000002_269	JWME01000007_78	JWMF01000004_264	JXBX01000009_220	JXJS01000008_115	PCHJ01000012_222
K00611	AWUN01000003_31	AWUO01000001_42	CP003325_1046	CP006018_828	CP007287_845	CP011786_99	CP011786_100	CP017696_892	FMBL01000001_361	JDUF01000005_103	JGYP01000001_142	JWME01000011_162	JWMF01000007_319	JXBX01000009_506	JXJS01000008_451	PCHJ01000015_217
K00615	AWUN01000005_63	AWUO01000001_486	AWUO01000001_487	AWUO01000015_6	CP003325_173	CP003325_807	CP006018_646	CP007287_653	CP011786_457	CP017696_18	CP017696_652	CP017696_1720	CP017696_1721	CP017696_1722	CP017696_1723	FMBL01000001_463	JDTS01000001_474	JDUF01000001_83	JGYP01000001_17	JWME01000010_7	JWMF01000007_108	JXBX01000009_315	JXJS01000008_238	JXJS01000011_345	JXJS01000011_346	PCHJ01000015_8	PCHJ01000017_26	PCHJ01000017_27
K00616	AWUN01000005_62	AWUO01000015_7	CP003325_808	CP006018_647	CP007287_654	CP011786_458	CP017696_653	FMBL01000001_464	JDTS01000001_475	JDUF01000001_82	JGYP01000001_16	JWME01000010_8	JWMF01000007_109	JXBX01000009_316	JXJS01000008_239	PCHJ01000015_9
K00620	AWUN01000003_28	AWUO01000001_45	CP003325_1049	CP006018_831	CP007287_848	CP017696_895	FMBL01000001_358	JDUF01000005_100	JGYP01000001_145	JWME01000011_165	JWMF01000007_322	JXBX01000009_509	JXJS01000008_454	PCHJ01000015_220
K00651	AWUN01000002_188	AWUO01000001_449	CP003325_1481	CP006018_1208	CP007287_1235	CP017696_1328	FMBL01000002_198	JDTS01000002_77	JDUF01000009_76	JGYP01000002_454	JWME01000013_57	JWMF01000007_732	JXBX01000010_88	JXJS01000011_306	PCHJ01000016_138
K00674	AWUN01000004_121	AWUO01000001_212	CP003325_1212	CP006018_983	CP007287_1011	CP017696_1058	FMBL01000001_665	JDTS01000001_277	JDUF01000003_202	JGYP01000001_389	JWME01000011_318	JWMF01000007_481	JXBX01000009_664	JXJS01000011_34	PCHJ01000015_390
K00765	AWUN01000005_133	AWUO01000008_35	CP003325_735	CP006018_585	CP007287_592	CP017696_580	FMBL01000001_422	JDUF01000001_144	JWME01000009_34	JWMF01000007_36	JXBX01000009_264	JXJS01000008_162	PCHJ01000013_36
K00766	AWUN01000006_82	AWUO01000010_26	CP003325_633	CP006018_494	CP007287_501	CP017696_478	FMBL01000002_245	JDTS01000001_425	JDUF01000001_235	JWME01000007_21	JWMF01000004_214	JXBX01000009_174	JXJS01000008_65	PCHJ01000012_172
K00789	AWUN01000004_31	AWUO01000001_124	CP003325_1112	CP006018_890	CP007287_907	CP011786_706	CP017696_959	FMBL01000001_294	JDTS01000007_14	JDUF01000005_41	JGYP01000002_31	JWME01000011_224	JWMF01000007_380	JXBX01000009_569	JXJS01000009_64	PCHJ01000015_298
K00800	AWUN01000003_131	AWUO01000004_61	CP003325_925	CP006018_733	CP007287_743	CP017696_772	FMBL01000001_555	JDTS01000001_398	JDUF01000017_86	JGYP01000001_279	JWME01000011_59	JWMF01000007_221	JXBX01000009_402	JXJS01000008_339	PCHJ01000015_117
K00817	AWUN01000001_398	AWUN01000002_97	AWUO01000001_371	AWUO01000003_103	CP003325_513	CP003325_1386	CP006018_390	CP006018_1125	CP007287_398	CP007287_1155	CP017696_359	CP017696_1232	FMBL01000001_129	FMBL01000002_85	JDTS01000009_34	JDUF01000001_338	JDUF01000003_59	JGYP01000005_137	JWME01000006_51	JWME01000011_474	JWMF01000004_92	JWMF01000007_634	JXBX01000009_67	JXBX01000010_10	JXJS01000007_134	JXJS01000011_213	PCHJ01000012_43	PCHJ01000016_49
K00821	AWUN01000003_30	AWUO01000001_43	CP003325_1047	CP006018_829	CP007287_846	CP017696_893	FMBL01000001_360	JDUF01000005_102	JGYP01000001_143	JWME01000011_163	JWMF01000007_320	JXBX01000009_507	JXJS01000008_452	PCHJ01000015_218
K00826	AWUN01000005_10	AWUO01000013_9	CP003325_851	CP006018_693	CP007287_700	CP011786_491	CP017696_696	FMBL01000001_505	JDTS01000001_345	JDUF01000001_36	JGYP01000001_221	JWME01000010_57	JWMF01000007_161	JXBX01000009_362	JXJS01000008_284	PCHJ01000015_53
K00841	AWUN01000003_144	AWUO01000004_80	CP003325_909	CP011786_333	CP017696_756	JWME01000011_34	JWMF01000007_202	JXJS01000008_326	PCHJ01000015_98
K00872	AWUN01000002_162	AWUO01000001_424	CP003325_1456	CP006018_1176	CP007287_1205	CP017696_1303	FMBL01000002_180	JDTS01000005_10	JDUF01000003_9	JGYP01000002_435	JWME01000013_32	JWMF01000007_706	JXBX01000010_59	JXJS01000011_281	PCHJ01000016_113
K00873	AWUN01000003_121	AWUO01000004_51	CP003325_935	CP006018_739	CP007287_749	CP011786_314	CP017696_782	FMBL01000001_573	JDTS01000001_409	JDUF01000017_80	JGYP01000001_306	JWME01000011_69	JWMF01000007_231	JXBX01000009_409	JXJS01000008_349	PCHJ01000015_127
K00927	AWUN01000005_56	AWUO01000015_13	CP003325_814	CP006018_650	CP007287_657	CP011786_461	CP017696_659	FMBL01000001_470	JDTS01000001_156	JDUF01000001_79	JGYP01000001_170	JWME01000010_14	JWMF01000007_115	JXBX01000009_319	JXJS01000008_246	PCHJ01000015_15
K00928	AWUN01000002_252	AWUN01000002_253	AWUO01000002_27	AWUO01000002_28	CP003325_1540	CP003325_1541	CP006018_1258	CP006018_1259	CP007287_1283	CP007287_1284	CP017696_1388	CP017696_1389	FMBL01000001_32	FMBL01000001_33	JDTS01000004_72	JDTS01000004_73	JDUF01000009_27	JDUF01000009_28	JGYP01000005_100	JGYP01000005_101	JWME01000013_130	JWME01000013_131	JWMF01000007_806	JWMF01000007_807	JXBX01000010_136	JXBX01000010_137	JXJS01000011_396	JXJS01000011_397	PCHJ01000017_83	PCHJ01000017_84
K00930	AWUN01000003_29	AWUO01000001_44	CP003325_1048	CP006018_830	CP007287_847	CP017696_894	FMBL01000001_359	JDUF01000005_101	JGYP01000001_144	JWME01000011_164	JWMF01000007_321	JXBX01000009_508	JXJS01000008_453	PCHJ01000015_219
K00931	AWUN01000002_154	AWUO01000001_416	CP003325_1448	CP006018_1168	CP007287_1197	CP011786_982	CP017696_1295	FMBL01000002_171	JDUF01000003_17	JGYP01000004_78	JWME01000013_24	JWMF01000007_698	JXBX01000010_51	JXJS01000011_273	PCHJ01000016_105
K00948	AWUN01000006_27	AWUO01000012_37	CP003325_690	CP006018_544	CP007287_551	CP011786_498	CP017696_535	FMBL01000001_384	FMBL01000002_256	JDTS01000001_27	JDTS01000005_29	JDUF01000001_185	JGYP01000001_118	JGYP01000004_161	JWME01000007_82	JWMF01000004_268	JXBX01000009_224	JXJS01000008_119	PCHJ01000012_226
K01243	AWUN01000002_112	AWUO01000001_384	CP003325_1405	CP006018_1059	CP006018_1147	CP007287_1088	CP007287_1176	CP011786_1343	CP017696_1251	FMBL01000002_32	FMBL01000002_102	JDTS01000002_114	JDUF01000003_38	JDUF01000003_125	JGYP01000005_121	JWME01000011_486	JWMF01000007_651	JXBX01000009_742	JXBX01000010_31	JXJS01000011_233	PCHJ01000016_62
K01439	AWUN01000002_159	AWUO01000001_421	CP003325_1453	CP006018_1173	CP007287_1202	CP011786_19	CP017696_1300	FMBL01000001_545	FMBL01000002_177	JDTS01000001_385	JDTS01000003_2	JDUF01000003_12	JGYP01000001_273	JGYP01000002_700	JGYP01000004_83	JWME01000013_29	JWMF01000007_703	JXBX01000010_56	JXJS01000011_278	PCHJ01000016_110
K01496	AWUN01000005_139	AWUO01000008_29	CP003325_729	CP006018_579	CP007287_586	CP017696_574	FMBL01000001_418	JDUF01000001_150	JWME01000009_28	JWMF01000007_30	JXBX01000009_258	JXJS01000008_156	PCHJ01000013_30
K01523	AWUN01000005_134	AWUO01000008_34	CP003325_734	CP006018_584	CP007287_591	CP017696_579	FMBL01000001_421	JDUF01000001_145	JWME01000009_33	JWMF01000007_35	JXBX01000009_263	JXJS01000008_161	PCHJ01000013_35
K01586	AWUN01000002_164	AWUO01000001_426	CP003325_1458	CP006018_1179	CP007287_1208	CP017696_1305	FMBL01000002_182	JDTS01000005_13	JDUF01000003_6	JGYP01000002_437	JWME01000013_34	JWMF01000007_708	JXBX01000010_62	JXJS01000011_283	PCHJ01000016_115
K01609	FMBL01000002_244
K01620	AWUN01000004_56	AWUO01000001_144	CP003325_1139	CP006018_934	CP007287_960	CP011786_723	CP017696_985	FMBL01000001_272	JDTS01000002_320	JDUF01000003_252	JGYP01000002_47	JWME01000011_245	JWMF01000007_406	JXBX01000009_616	JXJS01000009_94	PCHJ01000015_317
K01624	AWUN01000002_354	AWUO01000002_143	CP003325_1641	CP006018_1335	CP007287_1353	CP011786_1114	CP017696_1489	FMBL01000003_174	JDTS01000006_47	JDUF01000015_5	JGYP01000002_590	JWME01000014_47	JWMF01000007_916	JXBX01000010_207	JXJS01000011_508	PCHJ01000018_54
K01626	AWUN01000002_113	AWUN01000002_114	AWUO01000001_385	AWUO01000001_386	CP003325_1406	CP003325_1407	CP006018_1148	CP006018_1149	CP007287_1177	CP007287_1178	CP017696_1252	CP017696_1253	FMBL01000002_103	FMBL01000002_104	JDTS01000002_112	JDTS01000002_113	JDUF01000003_36	JDUF01000003_37	JGYP01000005_119	JGYP01000005_120	JWME01000011_487	JWME01000011_488	JWMF01000007_652	JWMF01000007_653	JXBX01000010_32	JXBX01000010_33	JXJS01000011_234	JXJS01000011_235	PCHJ01000016_63	PCHJ01000016_64
K01647	AWUN01000004_122	AWUO01000001_213	CP003325_1213	CP006018_984	CP007287_1012	CP017696_1059	FMBL01000001_666	JDUF01000003_201	JWME01000011_319	JWMF01000007_482	JXBX01000009_665	JXJS01000011_35	PCHJ01000015_391
K01649	AWUN01000002_249	AWUO01000002_17	CP003325_1537	CP006018_1250	CP007287_1275	CP017696_1385	FMBL01000001_36	JDTS01000005_79	JDUF01000009_36	JGYP01000005_104	JWME01000013_120	JWMF01000007_796	JXBX01000010_128	JXJS01000011_386	PCHJ01000017_73
K01652	AWUN01000001_210	AWUO01000007_74	CP003325_341	CP006018_236	CP007287_247	CP011786_432	CP011786_1455	CP017696_187	FMBL01000003_227	JDTS01000002_139	JDUF01000021_38	JWME01000004_158	JWMF01000003_209	JXBX01000006_16	JXJS01000005_198	PCHJ01000007_85
K01653	AWUN01000001_209	AWUO01000007_73	CP003325_340	CP006018_235	CP007287_246	CP011786_1454	CP017696_186	FMBL01000003_226	JDTS01000002_138	JDUF01000021_39	JWME01000004_157	JWMF01000003_208	JXBX01000006_15	JXJS01000005_197	PCHJ01000007_84
K01657	AWUN01000002_314	AWUO01000002_82	CP003325_1594	CP006018_1309	CP007287_1332	CP011786_1067	CP011786_1068	CP017696_1442	FMBL01000002_247	JDTS01000001_323	JDUF01000010_13	JGYP01000005_89	JWME01000013_190	JXBX01000010_186	JXJS01000011_470	PCHJ01000018_8
K01658	AWUO01000002_81	CP003325_1593	CP006018_1308	CP007287_1331	CP011786_1066	CP017696_1441	FMBL01000002_246	JDUF01000010_12	JWME01000013_189	JXBX01000010_185	JXJS01000011_469	PCHJ01000018_7
K01681	AWUN01000006_102	AWUO01000003_3	CP003325_613	CP006018_474	CP007287_481	CP011786_1360	CP017696_459	FMBL01000001_213	JDUF01000001_255	JWME01000006_155	JWMF01000004_195	JXBX01000009_154	JXJS01000008_46	PCHJ01000012_149
K01687	AWUN01000004_33	AWUO01000001_126	CP003325_1114	CP006018_892	CP007287_909	CP017696_961	FMBL01000001_292	JDTS01000007_10	JDUF01000005_39	JWME01000011_226	JWMF01000007_382	JXBX01000009_571	JXJS01000009_66	PCHJ01000015_300
K01689	AWUN01000003_89	AWUO01000004_19	CP003325_966	CP006018_770	CP007287_780	CP011786_285	CP017696_813	FMBL01000001_603	JDTS01000001_109	JDUF01000017_49	JGYP01000002_87	JWME01000011_100	JWMF01000007_262	JXBX01000009_441	JXJS01000008_380	PCHJ01000015_158
K01693	AWUN01000001_399	AWUO01000003_102	CP003325_514	CP006018_391	CP007287_399	CP017696_360	FMBL01000001_130	JDUF01000001_337	JWME01000006_52	JWMF01000004_93	JXBX01000009_68	JXJS01000007_135	PCHJ01000012_44
K01695	AWUN01000005_137	AWUO01000008_31	CP003325_731	CP006018_581	CP007287_588	CP017696_576	FMBL01000002_241	JDTS01000001_325	JDUF01000001_148	JWME01000009_30	JWMF01000007_32	JXBX01000009_260	JXJS01000008_158	PCHJ01000013_32
K01696	AWUN01000005_138	AWUO01000008_30	CP003325_730	CP006018_580	CP007287_587	CP017696_575	FMBL01000002_242	JDTS01000001_324	JDUF01000001_149	JWME01000009_29	JWMF01000007_31	JXBX01000009_259	JXJS01000008_157	PCHJ01000013_31
K01703	AWUN01000001_165	AWUO01000007_28	CP003325_298	CP006018_205	CP007287_217	CP017696_143	FMBL01000003_182	JDTS01000016_17	JDUF01000007_50	JGYP01000002_648	JWME01000004_117	JWMF01000003_165	JXBX01000005_68	JXJS01000005_155	PCHJ01000007_39
K01704	AWUN01000001_166	AWUO01000007_29	CP003325_299	CP006018_206	CP007287_218	CP017696_144	FMBL01000003_183	JDTS01000016_18	JDUF01000007_51	JGYP01000002_647	JWME01000004_118	JWMF01000003_166	JXBX01000005_69	JXJS01000005_156	PCHJ01000007_40
K01714	AWUN01000001_287	AWUN01000001_306	AWUO01000005_72	CP003325_419	CP006018_314	CP007287_323	CP011786_78	CP017696_265	FMBL01000001_46	JDTS01000002_276	JDUF01000020_38	JGYP01000002_391	JGYP01000005_150	JWME01000004_243	JWME01000004_251	JWMF01000004_2	JXBX01000007_41	JXJS01000007_32	PCHJ01000008_63
K01733	AWUN01000006_32	AWUO01000012_32	CP003325_685	CP006018_539	CP007287_546	CP017696_530	FMBL01000001_379	JDTS01000001_24	JDUF01000001_190	JGYP01000001_122	JWME01000007_77	JWMF01000004_263	JXBX01000009_219	JXJS01000008_114	PCHJ01000012_221
K01735	CP011786_352
K01736	AWUN01000003_164	AWUO01000004_100	CP003325_888	CP006018_714	CP007287_723	CP017696_734	FMBL01000001_530	JDTS01000001_364	JDUF01000001_13	JGYP01000001_242	JWME01000011_13	JWMF01000007_182	JXBX01000009_383	JXJS01000008_305	PCHJ01000015_77
K01752	AWUN01000002_20	AWUN01000002_21	AWUO01000001_293	AWUO01000001_294	CP003325_1300	CP003325_1301	CP006018_1047	CP006018_1048	CP007287_1076	CP007287_1077	CP011786_912	CP011786_913	CP017696_1146	CP017696_1147	FMBL01000001_598	JDTS01000001_113	JDUF01000003_136	JDUF01000003_137	JGYP01000002_701	JGYP01000002_702	JWME01000011_396	JWME01000011_397	JWMF01000007_557	JWMF01000007_558	JXBX01000009_730	JXBX01000009_731	JXJS01000011_127	JXJS01000011_128	PCHJ01000015_467	PCHJ01000015_468
K01754	AWUN01000007_5	AWUO01000006_86	CP003325_125	CP006018_89	CP007287_94	CP017696_1670	FMBL01000003_7	JDTS01000026_1	JDUF01000018_2	JGYP01000004_23	JWME01000003_27	JWMF01000002_83	JXBX01000002_79	JXJS01000002_97	PCHJ01000003_68
K01755	AWUN01000003_34	AWUO01000001_39	CP003325_1043	CP006018_825	CP007287_842	CP011786_97	CP017696_889	FMBL01000001_364	JDUF01000005_106	JGYP01000001_139	JWME01000011_159	JWMF01000007_316	JXBX01000009_503	JXJS01000008_448	PCHJ01000015_214
K01778	AWUN01000001_366	AWUO01000003_135	CP003325_480	CP006018_359	CP007287_369	CP017696_326	FMBL01000001_102	JDTS01000001_215	JDUF01000001_368	JGYP01000002_279	JWME01000006_19	JWMF01000004_60	JXBX01000009_37	JXJS01000007_102	PCHJ01000012_11
K01783	AWUN01000002_4	AWUN01000005_135	AWUO01000008_33	CP003325_733	CP006018_583	CP007287_590	CP011786_400	CP017696_578	FMBL01000001_420	JDTS01000001_327	JDUF01000001_146	JGYP01000001_81	JGYP01000002_587	JWME01000009_32	JWMF01000007_34	JWMF01000007_541	JXBX01000009_262	JXJS01000008_160	PCHJ01000013_34
K01803	AWUN01000001_433	AWUN01000005_57	AWUO01000003_71	AWUO01000015_12	CP003325_813	CP006018_649	CP007287_656	CP011786_460	CP017696_658	FMBL01000001_469	JDTS01000001_157	JDUF01000001_80	JGYP01000001_169	JWME01000006_130	JWME01000010_13	JWMF01000007_114	JXBX01000009_318	JXJS01000008_245	PCHJ01000012_124	PCHJ01000015_14
K01807	AWUN01000002_25	AWUO01000001_298	CP003325_1305	CP006018_1052	CP007287_1081	CP011786_917	CP017696_1151	FMBL01000002_17	JDTS01000009_43	JDUF01000003_132	JGYP01000005_212	JWME01000011_401	JWMF01000007_562	JXBX01000009_735	JXJS01000011_132	PCHJ01000015_472
K01808	AWUN01000001_434	AWUO01000003_70	JWME01000006_129	PCHJ01000012_123
K01814	AWUN01000001_402	AWUO01000003_99	CP003325_517	CP006018_394	CP007287_402	CP017696_363	FMBL01000001_133	JDTS01000007_5	JDUF01000001_334	JWME01000006_55	JWMF01000004_96	JXBX01000009_71	JXJS01000007_138	PCHJ01000012_47
K01817	AWUN01000001_402	AWUO01000003_99	CP003325_517	CP006018_394	CP007287_402	CP017696_363	FMBL01000001_133	FMBL01000002_243	JDTS01000007_5	JDUF01000001_334	JWME01000006_55	JWME01000011_279	JWMF01000004_96	JXBX01000009_71	JXJS01000007_138	PCHJ01000012_47
K01834	AWUN01000004_178	AWUN01000005_45	AWUO01000001_268	AWUO01000015_24	CP003325_825	CP003325_1276	CP006018_661	CP006018_1033	CP007287_668	CP007287_1061	CP011786_469	CP011786_885	CP017696_670	CP017696_1122	FMBL01000001_729	JDTS01000015_9	JDUF01000001_68	JDUF01000003_152	JGYP01000002_327	JWME01000010_25	JWME01000011_376	JWMF01000007_126	JWMF01000007_536	JXBX01000009_330	JXBX01000009_716	JXJS01000008_257	JXJS01000011_103	PCHJ01000015_26	PCHJ01000015_448
K01915	AWUN01000001_403	AWUN01000003_14	AWUO01000001_59	AWUO01000003_98	CP003325_518	CP003325_1063	CP006018_395	CP006018_844	CP007287_403	CP007287_861	CP011786_174	CP011786_658	CP017696_364	CP017696_909	FMBL01000001_139	FMBL01000001_346	JDTS01000002_325	JDTS01000007_6	JDUF01000001_333	JDUF01000005_87	JGYP01000001_157	JGYP01000002_251	JWME01000006_56	JWME01000011_179	JWMF01000004_97	JWMF01000007_336	JXBX01000009_72	JXBX01000009_522	JXJS01000007_139	JXJS01000008_468	PCHJ01000012_48	PCHJ01000015_234
K01940	AWUN01000003_33	AWUO01000001_40	CP003325_1044	CP006018_826	CP007287_843	CP011786_98	CP017696_890	FMBL01000001_363	JDUF01000005_105	JGYP01000001_140	JWME01000011_160	JWMF01000007_317	JXBX01000009_504	JXJS01000008_449	PCHJ01000015_215
K01953	AWUO01000003_28	CP006018_444	CP007287_452	CP011786_1197	JDUF01000001_284	JGYP01000002_194	JWME01000006_123	JXBX01000009_125	PCHJ01000012_116
K02500	AWUN01000005_140	AWUO01000008_28	CP003325_728	CP006018_578	CP007287_585	CP017696_573	FMBL01000001_417	JDUF01000001_151	JWME01000009_27	JWMF01000007_29	JXBX01000009_257	JXJS01000008_155	PCHJ01000013_29
K02501	AWUN01000001_401	AWUO01000003_100	CP003325_516	CP006018_393	CP007287_401	CP017696_362	FMBL01000001_132	JDUF01000001_335	JWME01000006_54	JWMF01000004_95	JXBX01000009_70	JXJS01000007_137	PCHJ01000012_46
K03786	AWUN01000003_166	AWUO01000004_102	CP003325_886	CP006018_712	CP007287_721	CP017696_732	FMBL01000001_528	JDTS01000001_362	JDUF01000001_15	JGYP01000001_240	JWME01000011_11	JWMF01000007_180	JXBX01000009_381	JXJS01000008_303	PCHJ01000015_75
K04092	AWUN01000002_207	AWUO01000001_469	CP003325_1500	CP006018_1219	CP007287_1246	CP017696_1348	FMBL01000002_224	JDTS01000002_29	JDUF01000009_65	JWME01000013_79	JWMF01000007_751	JXBX01000010_99	JXJS01000011_328	PCHJ01000017_18
K04486	CP011786_975	JDTS01000001_261
K04517	AWUN01000001_493	AWUO01000003_16	CP003325_600	CP006018_460	CP007287_468	CP011786_590	CP017696_446	FMBL01000001_200	JDTS01000002_208	JDUF01000001_268	JGYP01000002_167	JWME01000006_142	JWMF01000004_181	JXBX01000009_141	JXJS01000008_32	PCHJ01000012_136
K04518	AWUO01000003_17	CP006018_459	CP007287_467	JDUF01000001_269	JWME01000006_141	JXBX01000009_140	PCHJ01000012_135
K05602	AWUN01000003_132	AWUO01000004_62	CP003325_924	CP006018_732	CP007287_742	CP017696_771	JDUF01000017_87	JWME01000011_58	JWMF01000007_220	JXBX01000009_401	JXJS01000008_338	PCHJ01000015_116
K07173	AWUN01000004_99	AWUO01000001_193	CP003325_1190	CP006018_963	CP007287_991	CP011786_734	CP017696_1036	FMBL01000001_259	JDTS01000001_449	JDUF01000003_222	JGYP01000002_71	JWME01000011_296	JWMF01000007_458	JXBX01000009_644	JXJS01000011_12	PCHJ01000015_368
K13829	AWUN01000003_165	AWUO01000004_101	CP003325_887	CP006018_713	CP007287_722	CP017696_733	FMBL01000001_529	JDTS01000001_363	JDUF01000001_14	JGYP01000001_241	JWME01000011_12	JWMF01000007_181	JXBX01000009_382	JXJS01000008_304	PCHJ01000015_76
K14155	AWUN01000004_142	AWUO01000001_230	CP003325_37	CP003325_1234	CP006018_1000	CP007287_1028	CP011786_140	CP011786_336	CP017696_1080	CP017696_1582	FMBL01000003_94	JDTS01000001_141	JDTS01000003_76	JDUF01000003_185	JGYP01000001_41	JGYP01000001_256	JGYP01000002_477	JWME01000011_337	JWMF01000007_502	JXBX01000009_681	JXJS01000011_57	PCHJ01000015_409
Primate
KEGG Numbers	Isolate_contig containing that KEGG Number
K00003	AZMV01000001_417	BCFK01000035_71	BDIS01000021_3	JGYN01000004_14	JGYS01000031_8	JGZK01000017_14	JGZN01000009_7	JGZP01000008_14	MWWV01000001_13	MWWW01000011_23	MWWX01000006_13	MWWY01000003_15	MWWZ01000014_80	NEWD01000019_14	PEBI01000001_420	PEBJ01000005_30	PEBK01000007_77	PGLQ01000010_28
K00013	AZMV01000006_47	BCFK01000028_97	BDIS01000026_13	JGYN01000001_33	JGYS01000022_83	JGZK01000005_11	JGZN01000005_31	JGZP01000013_1	MWWV01000006_35	MWWW01000025_6	MWWX01000016_63	MWWY01000005_82	MWWZ01000008_64	NEWD01000007_234	PEBI01000001_32	PEBJ01000002_3	PEBK01000001_219	PGLQ01000001_3
K00014	AZMV01000004_229	BCFK01000054_28	BDIS01000019_15	JGYN01000008_72	JGYS01000001_250	JGZK01000003_37	JGZN01000008_45	JGZP01000003_49	MWWV01000012_26	MWWW01000022_45	MWWX01000019_131	MWWY01000025_133	MWWZ01000004_340	NEWD01000004_81	PEBI01000003_75	PEBJ01000002_259	PEBK01000008_16	PGLQ01000001_542
K00031	AZMV01000004_307	BCFK01000031_113	BDIS01000019_108	JGYN01000020_84	JGYS01000019_42	JGZK01000005_240	JGZN01000008_345	JGZP01000012_107	MWWV01000012_142	MWWW01000028_65	MWWX01000019_38	MWWY01000015_43	MWWZ01000004_235	NEWD01000045_3	PEBI01000003_4	PEBJ01000002_181	PEBK01000001_371	PGLQ01000001_564
K00052	AZMV01000002_230	BCFK01000071_20	BDIS01000001_173	JGYN01000007_6	JGYS01000007_138	JGZK01000002_125	JGZN01000010_25	JGZP01000005_22	MWWV01000015_43	MWWW01000004_125	MWWX01000010_44	MWWY01000011_19	MWWZ01000005_62	NEWD01000020_51	PEBI01000001_379	PEBJ01000003_264	PEBK01000004_169	PGLQ01000005_27
K00053	AZMV01000007_118	AZMV01000007_119	BCFK01000017_2	BCFK01000017_8	BDIS01000027_9	JGYN01000030_212	JGYN01000030_213	JGYS01000009_10	JGYS01000009_13	JGZK01000001_1	JGZK01000001_2	JGZN01000013_4	JGZN01000013_5	JGZP01000016_100	JGZP01000016_101	MWWV01000009_69	MWWV01000009_73	MWWW01000016_53	MWWW01000016_55	MWWX01000003_10	MWWY01000032_4	MWWZ01000001_113	NEWD01000026_20	NEWD01000026_21	PEBI01000001_623	PEBI01000001_624	PEBJ01000001_144	PEBJ01000001_145	PEBK01000002_200	PEBK01000002_201	PGLQ01000009_12	PGLQ01000009_14
K00058	AZMV01000001_278	BCFK01000003_60	BDIS01000013_14	BDIS01000016_35	JGYN01000001_15	JGYS01000005_105	JGZK01000005_29	JGZN01000005_50	JGZP01000011_113	MWWV01000006_52	MWWW01000025_24	MWWX01000001_219	MWWX01000004_36	MWWY01000020_19	MWWZ01000008_89	NEWD01000007_251	PEBI01000001_16	PEBJ01000002_27	PEBK01000001_235	PGLQ01000001_27
K00133	AZMV01000007_223	BCFK01000059_12	BDIS01000029_17	JGYN01000030_98	JGYS01000008_45	JGZK01000019_7	JGZN01000007_272	JGZP01000030_5	MWWV01000005_40	MWWW01000016_91	MWWX01000006_67	MWWY01000014_34	MWWZ01000014_15	NEWD01000037_15	PEBI01000005_26	PEBJ01000001_174	PEBK01000002_110	PGLQ01000009_60
K00134	AZMV01000001_190	BCFK01000054_66	BDIS01000013_52	JGYN01000025_22	JGYS01000005_37	JGZK01000005_141	JGZN01000005_84	JGZP01000003_15	MWWV01000024_11	MWWW01000010_23	MWWX01000001_181	MWWY01000005_140	MWWZ01000008_131	NEWD01000038_53	PEBI01000004_123	PEBJ01000002_59	PEBK01000001_175	PGLQ01000001_73
K00145	AZMV01000001_13	BCFK01000028_44	BDIS01000003_41	JGYN01000033_20	JGYS01000022_37	JGZK01000006_105	JGZN01000006_105	JGZP01000004_16	MWWV01000004_40	MWWW01000013_129	MWWX01000005_208	MWWY01000015_17	MWWZ01000004_47	NEWD01000028_8	PEBI01000004_185	PEBJ01000001_689	PEBK01000005_51	PGLQ01000002_116
K00147	AZMV01000004_347	BCFK01000028_5	BDIS01000003_71	JGYN01000043_6	JGYS01000005_201	JGZK01000006_148	JGZN01000006_138	JGZP01000004_71	MWWV01000006_149	MWWW01000013_84	MWWX01000005_238	MWWY01000043_17	MWWZ01000004_75	NEWD01000016_128	PEBI01000003_369	PEBJ01000007_22	PEBK01000001_266	PGLQ01000002_82
K00215	AZMV01000002_191	BCFK01000044_9	BDIS01000001_202	JGYN01000004_227	JGYS01000003_38	JGZK01000002_96	JGZN01000003_16	JGZP01000015_19	MWWV01000004_181	MWWW01000005_57	MWWX01000010_15	MWWY01000044_12	MWWZ01000005_91	NEWD01000014_41	PEBI01000002_391	PEBJ01000003_234	PEBK01000001_13	PGLQ01000005_61
K00265	AZMV01000004_178	BCFK01000069_14	BDIS01000025_10	JGYN01000006_79	JGYS01000001_313	JGZK01000003_107	JGZN01000008_115	JGZP01000003_110	MWWV01000019_96	MWWW01000032_25	MWWX01000017_11	MWWY01000052_5	MWWZ01000004_384	NEWD01000002_11	PEBI01000003_179	PEBJ01000002_338	PEBK01000008_39	PGLQ01000001_339	PGLQ01000001_498
K00266	AZMV01000004_179	BCFK01000069_13	BDIS01000025_9	JGYN01000006_80	JGYS01000001_314	JGZK01000003_106	JGZN01000008_114	JGZP01000003_111	MWWV01000019_97	MWWW01000032_26	MWWX01000017_10	MWWY01000052_4	MWWZ01000004_383	NEWD01000002_10	PEBI01000003_178	PEBJ01000002_337	PEBK01000008_40	PGLQ01000001_340
K00286	AZMV01000007_769	BCFK01000004_70	BCFK01000035_24	BDIS01000025_134	JGYN01000027_6	JGYS01000024_30	JGZK01000003_195	JGZN01000016_52	JGZP01000021_33	MWWV01000002_8	MWWV01000017_24	MWWW01000027_53	MWWX01000017_135	MWWY01000045_12	MWWZ01000004_501	NEWD01000007_178	NEWD01000007_183	PEBI01000001_83	PEBJ01000002_438	PEBK01000001_178	PGLQ01000001_253
K00549	AZMV01000004_188	BCFK01000024_5	BDIS01000031_36	JGYN01000008_32	JGYS01000001_198	JGZK01000003_78	JGZN01000008_94	JGZP01000012_58	MWWV01000020_2	MWWW01000028_16	MWWX01000018_2	MWWY01000005_212	MWWZ01000004_375	NEWD01000002_3	PEBI01000003_172	PEBJ01000002_317	PEBK01000008_46	PGLQ01000001_374
K00600	AZMV01000004_348	BCFK01000028_6	BDIS01000003_70	JGYN01000043_5	JGYS01000005_202	JGZK01000006_147	JGZN01000006_137	JGZP01000004_70	MWWV01000006_148	MWWW01000013_85	MWWX01000005_237	MWWZ01000004_74	NEWD01000016_129	PEBI01000003_370	PEBJ01000007_23	PEBK01000001_265	PGLQ01000002_83
K00611	AZMV01000001_9	BCFK01000028_40	BDIS01000003_45	JGYN01000033_16	JGYS01000022_32	JGZK01000005_7	JGZK01000006_109	JGZN01000006_109	JGZP01000004_20	MWWV01000004_36	MWWW01000013_125	MWWX01000005_212	MWWY01000015_13	MWWZ01000004_51	NEWD01000028_4	PEBI01000004_181	PEBJ01000001_693	PEBK01000005_55	PGLQ01000002_112
K00615	AZMV01000004_238	BCFK01000054_4	BDIS01000017_20	BDIS01000017_21	BDIS01000019_24	JGYN01000020_67	JGYS01000001_270	JGZK01000003_23	JGZN01000008_28	JGZP01000003_74	MWWV01000012_35	MWWW01000022_30	MWWW01000024_4	MWWW01000024_5	MWWX01000004_88	MWWX01000004_89	MWWX01000019_122	MWWY01000015_30	MWWZ01000004_328	NEWD01000004_96	PEBI01000003_65	PEBJ01000002_244	PEBK01000008_30	PEBK01000012_31	PGLQ01000001_521
K00616	AZMV01000004_237	BCFK01000054_5	BDIS01000019_23	JGYN01000020_68	JGYS01000001_269	JGZK01000003_24	JGZN01000008_29	JGZP01000003_73	MWWV01000012_34	MWWW01000022_31	MWWX01000019_123	MWWY01000015_31	MWWZ01000004_329	NEWD01000004_95	PEBI01000003_66	PEBJ01000002_245	PEBK01000008_29	PGLQ01000001_522
K00620	AZMV01000001_12	BCFK01000028_43	BDIS01000003_42	JGYN01000033_19	JGYS01000022_36	JGZK01000006_106	JGZN01000006_106	JGZP01000004_17	MWWV01000004_39	MWWW01000013_128	MWWX01000005_209	MWWY01000015_16	MWWZ01000004_48	NEWD01000028_7	PEBI01000004_184	PEBJ01000001_690	PEBK01000005_52	PGLQ01000002_115
K00640	AZMV01000001_71	BDIS01000001_132	JGYN01000009_15	JGZP01000015_51	MWWX01000010_86	MWWZ01000005_11	PEBI01000001_504	PEBK01000005_128	PGLQ01000001_91
K00651	AZMV01000001_397	BCFK01000068_5	BDIS01000011_59	JGYN01000004_37	JGYS01000028_65	JGZK01000001_150	JGZN01000007_143	JGZP01000014_150	MWWV01000001_35	MWWW01000002_67	MWWX01000002_21	MWWY01000026_69	MWWZ01000010_158	NEWD01000019_37	PEBI01000001_444	PEBJ01000001_289	PEBK01000007_101	PGLQ01000003_57
K00674	AZMV01000007_599	BCFK01000046_10	BDIS01000018_1	JGYN01000014_28	JGYS01000003_62	JGZK01000017_160	JGZN01000011_42	JGZP01000005_69	MWWV01000003_237	MWWW01000004_62	MWWX01000004_91	MWWY01000022_35	MWWZ01000005_139	NEWD01000004_163	PEBI01000001_240	PEBJ01000001_549	PEBK01000003_72	PGLQ01000002_300
K00765	AZMV01000004_288	BCFK01000031_73	BDIS01000019_72	JGYN01000008_54	JGYS01000024_25	JGZK01000005_280	JGZN01000008_318	JGZP01000012_185	MWWV01000012_123	MWWW01000030_11	MWWX01000019_74	MWWY01000025_86	MWWZ01000004_276	NEWD01000045_22	PEBI01000003_23	PEBJ01000002_207	PEBK01000001_390	PGLQ01000001_424
K00766	AZMV01000001_133	BCFK01000003_138	BDIS01000015_119	JGYN01000036_16	JGYS01000015_42	JGZK01000005_196	JGZN01000005_145	JGZP01000017_31	MWWV01000018_49	MWWW01000020_16	MWWX01000001_120	MWWY01000025_28	MWWZ01000008_192	NEWD01000038_127	PEBI01000004_65	PEBJ01000002_113	PEBK01000005_182	PGLQ01000001_145
K00789	AZMV01000007_695	BCFK01000023_30	BDIS01000023_9	JGYN01000004_209	JGYS01000022_112	JGZK01000003_269	JGZK01000006_7	JGZN01000006_4	JGZP01000022_25	MWWV01000004_150	MWWW01000005_11	MWWX01000005_120	MWWY01000021_127	MWWZ01000006_312	NEWD01000014_13	PEBI01000004_295	PEBJ01000001_591	PEBJ01000003_62	PEBK01000001_39	PEBK01000002_220	PGLQ01000002_264
K00800	AZMV01000004_97	BCFK01000024_24	BDIS01000004_99	JGYN01000015_7	JGYS01000001_120	JGZK01000006_206	JGZN01000006_191	JGZP01000004_145	MWWV01000019_8	MWWW01000013_23	MWWX01000005_356	MWWY01000024_16	MWWZ01000004_185	NEWD01000002_149	PEBI01000003_238	PEBJ01000002_496	PEBK01000006_136	PGLQ01000002_30
K00812	BDIS01000030_7	MWWX01000021_7
K00817	AZMV01000006_48	BCFK01000028_96	BDIS01000011_138	BDIS01000016_32	BDIS01000026_12	JGYN01000001_32	JGYN01000004_152	JGYS01000022_82	JGZK01000001_236	JGZK01000005_12	JGZK01000017_48	JGZN01000005_32	JGZN01000007_63	JGZP01000013_2	MWWV01000006_36	MWWW01000002_125	MWWW01000025_7	MWWX01000002_100	MWWX01000004_33	MWWX01000016_64	MWWY01000005_83	MWWY01000021_31	MWWZ01000008_65	MWWZ01000010_63	NEWD01000007_235	PEBI01000001_31	PEBJ01000001_377	PEBJ01000002_4	PEBK01000001_220	PGLQ01000001_4
K00821	AZMV01000001_10	AZMV01000004_164	BCFK01000028_41	BDIS01000003_44	JGYN01000033_17	JGYS01000022_33	JGYS01000022_34	JGZK01000006_108	JGZN01000006_108	JGZP01000004_19	MWWV01000003_222	MWWV01000004_37	MWWW01000013_126	MWWX01000005_211	MWWY01000015_14	MWWZ01000004_50	NEWD01000004_173	NEWD01000028_5	PEBI01000002_290	PEBI01000004_182	PEBJ01000001_692	PEBK01000003_81	PEBK01000005_54	PGLQ01000002_113
K00826	AZMV01000004_173	BCFK01000069_34	BDIS01000025_17	JGYN01000049_9	JGYS01000001_295	JGZK01000003_122	JGZN01000008_153	JGZP01000003_87	MWWV01000019_71	MWWW01000021_4	MWWX01000017_18	MWWY01000024_70	MWWZ01000004_389	NEWD01000002_28	PEBI01000003_186	PEBJ01000002_359	PEBK01000011_32	PGLQ01000001_616
K00831	AZMV01000007_503	BCFK01000047_8	BDIS01000011_249	JGYN01000010_75	JGYS01000003_232	JGZK01000004_127	JGZN01000004_29	JGZP01000002_36	MWWV01000021_13	MWWW01000003_15	MWWX01000002_211	MWWY01000042_9	MWWZ01000006_53	NEWD01000008_29	PEBI01000001_320	PEBJ01000001_483	PEBK01000007_13	PGLQ01000002_371
K00841	JGYN01000006_87	JGZK01000003_277	PEBJ01000003_56
K00872	AZMV01000001_418	BCFK01000035_72	BDIS01000021_4	JGYN01000004_13	JGYS01000031_7	JGZK01000017_13	JGZN01000009_8	JGZP01000008_15	MWWV01000001_12	MWWW01000011_22	MWWX01000006_12	MWWY01000003_16	MWWZ01000014_81	NEWD01000019_13	PEBI01000001_419	PEBJ01000005_29	PEBK01000007_76	PGLQ01000010_27
K00873	AZMV01000004_46	BCFK01000025_9	BDIS01000004_54	JGYN01000017_11	JGYS01000005_158	JGZK01000006_189	JGZN01000006_179	JGZP01000004_129	MWWV01000006_253	MWWW01000013_39	MWWX01000005_311	MWWY01000028_62	MWWZ01000004_140	NEWD01000041_36	PEBI01000003_270	PEBJ01000002_507	PEBK01000006_113	PGLQ01000002_39
K00927	AZMV01000004_232	BCFK01000054_25	BDIS01000019_18	JGYN01000008_69	JGYS01000001_253	JGZK01000003_34	JGZN01000008_41	JGZN01000008_42	JGZP01000003_52	MWWV01000012_29	MWWW01000022_42	MWWX01000019_128	MWWY01000025_130	MWWZ01000004_337	NEWD01000004_84	PEBI01000003_72	PEBJ01000002_256	PEBK01000008_19	PGLQ01000001_539
K00928	AZMV01000007_221	AZMV01000007_222	BCFK01000059_6	BCFK01000059_7	BDIS01000029_18	BDIS01000029_19	JGYN01000030_99	JGYN01000030_100	JGYS01000008_40	JGYS01000008_41	JGZK01000019_9	JGZK01000019_10	JGZN01000007_273	JGZN01000007_274	JGZP01000030_2	JGZP01000030_3	MWWV01000005_38	MWWV01000005_39	MWWW01000016_89	MWWW01000016_90	MWWX01000006_68	MWWX01000006_69	MWWY01000014_32	MWWY01000014_33	MWWZ01000014_13	MWWZ01000014_14	NEWD01000037_13	NEWD01000037_14	PEBI01000005_27	PEBI01000005_28	PEBJ01000001_172	PEBJ01000001_173	PEBK01000002_111	PEBK01000002_112	PGLQ01000009_57	PGLQ01000009_58
K00930	AZMV01000001_11	BCFK01000028_42	BDIS01000003_43	JGYN01000033_18	JGYS01000022_35	JGZK01000006_107	JGZN01000006_107	JGZP01000004_18	MWWV01000004_38	MWWW01000013_127	MWWX01000005_210	MWWY01000015_15	MWWZ01000004_49	NEWD01000028_6	PEBI01000004_183	PEBJ01000001_691	PEBK01000005_53	PGLQ01000002_114
K00931	AZMV01000007_334	BCFK01000036_12	BDIS01000001_10	JGYN01000039_2	JGYS01000004_16	JGZK01000007_8	JGZN01000009_26	JGZP01000008_31	MWWV01000003_59	MWWW01000011_6	MWWX01000014_10	MWWY01000003_24	MWWZ01000018_12	NEWD01000018_37	PEBI01000002_101	PEBJ01000005_10	PEBK01000010_36	PGLQ01000010_8
K00948	AZMV01000001_341	AZMV01000004_344	BCFK01000024_18	BCFK01000037_30	BDIS01000005_16	BDIS01000011_9	JGYN01000003_74	JGYN01000043_9	JGYS01000001_126	JGYS01000012_23	JGZK01000001_113	JGZK01000006_212	JGZN01000006_198	JGZN01000007_175	JGZP01000004_151	JGZP01000014_112	MWWV01000003_99	MWWV01000006_152	MWWW01000002_25	MWWW01000013_14	MWWX01000005_372	MWWX01000007_31	MWWY01000023_23	MWWY01000043_20	MWWZ01000002_37	MWWZ01000004_204	NEWD01000016_125	NEWD01000021_19	PEBI01000002_160	PEBI01000003_366	PEBJ01000001_253	PEBJ01000002_487	PEBK01000001_269	PEBK01000004_103	PGLQ01000002_24	PGLQ01000003_92
K01079	AZMV01000007_700	BCFK01000023_39	BDIS01000023_5	JGYN01000004_203	JGYS01000022_108	JGZK01000006_13	JGZN01000006_11	JGZP01000007_1	MWWV01000004_143	MWWW01000006_65	MWWX01000005_124	MWWY01000021_122	MWWZ01000006_316	NEWD01000014_6	PEBI01000004_288	PEBJ01000001_601	PEBK01000001_45	PGLQ01000002_217
K01243	AZMV01000007_366	BCFK01000056_18	BDIS01000011_8	BDIS01000011_104	JGYN01000042_1	JGYS01000006_36	JGZK01000001_213	JGZN01000007_86	JGZP01000012_40	MWWV01000003_103	MWWW01000003_45	MWWX01000002_66	MWWX01000007_32	MWWY01000035_37	MWWZ01000010_100	NEWD01000021_23	PEBI01000002_165	PEBJ01000001_352	PEBK01000003_203	PGLQ01000002_490
K01439	AZMV01000007_329	BCFK01000036_7	BDIS01000021_10	JGYN01000004_1	JGYS01000004_11	JGZK01000017_5	JGZK01000017_50	JGZN01000009_21	JGZP01000008_26	MWWV01000003_54	MWWV01000019_46	MWWW01000011_11	MWWX01000006_6	MWWY01000003_6	MWWY01000003_19	MWWZ01000014_87	NEWD01000018_31	PEBI01000002_96	PEBI01000003_210	PEBJ01000005_17	PEBK01000010_41	PEBK01000015_23	PGLQ01000010_13
K01476	MWWZ01000004_89
K01496	AZMV01000004_295	BCFK01000031_100	BDIS01000019_84	JGYN01000008_63	JGYS01000019_55	JGZK01000005_252	JGZN01000008_332	JGZP01000012_120	MWWV01000012_130	MWWW01000030_37	MWWX01000019_62	MWWY01000025_124	MWWZ01000004_263	NEWD01000045_15	PEBI01000003_16	PEBJ01000002_193	PEBK01000001_383	PGLQ01000001_551
K01523	AZMV01000004_289	BCFK01000031_74	BDIS01000019_73	JGYN01000008_55	JGYS01000024_26	JGZK01000005_279	JGZN01000008_319	JGZP01000012_184	MWWV01000012_124	MWWW01000030_12	MWWX01000019_73	MWWY01000025_85	MWWZ01000004_275	NEWD01000045_21	PEBI01000003_22	PEBJ01000002_206	PEBK01000001_389	PGLQ01000001_423
K01586	AZMV01000001_415	BCFK01000035_68	BDIS01000020_35	JGYN01000004_17	JGYS01000031_11	JGZK01000017_15	JGZN01000009_6	JGZP01000008_11	MWWV01000001_14	MWWW01000011_24	MWWX01000006_16	MWWY01000003_12	MWWZ01000014_77	NEWD01000019_15	PEBI01000001_421	PEBJ01000005_31	PEBK01000007_78	PGLQ01000010_29
K01620	AZMV01000007_681	BCFK01000023_95	BDIS01000023_29	JGYN01000004_138	JGYS01000001_45	JGZK01000002_2	JGZN01000003_115	JGZP01000007_42	MWWV01000014_4	MWWW01000008_82	MWWX01000005_100	MWWY01000005_23	MWWZ01000006_296	NEWD01000022_3	PEBI01000004_19	PEBJ01000003_153	PEBK01000001_347	PGLQ01000004_99
K01624	AZMV01000007_90	BCFK01000013_2	BDIS01000027_1	JGYN01000013_82	JGYS01000014_19	JGZK01000002_176	JGZN01000013_14	JGZP01000016_74	MWWV01000004_107	MWWW01000016_37	MWWX01000003_2	MWWZ01000001_99	NEWD01000003_8	PEBI01000004_253	PEBJ01000001_129	PEBK01000001_88	PGLQ01000013_1
K01626	AZMV01000007_364	AZMV01000007_365	BCFK01000056_15	BCFK01000056_16	BDIS01000011_102	BDIS01000011_103	JGYN01000019_18	JGYN01000024_12	JGYS01000006_33	JGYS01000006_34	JGZK01000001_211	JGZK01000001_212	JGZN01000007_87	JGZN01000007_88	JGZP01000012_38	JGZP01000012_39	MWWV01000003_100	MWWV01000003_102	MWWW01000002_121	MWWW01000003_46	MWWX01000002_64	MWWX01000002_65	MWWY01000035_38	MWWY01000035_39	MWWZ01000010_101	MWWZ01000010_102	NEWD01000021_20	NEWD01000021_22	PEBI01000002_161	PEBI01000002_164	PEBJ01000001_349	PEBJ01000001_351	PEBK01000003_204	PEBK01000003_206	PGLQ01000002_491	PGLQ01000002_492
K01647	AZMV01000007_597	BCFK01000046_11	BDIS01000017_22	JGYN01000014_16	JGYS01000003_63	JGZK01000017_158	JGZN01000011_43	JGZP01000005_68	MWWV01000003_236	MWWW01000004_63	MWWX01000004_90	MWWY01000037_18	MWWZ01000005_138	NEWD01000004_164	PEBI01000002_306	PEBJ01000001_548	PEBK01000003_74	PGLQ01000002_301
K01649	AZMV01000007_226	BCFK01000059_15	BDIS01000029_13	JGYN01000030_86	JGYS01000008_49	JGZK01000019_4	JGZN01000007_260	JGZP01000039_2	MWWV01000005_46	MWWW01000016_96	MWWX01000006_63	MWWY01000026_13	MWWZ01000014_28	NEWD01000037_21	PEBI01000005_20	PEBJ01000001_178	PEBK01000002_103	PGLQ01000003_228
K01652	AZMV01000007_13	AZMV01000007_308	BCFK01000003_24	BCFK01000050_24	BDIS01000001_77	JGYN01000021_68	JGYN01000029_22	JGYS01000005_155	JGYS01000007_28	JGZK01000006_43	JGZK01000013_7	JGZK01000017_45	JGZN01000006_41	JGZN01000013_157	JGZP01000019_14	JGZP01000024_16	MWWV01000001_123	MWWV01000006_28	MWWW01000004_200	MWWW01000006_25	MWWX01000011_23	MWWY01000011_5	MWWY01000045_18	MWWZ01000009_31	NEWD01000007_228	NEWD01000009_21	PEBI01000001_481	PEBJ01000001_632	PEBJ01000004_57	PEBK01000001_84	PEBK01000002_15	PGLQ01000002_175	PGLQ01000007_41
K01653	AZMV01000007_307	BCFK01000050_25	BDIS01000001_76	JGYN01000021_69	JGYS01000007_27	JGZK01000013_8	JGZN01000013_158	JGZP01000024_15	MWWV01000001_124	MWWW01000004_201	MWWX01000011_24	MWWY01000011_4	MWWZ01000009_30	NEWD01000009_22	PEBI01000001_482	PEBJ01000004_58	PEBK01000002_16	PGLQ01000007_40
K01657	AZMV01000004_294	BCFK01000031_99	BDIS01000019_83	JGYN01000008_62	JGYS01000019_56	JGZK01000005_253	JGZN01000008_331	JGZP01000012_121	MWWV01000012_129	MWWW01000030_36	MWWX01000019_63	MWWY01000025_123	MWWZ01000004_264	NEWD01000045_16	PEBI01000003_17	PEBJ01000002_194	PEBK01000001_384	PGLQ01000001_550
K01681	AZMV01000001_157	BCFK01000003_115	BDIS01000013_81	JGYN01000017_53	JGYS01000016_57	JGZK01000005_172	JGZN01000005_120	JGZN01000005_121	JGZP01000025_12	MWWV01000018_23	MWWW01000010_54	MWWX01000001_152	MWWY01000028_6	MWWZ01000008_164	NEWD01000038_95	PEBI01000004_84	PEBJ01000002_90	PEBK01000005_160	PGLQ01000001_118
K01687	AZMV01000007_693	BCFK01000023_25	BDIS01000023_11	JGYN01000004_124	JGYS01000022_148	JGZK01000006_9	JGZN01000006_6	JGZP01000022_19	MWWV01000004_152	MWWW01000005_9	MWWX01000005_118	MWWY01000020_79	MWWZ01000006_310	NEWD01000014_15	PEBI01000004_297	PEBJ01000001_594	PEBK01000001_37	PGLQ01000002_262
K01689	AZMV01000005_51	BCFK01000027_8	BDIS01000004_15	JGYN01000036_4	JGYS01000005_191	JGZK01000006_156	JGZN01000006_147	JGZP01000004_82	MWWV01000006_221	MWWW01000013_73	MWWX01000005_272	MWWY01000028_27	MWWZ01000004_103	NEWD01000041_4	PEBI01000003_302	PEBJ01000007_13	PEBK01000006_81	PGLQ01000002_73
K01693	AZMV01000006_49	BCFK01000028_95	BDIS01000026_11	JGYN01000001_31	JGYS01000022_81	JGZK01000005_13	JGZN01000005_33	JGZP01000013_3	MWWV01000006_37	MWWW01000025_8	MWWX01000016_65	MWWY01000005_84	MWWZ01000008_66	NEWD01000007_236	PEBI01000001_30	PEBJ01000002_5	PEBK01000001_221	PGLQ01000001_6
K01695	AZMV01000004_292	BCFK01000031_77	BDIS01000019_76	JGYN01000008_58	JGZK01000005_276	JGZN01000008_322	JGZP01000012_181	MWWV01000012_127	MWWW01000030_15	MWWX01000019_70	MWWY01000025_82	MWWZ01000004_272	NEWD01000045_18	PEBI01000003_19	PEBJ01000002_203	PEBK01000001_386	PGLQ01000001_420
K01696	AZMV01000004_293	BCFK01000031_78	BDIS01000019_77	JGYN01000008_59	JGYS01000024_29	JGZK01000005_275	JGZN01000008_323	JGZP01000012_180	MWWV01000012_128	MWWW01000030_16	MWWX01000019_69	MWWY01000025_81	MWWZ01000004_271	NEWD01000045_17	PEBI01000003_18	PEBJ01000002_202	PEBK01000001_385	PGLQ01000001_419
K01697	AZMV01000007_624	BCFK01000043_4	BDIS01000024_78	JGYN01000038_15	JGYS01000003_26	JGZK01000002_65	JGZN01000003_50	JGZP01000006_33	MWWV01000002_167	MWWW01000005_18	MWWX01000005_18	MWWY01000022_12	MWWZ01000006_105	NEWD01000004_131	PEBI01000001_213	PEBJ01000003_200	PEBK01000003_38	PGLQ01000004_149
K01703	AZMV01000007_264	BCFK01000062_3	BDIS01000020_24	JGYN01000030_84	JGYS01000008_89	JGZK01000017_29	JGZN01000004_89	JGZP01000010_89	MWWV01000003_21	MWWW01000011_40	MWWX01000006_27	MWWY01000026_42	MWWZ01000014_65	NEWD01000043_4	PEBI01000002_59	PEBJ01000005_43	PEBK01000004_127	PGLQ01000010_44
K01704	AZMV01000007_265	BCFK01000062_4	BDIS01000020_25	JGYN01000030_83	JGYS01000008_90	JGZK01000017_28	JGZN01000004_88	JGZP01000010_88	MWWV01000003_22	MWWW01000011_39	MWWX01000006_26	MWWY01000026_43	MWWZ01000014_66	NEWD01000043_5	PEBI01000002_60	PEBJ01000005_42	PEBK01000004_128	PGLQ01000010_43
K01714	AZMV01000002_180	BCFK01000044_8	BDIS01000001_203	JGYN01000004_226	JGYN01000030_89	JGYS01000003_37	JGZK01000002_95	JGZN01000003_17	JGZN01000007_263	JGZP01000015_20	MWWV01000002_153	MWWV01000004_179	MWWW01000005_56	MWWX01000010_14	MWWY01000021_21	MWWZ01000005_92	MWWZ01000014_24	NEWD01000007_17	NEWD01000014_38	PEBI01000002_392	PEBJ01000003_233	PEBK01000001_14	PGLQ01000005_62
K01733	AZMV01000004_349	BCFK01000028_7	BDIS01000003_69	JGYN01000043_4	JGYS01000005_203	JGZK01000006_146	JGZN01000006_136	JGZP01000004_69	MWWV01000006_147	MWWW01000013_86	MWWX01000005_236	MWWY01000043_16	MWWZ01000004_73	NEWD01000016_130	PEBI01000003_371	PEBJ01000007_24	PEBK01000001_264	PGLQ01000002_84
K01736	AZMV01000004_130	BCFK01000031_132	BDIS01000025_56	JGYN01000015_39	JGYS01000019_20	JGZK01000003_162	JGZN01000008_177	JGZP01000012_88	MWWV01000019_43	MWWW01000023_18	MWWX01000017_57	MWWY01000024_45	MWWZ01000004_430	NEWD01000002_112	PEBI01000003_213	PEBJ01000002_384	PEBK01000015_20	PGLQ01000001_626
K01739	AZMV01000007_625	BCFK01000043_3	BDIS01000024_77	JGYN01000038_16	JGYS01000003_25	JGZK01000002_64	JGZN01000003_51	JGZP01000006_34	MWWV01000002_166	MWWW01000005_17	MWWX01000005_19	MWWY01000022_13	MWWZ01000006_106	NEWD01000004_130	PEBI01000001_212	PEBJ01000003_199	PEBK01000003_37	PGLQ01000004_148
K01752	AZMV01000004_18	AZMV01000012_2	BCFK01000027_3	BDIS01000004_22	JGYN01000027_7	JGYS01000005_186	JGZK01000006_161	JGZN01000006_152	JGZP01000004_100	MWWV01000007_62	MWWW01000027_60	MWWX01000005_279	MWWY01000028_34	MWWZ01000004_108	NEWD01000034_8	PEBI01000005_95	PEBJ01000007_8	PEBK01000004_20	PGLQ01000001_254
K01754	AZMV01000008_35	BCFK01000066_3	BDIS01000014_2	JGYN01000023_70	JGYS01000014_50	JGZK01000021_34	JGZN01000001_22	JGZP01000001_88	MWWV01000007_70	MWWW01000017_3	MWWX01000012_26	MWWY01000009_4	MWWZ01000019_2	NEWD01000030_20	PEBI01000005_89	PEBJ01000006_44	PEBK01000004_26	PGLQ01000011_23
K01755	AZMV01000001_6	BCFK01000028_31	BDIS01000003_49	JGYN01000033_13	JGYS01000022_19	JGZK01000006_119	JGZN01000006_113	JGZP01000004_46	MWWV01000004_33	MWWW01000013_112	MWWX01000005_216	MWWY01000043_3	MWWZ01000004_54	NEWD01000038_7	PEBI01000004_170	PEBJ01000007_48	PEBK01000005_74	PGLQ01000002_109
K01760	BCFK01000034_22	JGYN01000002_39	JGYS01000003_81	JGZK01000003_262	JGZK01000003_263	JGZN01000003_219	JGZP01000014_214	MWWW01000014_19	MWWY01000005_104	PEBJ01000003_69	PEBK01000001_186	PGLQ01000004_44
K01778	AZMV01000006_7	BCFK01000022_13	BDIS01000026_58	JGYN01000002_23	JGYS01000003_74	JGZK01000003_297	JGZN01000003_228	JGZP01000023_30	MWWV01000017_14	MWWW01000014_33	MWWX01000016_18	MWWY01000005_112	MWWZ01000008_26	NEWD01000007_194	PEBI01000001_76	PEBJ01000003_46	PEBK01000001_189	PGLQ01000004_33
K01783	AZMV01000004_290	BCFK01000031_75	BDIS01000019_74	JGYN01000008_56	JGYS01000024_27	JGZK01000005_278	JGZN01000008_320	JGZP01000012_183	MWWV01000012_125	MWWW01000030_13	MWWX01000019_72	MWWY01000025_84	MWWZ01000004_274	NEWD01000045_20	PEBI01000003_21	PEBJ01000002_205	PEBK01000001_388	PGLQ01000001_422
K01803	AZMV01000004_233	BCFK01000054_24	BDIS01000019_19	JGYN01000008_68	JGYS01000001_254	JGYS01000001_255	JGZK01000003_33	JGZN01000008_40	JGZP01000003_53	MWWV01000004_105	MWWV01000012_30	MWWW01000022_41	MWWX01000019_127	MWWY01000025_129	MWWZ01000004_336	NEWD01000003_6	NEWD01000004_85	PEBI01000003_71	PEBI01000004_251	PEBJ01000002_255	PEBK01000001_90	PEBK01000008_20	PGLQ01000001_538
K01807	AZMV01000007_458	BCFK01000067_2	BDIS01000011_209	JGYN01000037_11	JGYS01000006_139	JGZK01000001_310	JGZN01000004_71	JGZP01000008_4	MWWV01000011_29	MWWW01000002_211	MWWX01000002_171	MWWY01000033_50	MWWZ01000006_16	NEWD01000005_32	PEBI01000001_355	PEBJ01000001_455	PEBK01000004_193	PGLQ01000002_397
K01814	AZMV01000006_52	BCFK01000028_92	BDIS01000026_8	JGYN01000001_28	JGYS01000022_78	JGZK01000005_16	JGZN01000005_36	JGZP01000013_6	MWWV01000006_40	MWWW01000025_11	MWWX01000016_68	MWWY01000005_87	MWWZ01000008_69	NEWD01000007_239	PEBI01000001_27	PEBJ01000002_8	PEBK01000001_224	PGLQ01000001_9
K01817	AZMV01000006_52	BCFK01000028_92	BDIS01000026_8	BDIS01000028_20	JGYN01000001_28	JGYS01000022_78	JGZK01000005_16	JGZN01000005_36	JGZP01000013_6	MWWV01000006_40	MWWW01000025_11	MWWX01000007_59	MWWX01000016_68	MWWY01000005_87	MWWZ01000008_69	NEWD01000007_239	PEBI01000001_27	PEBJ01000002_8	PEBK01000001_224	PGLQ01000001_9
K01834	AZMV01000007_497	BCFK01000047_4	BDIS01000011_245	JGYN01000010_79	JGYS01000003_236	JGZK01000004_131	JGZN01000004_33	JGZP01000002_40	MWWV01000021_8	MWWW01000003_19	MWWX01000002_207	MWWY01000042_5	MWWZ01000006_49	NEWD01000008_34	PEBI01000001_325	PEBJ01000001_479	PEBK01000007_18	PGLQ01000002_375
K01915	AZMV01000001_24	AZMV01000001_290	BCFK01000028_69	BCFK01000028_90	BDIS01000003_22	BDIS01000026_6	JGYN01000001_26	JGYN01000009_38	JGYS01000022_60	JGYS01000022_76	JGZK01000005_18	JGZK01000006_92	JGZN01000005_38	JGZN01000006_93	JGZP01000004_2	JGZP01000013_8	MWWV01000004_60	MWWV01000006_43	MWWW01000013_141	MWWW01000025_13	MWWX01000005_189	MWWX01000016_70	MWWY01000005_89	MWWY01000006_83	MWWZ01000004_28	MWWZ01000008_71	NEWD01000007_242	NEWD01000028_29	PEBI01000001_25	PEBI01000004_204	PEBJ01000001_676	PEBJ01000002_15	PEBK01000001_226	PEBK01000005_28	PGLQ01000001_11	PGLQ01000002_129
K01940	AZMV01000001_7	BCFK01000028_38	BDIS01000003_47	JGYN01000033_14	JGYS01000022_30	JGZK01000006_111	JGZN01000006_111	JGZP01000004_22	MWWV01000004_34	MWWW01000013_123	MWWX01000005_214	MWWY01000015_11	MWWZ01000004_53	NEWD01000028_2	PEBI01000004_179	PEBJ01000001_695	PEBK01000005_57	PGLQ01000002_110
K01953	AZMV01000001_188	BCFK01000003_88	BCFK01000047_38	JGYS01000003_196	JGZK01000004_62	JGZP01000011_9	MWWW01000005_121	MWWY01000013_40	MWWY01000013_41
K02500	AZMV01000004_296	BCFK01000031_101	BDIS01000019_85	JGYN01000008_64	JGYS01000019_54	JGZK01000005_251	JGZN01000008_333	JGZP01000012_119	MWWV01000012_131	MWWW01000030_38	MWWX01000019_61	MWWY01000025_125	MWWZ01000004_262	NEWD01000045_14	PEBI01000003_15	PEBJ01000002_192	PEBK01000001_382	PGLQ01000001_552
K02501	AZMV01000006_51	BCFK01000028_93	BDIS01000026_9	JGYN01000001_29	JGYS01000022_79	JGZK01000005_15	JGZN01000005_35	JGZP01000013_5	MWWV01000006_39	MWWW01000025_10	MWWX01000016_67	MWWY01000005_86	MWWZ01000008_68	NEWD01000007_238	PEBI01000001_28	PEBJ01000002_7	PEBK01000001_223	PGLQ01000001_8
K03786	AZMV01000004_132	BCFK01000031_130	BDIS01000025_54	JGYN01000015_41	JGYS01000019_22	JGZK01000003_160	JGZN01000008_175	JGZP01000012_90	MWWV01000019_45	MWWW01000023_20	MWWX01000017_55	MWWY01000024_47	MWWZ01000004_428	NEWD01000002_110	PEBI01000003_211	PEBJ01000002_382	PEBK01000015_22	PGLQ01000001_624
K04092	AZMV01000001_372	BCFK01000037_9	BDIS01000011_38	JGYN01000030_13	JGYS01000028_77	JGZK01000001_136	JGZN01000007_155	JGZP01000014_138	MWWV01000001_106	MWWW01000002_53	MWWX01000007_2	MWWY01000010_25	MWWZ01000002_4	NEWD01000009_4	PEBI01000001_461	PEBJ01000001_275	PEBK01000007_114	PGLQ01000003_69
K04517	AZMV01000001_173	BCFK01000003_100	BDIS01000013_67	JGYN01000025_8	JGYS01000005_4	JGZK01000005_157	JGZN01000005_103	JGZP01000011_5	MWWV01000024_33	MWWW01000010_39	MWWX01000001_166	MWWY01000006_11	MWWZ01000008_149	NEWD01000038_78	PEBI01000004_102	PEBJ01000002_75	PEBK01000005_141	PGLQ01000001_103
K04518	AZMV01000001_174	BDIS01000013_66	JGYN01000025_9	JGYS01000005_5	JGZP01000011_6	MWWV01000024_32	MWWW01000010_38	MWWX01000001_167	PEBI01000004_103	PEBK01000005_140
K07173	AZMV01000007_627	BCFK01000043_1	BDIS01000024_65	JGYN01000038_18	JGYS01000003_20	JGZK01000002_62	JGZN01000003_53	JGZP01000006_36	MWWV01000002_164	MWWW01000008_145	MWWX01000005_31	MWWY01000022_15	MWWZ01000006_118	NEWD01000007_6	PEBI01000001_206	PEBJ01000003_197	PEBK01000003_26	PGLQ01000004_145
K08093	BDIS01000024_68	MWWV01000003_118	MWWX01000005_28	MWWZ01000006_115	NEWD01000021_38	PEBI01000002_175	PEBK01000003_184
K08094	AZMV01000002_14	BDIS01000024_67	BDIS01000025_115	MWWV01000003_117	MWWX01000005_29	MWWX01000017_116	MWWZ01000004_489	MWWZ01000006_116	NEWD01000021_37	PEBI01000002_174	PEBK01000003_185
K10206	JGYS01000001_43
K11358	AZMV01000007_285	BCFK01000018_6	JGYN01000024_6	JGYS01000012_14	JGZP01000034_5	MWWV01000009_10	NEWD01000010_22	PEBI01000001_569	PEBK01000002_154	PGLQ01000003_175
K13829	AZMV01000004_131	BCFK01000031_131	BDIS01000025_55	JGYN01000015_40	JGYS01000019_21	JGZK01000003_161	JGZN01000008_176	JGZP01000012_89	MWWV01000019_44	MWWW01000023_19	MWWX01000017_56	MWWY01000024_46	MWWZ01000004_429	NEWD01000002_111	PEBI01000003_212	PEBJ01000002_383	PEBK01000015_21	PGLQ01000001_625
K14155	AZMV01000007_61	BCFK01000037_31	BDIS01000002_39	BDIS01000015_19	BDIS01000025_150	JGYN01000004_118	JGYN01000030_80	JGYN01000030_236	JGYS01000007_2	JGYS01000012_22	JGZK01000003_221	JGZN01000003_182	JGZN01000016_77	JGZP01000014_215	MWWV01000003_86	MWWW01000027_26	MWWX01000001_20	MWWX01000008_54	MWWX01000017_151	MWWY01000005_143	MWWY01000019_13	MWWY01000037_31	MWWZ01000004_518	MWWZ01000004_557	NEWD01000001_6	NEWD01000021_6	PEBI01000002_128	PEBJ01000002_464	PEBK01000010_5	PEBK01000013_4	PGLQ01000001_637
K14170	MWWY01000006_12
K14260	AZMV01000004_236	BCFK01000054_20	BDIS01000019_22	JGYN01000006_77	JGYS01000001_265	JGZK01000003_27	JGZN01000008_34	JGZP01000003_57	MWWV01000012_33	MWWW01000022_35	MWWX01000019_124	MWWY01000052_8	MWWZ01000004_330	NEWD01000004_88	PEBI01000003_68	PEBJ01000002_249	PEBK01000008_23	PGLQ01000001_532
Pig
KEGG Numbers	Isolate_contig containing that KEGG Number
K00003	AXVO01000002_64	JDTQ01000007_46	JDTZ01000010_64	JDUB01000007_20	JDUC01000012_52	JGZA01000026_23	JGZH01000003_48	JGZI01000009_151	JGZS01000003_56	JGZV01000012_54	LT629712_326	PCGX01000010_397	PCGY01000017_74	PCHF01000006_120	PCHI01000010_134	PHUA01000000_1076
K00013	AXVO01000011_175	JDTQ01000001_104	JDTZ01000003_51	JDUB01000002_21	JDUC01000006_129	JGZA01000002_118	JGZH01000001_831	JGZI01000010_540	JGZS01000003_894	JGZV01000004_204	LT629712_768	PCGX01000008_21	PCGY01000011_31	PCHF01000007_51	PCHI01000009_78	PHUA01000000_2128
K00014	AXVO01000017_20	JDTQ01000004_366	JDTZ01000003_389	JDUB01000005_27	JDUC01000015_24	JGZA01000020_37	JGZH01000001_500	JGZI01000010_180	JGZS01000003_470	JGZV01000002_26	LT629712_976	PCGX01000009_92	PCGY01000012_213	PCHF01000002_302	PCHI01000005_105	PHUA01000000_1768
K00031	AXVO01000016_101	JDTQ01000004_298	JDTZ01000011_5	JDUB01000005_106	JDUC01000014_3	JGZA01000011_56	JGZH01000001_421	JGZI01000010_94	JGZS01000003_541	JGZV01000002_93	LT629712_940	PCGX01000008_360	PCGY01000012_141	PCHF01000002_383	PCHI01000005_26	PHUA01000000_1682
K00052	AXVO01000015_57	JDTQ01000022_13	JDTZ01000009_13	JDUB01000019_20	JDUC01000001_233	JGZA01000006_24	JGZH01000009_5	JGZI01000001_70	JGZS01000003_1013	JGZV01000003_107	LT629712_1700	PCGX01000007_20	PCGY01000008_12	PCHF01000006_79	PCHI01000010_94	PHUA01000000_157
K00053	AXVO01000018_65	JDTQ01000013_19	JDTZ01000005_102	JDUB01000015_28	JDUC01000007_83	JDUC01000007_87	JDUC01000084_1	JGZA01000031_39	JGZA01000031_43	JGZH01000003_288	JGZI01000008_213	JGZS01000003_1288	JGZV01000005_41	LT629712_20	LT629712_24	PCGX01000001_151	PCGY01000002_61	PCHF01000004_93	PCHI01000002_22	PHUA01000000_865
K00058	AXVO01000011_157	JDTQ01000001_121	JDTZ01000003_70	JDUB01000002_38	JDUC01000006_111	JGZA01000002_100	JGZH01000001_812	JGZI01000010_523	JGZS01000003_877	JGZV01000004_187	LT629712_786	PCGX01000008_37	PCGX01000012_8	PCGY01000011_47	PCHF01000007_70	PCHI01000009_59	PHUA01000000_2111
K00133	AXVO01000020_65	JDTQ01000015_13	JDTZ01000005_23	JDUB01000022_24	JDUC01000007_120	JGZA01000031_77	JGZH01000003_363	JGZI01000009_65	JGZS01000003_1189	JGZV01000005_143	LT629712_2000	PCGX01000002_61	PCGY01000002_180	PCHF01000003_41	PCHI01000002_97	PHUA01000000_990
K00134	AXVO01000011_105	JDTQ01000004_22	JDTZ01000003_104	JDUB01000003_13	JDUC01000006_58	JGZA01000002_48	JGZH01000001_778	JGZI01000010_466	JGZS01000003_811	JGZV01000004_139	LT629712_839	PCGX01000008_93	PCGY01000011_105	PCHF01000002_10	PCHI01000009_24	PHUA01000000_2054
K00145	AXVO01000013_168	JDTQ01000021_37	JDTZ01000002_27	JDUB01000012_36	JDUC01000001_48	JGZA01000015_3	JGZH01000001_378	JGZI01000009_626	JGZS01000001_32	JGZV01000001_60	LT629712_1513	PCGX01000012_65	PCGY01000022_69	PCHF01000002_426	PCHI01000004_71	PHUA01000000_1551
K00147	AXVO01000013_187	JDTQ01000023_31	JDTZ01000002_8	JDUB01000012_60	JDUC01000001_15	JGZA01000015_36	JGZH01000001_397	JGZI01000010_11	JGZS01000001_57	JGZV01000001_38	LT629712_1480	PCGX01000012_40	PCGY01000022_44	PCHF01000002_407	PCHI01000005_2	PHUA01000000_1599
K00215	AXVO01000015_25	JDTQ01000001_10	JDTZ01000008_37	JDUB01000011_78	JDUC01000001_205	JGZA01000006_52	JGZH01000004_5	JGZI01000011_24	JGZS01000003_983	JGZV01000004_301	LT629712_1670	PCGX01000007_53	PCGY01000010_14	PCHF01000006_47	PCHI01000010_62	PHUA01000000_128
K00265	AXVO01000017_58	JDTQ01000004_293	JDTZ01000003_356	JDUB01000005_111	JDUC01000004_15	JGZA01000015_321	JGZH01000001_533	JGZI01000010_213	JGZS01000003_546	JGZV01000002_98	LT629712_1197	PCGX01000008_355	PCGY01000012_136	PCHF01000002_269	PCHI01000005_146	PHUA01000000_1801
K00266	AXVO01000017_57	JDTQ01000004_294	JDTZ01000003_357	JDUB01000005_110	JDUC01000004_14	JGZA01000015_322	JGZH01000001_532	JGZI01000010_212	JGZS01000003_545	JGZV01000002_97	LT629712_1196	PCGX01000008_356	PCGY01000012_137	PCHF01000002_270	PCHI01000005_145	PHUA01000000_1800
K00286	AXVO01000016_20	JDTQ01000004_149	JDTZ01000003_218	JDUB01000010_23	JDUC01000004_119	JDUC01000008_60	JGZA01000015_216	JGZA01000018_25	JGZH01000001_665	JGZI01000010_329	JGZI01000010_624	JGZI01000010_627	JGZS01000003_690	JGZV01000004_27	LT629712_703	LT629712_1301	PCGX01000008_205	PCGY01000011_218	PCHF01000002_129	PCHI01000006_71	PHUA01000000_62	PHUA01000000_65	PHUA01000000_1917
K00549	AXVO01000017_51	JDTQ01000004_384	JDTZ01000003_363	JDUB01000005_9	JDUC01000010_12	JGZA01000008_83	JGZA01000028_13	JGZH01000001_526	JGZI01000010_130	JGZI01000010_204	JGZS01000003_452	JGZV01000002_8	JGZV01000004_257	LT629712_1168	PCGX01000009_110	PCGY01000012_232	PCHF01000002_276	PCHI01000005_139	PHUA01000000_1718	PHUA01000000_1792
K00600	JDUC01000001_16	JGZA01000015_35	JGZI01000010_10	LT629712_1481	PHUA01000000_1598
K00611	AXVO01000013_172	JDTQ01000021_41	JDTZ01000002_23	JDUB01000012_40	JDUC01000001_44	JGZA01000015_7	JGZH01000001_382	JGZI01000008_261	JGZI01000009_630	JGZS01000001_36	JGZV01000001_56	LT629712_1509	PCGX01000012_61	PCGY01000022_65	PCHF01000002_422	PCHI01000004_75	PHUA01000000_913	PHUA01000000_1555
K00615	AXVO01000017_7	JDTQ01000004_357	JDTZ01000003_400	JDUB01000005_36	JDUC01000015_36	JGZA01000032_1	JGZH01000001_489	JGZI01000010_172	JGZS01000003_479	JGZV01000002_35	LT629712_988	PCGX01000009_83	PCGY01000012_204	PCHF01000002_313	PCHI01000005_94	PHUA01000000_1760
K00616	AXVO01000017_8	JDTQ01000004_358	JDTZ01000003_399	JDUB01000005_35	JDUC01000015_35	JGZA01000020_48	JGZH01000001_490	JGZI01000010_173	JGZS01000003_478	JGZV01000002_34	LT629712_987	PCGX01000009_84	PCGY01000012_205	PCHF01000002_312	PCHI01000005_95	PHUA01000000_1761
K00620	AXVO01000013_169	JDTQ01000021_38	JDTZ01000002_26	JDUB01000012_37	JDUC01000001_47	JGZA01000015_4	JGZH01000001_379	JGZI01000009_627	JGZS01000001_33	JGZV01000001_59	LT629712_1512	PCGX01000012_64	PCGY01000022_68	PCHF01000002_425	PCHI01000004_72	PHUA01000000_1552
K00640	AXVO01000015_103	JGZS01000003_1071	PCGX01000012_14
K00651	AXVO01000002_45	JDTQ01000007_67	JDTZ01000010_46	JDUB01000007_1	JDUC01000005_114	JGZA01000004_105	JGZH01000003_66	JGZI01000009_124	JGZS01000003_36	JGZV01000012_35	LT629712_1878	PCGX01000010_417	PCGY01000017_94	PCHF01000006_138	PCHI01000010_152	PHUA01000000_1049
K00674	AXVO01000003_22	JDTQ01000009_64	JDTZ01000002_210	JDUB01000001_176	JDUC01000003_40	JGZA01000001_103	JGZH01000001_198	JGZI01000009_418	JGZS01000003_287	JGZV01000001_253	LT629712_559	PCGX01000010_153	PCGY01000013_155	PCHF01000002_647	PCHI01000003_76	PHUA01000000_1343
K00765	AXVO01000005_45	JDTQ01000004_317	JDTZ01000011_27	JDUB01000005_87	JDUC01000010_67	JGZA01000008_30	JGZH01000001_443	JGZI01000010_113	JGZS01000003_522	JGZV01000002_74	LT629712_1113	PCGX01000008_380	PCGY01000012_160	PCHF01000002_360	PCHI01000005_48	PHUA01000000_1701
K00766	AXVO01000011_39	JDTQ01000004_87	JDTZ01000003_164	JDUB01000004_7	JDUC01000017_3	JGZA01000011_15	JGZH01000001_719	JGZI01000010_412	JGZS01000003_749	JGZV01000004_91	LT629712_900	PCGX01000008_148	PCGY01000011_161	PCHF01000002_76	PCHI01000007_28	PHUA01000000_2000
K00789	AXVO01000013_72	JDTQ01000001_45	JDTQ01000020_49	JDTZ01000002_114	JDUB01000001_286	JDUB01000011_43	JDUC01000003_79	JGZA01000001_142	JGZH01000001_292	JGZI01000009_554	JGZS01000003_390	JGZV01000001_147	LT629712_598	PCGX01000010_50	PCGY01000013_50	PCHF01000002_549	PCHI01000003_171	PHUA01000000_1479
K00800	AXVO01000006_13	JDTQ01000004_216	JDTZ01000003_289	JDUB01000010_90	JDUC01000004_165	JGZA01000015_170	JGZH01000001_594	JGZI01000010_261	JGZS01000003_622	JGZV01000002_193	LT629712_1347	PCGX01000008_276	PCGY01000012_51	PCHF01000002_199	PCHI01000005_212	PHUA01000000_1849
K00812	JGZI01000002_80	PHUA01000000_307
K00817	AXVO01000011_174	JDTQ01000001_105	JDTQ01000006_62	JDTZ01000003_52	JDUB01000002_22	JDUB01000007_85	JDUC01000006_128	JGZA01000002_117	JGZH01000001_830	JGZI01000009_226	JGZI01000010_539	JGZS01000003_127	JGZS01000003_893	JGZV01000001_432	JGZV01000004_203	LT629712_769	PCGX01000008_22	PCGX01000010_331	PCGX01000012_10	PCGY01000011_32	PCGY01000017_8	PCHF01000007_52	PCHI01000009_77	PHUA01000000_1151	PHUA01000000_2127
K00821	AXVO01000013_171	JDTQ01000021_40	JDTZ01000002_24	JDUB01000012_39	JDUC01000001_45	JGZA01000015_6	JGZH01000001_381	JGZI01000009_629	JGZS01000001_35	JGZV01000001_57	LT629712_1510	PCGX01000012_62	PCGY01000022_66	PCHF01000002_423	PCHI01000004_74	PHUA01000000_1554
K00826	AXVO01000017_63	JDTQ01000004_282	JDTZ01000003_351	JDUB01000005_122	JDUC01000004_29	JGZA01000015_307	JGZH01000001_538	JGZI01000010_221	JGZS01000003_552	JGZV01000002_110	LT629712_1211	PCGX01000008_344	PCGY01000012_122	PCHF01000002_264	PCHI01000005_151	PHUA01000000_1809
K00831	AXVO01000014_21	JDTQ01000026_12	JDTZ01000002_296	JDUB01000001_91	JDUC01000002_29	JGZA01000001_30	JGZH01000001_112	JGZI01000009_328	JGZS01000003_213	JGZV01000001_328	LT629712_488	PCGX01000010_236	PCGY01000013_233	PCHF01000002_730	PCHI01000002_364	PHUA01000000_1253
K00841	JDTQ01000001_58	JDUB01000011_30
K00872	AXVO01000002_65	JDTQ01000007_45	JDTZ01000010_65	JDUB01000007_21	JDUC01000012_53	JGZA01000026_24	JGZH01000003_47	JGZI01000009_152	JGZS01000003_57	JGZV01000012_55	LT629712_327	PCGX01000010_396	PCGY01000017_73	PCHF01000006_119	PCHI01000010_133	PHUA01000000_1077
K00873	AXVO01000016_90	JDTQ01000004_203	JDTZ01000003_280	JDUB01000010_76	JDUC01000004_180	JGZA01000015_155	JGZH01000001_603	JGZI01000010_274	JGZS01000003_631	JGZV01000002_202	LT629712_1362	PCGX01000008_263	PCGY01000012_38	PCHF01000002_190	PCHI01000006_8	PHUA01000000_1862
K00927	AXVO01000017_17	JDTQ01000004_363	JDTZ01000003_392	JDUB01000005_30	JDUC01000015_27	JGZA01000020_40	JGZH01000001_497	JGZI01000010_177	JGZS01000003_473	JGZV01000002_29	LT629712_979	PCGX01000009_89	PCGY01000012_210	PCHF01000002_305	PCHI01000005_102	PHUA01000000_1765
K00928	AXVO01000020_66	AXVO01000020_67	JDTQ01000015_11	JDTQ01000015_12	JDTZ01000005_24	JDTZ01000005_25	JDUB01000022_25	JDUB01000022_26	JDUC01000007_118	JDUC01000007_119	JGZA01000031_75	JGZA01000031_76	JGZH01000003_362	JGZI01000009_63	JGZI01000009_64	JGZS01000003_1190	JGZS01000003_1191	JGZV01000005_141	JGZV01000005_142	LT629712_2001	LT629712_2002	PCGX01000002_59	PCGX01000002_60	PCGY01000002_178	PCGY01000002_179	PCHF01000003_39	PCHF01000003_40	PCHI01000002_95	PCHI01000002_96	PHUA01000000_988	PHUA01000000_989
K00930	AXVO01000013_170	JDTQ01000021_39	JDTZ01000002_25	JDUB01000012_38	JDUC01000001_46	JGZA01000015_5	JGZH01000001_380	JGZI01000009_628	JGZS01000001_34	JGZV01000001_58	LT629712_1511	PCGX01000012_63	PCGY01000022_67	PCHF01000002_424	PCHI01000004_73	PHUA01000000_1553
K00931	AXVO01000014_175	JDTQ01000007_35	JDTZ01000014_13	JDUB01000007_30	JDUC01000012_66	JGZA01000016_6	JGZH01000010_12	JGZI01000009_162	JGZS01000003_65	JGZV01000012_63	LT629712_340	PCGX01000010_388	PCGY01000017_65	PCHF01000003_140	PCHI01000002_207	PHUA01000000_1087
K00948	AXVO01000002_5	AXVO01000013_190	JDTQ01000015_14	JDTQ01000023_28	JDTZ01000002_5	JDTZ01000010_3	JDUB01000012_63	JDUB01000022_23	JDUC01000004_159	JDUC01000005_150	JGZA01000004_141	JGZA01000015_176	JGZH01000001_400	JGZH01000003_109	JGZI01000010_14	JGZS01000001_60	JGZS01000003_1188	JGZV01000001_35	JGZV01000005_144	LT629712_1341	LT629712_1914	PCGX01000002_62	PCGX01000012_37	PCGY01000002_181	PCGY01000022_41	PCHF01000002_404	PCHF01000006_181	PCHI01000005_5	PCHI01000011_31	PHUA01000000_1602
K01079	AXVO01000013_76	JDTQ01000020_43	JDTZ01000002_110	JDUB01000001_292	JDUC01000003_85	JGZA01000001_148	JGZH01000001_296	JGZI01000009_558	JGZS01000003_396	JGZV01000001_141	LT629712_604	PCGX01000010_44	PCGY01000013_44	PCHF01000002_545	PCHI01000003_175	PHUA01000000_1483
K01243	AXVO01000014_136	JDTQ01000007_3	JDTQ01000014_39	JDTZ01000002_405	JDUB01000007_62	JDUB01000017_15	JDUC01000005_66	JGZA01000004_56	JGZH01000001_3	JGZI01000009_208	JGZS01000003_101	JGZS01000003_1232	JGZV01000001_460	JGZV01000005_104	LT629712_1830	PCGX01000002_20	PCGX01000010_357	PCGY01000002_138	PCGY01000017_34	PCHF01000003_176	PCHI01000002_243	PHUA01000000_1133
K01439	AXVO01000014_187	JDTQ01000007_41	JDTZ01000004_2	JDUB01000007_24	JDUC01000012_61	JGZA01000016_12	JGZH01000003_458	JGZI01000009_157	JGZI01000009_344	JGZS01000003_60	JGZV01000012_58	LT629712_335	PCGX01000010_393	PCGY01000017_70	PCHF01000003_127	PCHI01000002_195	PHUA01000000_1082	PHUA01000000_1269
K01496	AXVO01000016_118	JDTQ01000004_310	JDTZ01000011_18	JDUB01000005_94	JDUC01000015_1	JGZA01000020_13	JGZH01000001_434	JGZI01000010_106	JGZS01000003_529	JGZV01000002_81	LT629712_953	PCGX01000008_373	PCGY01000012_153	PCHF01000002_369	PCHI01000005_39	PHUA01000000_1694
K01523	AXVO01000005_46	JDTQ01000004_316	JDTZ01000011_26	JDUB01000005_88	JDUC01000010_66	JGZA01000008_31	JGZH01000001_442	JGZI01000010_112	JGZS01000003_523	JGZV01000002_75	LT629712_1114	PCGX01000008_379	PCGY01000012_159	PCHF01000002_361	PCHI01000005_47	PHUA01000000_1700
K01586	AXVO01000002_63	JDTQ01000007_47	JDTZ01000010_63	JDUB01000007_19	JDUC01000012_51	JGZA01000026_22	JGZH01000003_49	JGZI01000009_150	JGZS01000003_55	JGZV01000012_53	LT629712_325	PCGX01000010_398	PCGY01000017_75	PCHF01000006_121	PCHI01000010_135	PHUA01000000_1075
K01620	AXVO01000013_56	JDTQ01000024_1	JDTZ01000002_131	JDUB01000009_1	JDUC01000001_90	JGZA01000027_41	JGZH01000001_275	JGZI01000009_510	JGZS01000003_1355	JGZV01000009_19	LT629712_1555	PCGX01000001_93	PCGY01000002_2	PCHF01000002_565	PCHI01000003_155	PHUA01000000_1435
K01624	AXVO01000018_81	JDTQ01000011_3	JDTZ01000005_113	JDUB01000015_9	JDUC01000007_67	JGZA01000031_22	JGZH01000003_277	JGZI01000008_200	JGZS01000003_1313	JGZV01000005_18	LT629712_42	PCGX01000001_131	PCGY01000002_40	PCHF01000004_81	PCHI01000002_12	PHUA01000000_852
K01626	AXVO01000014_137	AXVO01000014_139	JDTQ01000007_4	JDTQ01000007_5	JDTZ01000002_406	JDTZ01000002_408	JDUB01000007_60	JDUB01000007_61	JDUC01000005_67	JDUC01000005_68	JGZA01000004_57	JGZA01000004_58	JGZH01000001_2	JGZH01000005_22	JGZI01000009_206	JGZI01000009_207	JGZS01000003_99	JGZS01000003_100	JGZV01000001_461	JGZV01000001_462	LT629712_1831	LT629712_1832	PCGX01000010_358	PCGX01000010_359	PCGY01000017_35	PCGY01000017_36	PCHF01000003_173	PCHF01000003_175	PCHI01000002_240	PCHI01000002_242	PHUA01000000_1131	PHUA01000000_1132
K01647	AXVO01000003_24	JDTQ01000009_61	JDTZ01000002_212	JDUB01000001_174	JDUC01000003_39	JGZA01000001_102	JGZH01000001_196	JGZI01000009_417	JGZS01000003_284	JGZV01000001_256	LT629712_558	PCGX01000010_156	PCGY01000013_158	PCHF01000002_649	PCHI01000003_74	PHUA01000000_1342
K01649	AXVO01000020_62	JDTQ01000018_64	JDTZ01000005_21	JDUB01000014_65	JDUC01000021_24	JGZA01000004_205	JGZH01000003_365	JGZI01000009_67	JGZS01000002_64	JGZV01000006_22	LT629712_1978	PCGX01000011_32	PCGY01000019_6	PCHF01000003_43	PCHI01000002_99	PHUA01000000_992
K01652	AXVO01000020_8	JDTQ01000016_36	JDTZ01000004_25	JDUB01000018_23	JDUC01000005_37	JGZA01000004_27	JGZH01000003_436	JGZI01000001_15	JGZS01000003_1119	JGZV01000003_32	LT629712_1801	PCGX01000002_125	PCGY01000002_242	PCHF01000003_104	PCHI01000002_158	PHUA01000000_213
K01653	AXVO01000020_9	JDTQ01000016_35	JDTZ01000004_26	JDUB01000018_22	JDUC01000005_38	JGZA01000004_28	JGZH01000003_435	JGZI01000001_14	JGZS01000003_1120	JGZV01000003_31	LT629712_1802	PCGX01000002_124	PCGY01000002_241	PCHF01000003_103	PCHI01000002_157	PHUA01000000_214
K01657	AXVO01000016_119	JDTQ01000004_311	JDTZ01000011_19	JDUB01000005_93	JDUC01000015_2	JGZA01000020_14	JGZH01000001_435	JGZI01000010_107	JGZS01000003_528	JGZV01000002_80	LT629712_954	PCGX01000008_374	PCGY01000012_154	PCHF01000002_368	PCHI01000005_40	PHUA01000000_1695
K01681	AXVO01000011_65	JDTQ01000004_68	JDTZ01000003_142	JDUB01000003_49	JDUC01000006_21	JDUC01000039_3	JDUC01000062_1	JGZA01000002_12	JGZH01000001_741	JGZI01000010_432	JGZS01000003_768	JGZV01000004_112	LT629712_876	PCGX01000008_129	PCGY01000011_142	PCHF01000002_54	PCHI01000008_13	PHUA01000000_2020
K01687	AXVO01000013_70	JDTQ01000020_51	JDTZ01000002_116	JDUB01000001_284	JDUC01000003_81	JGZA01000001_144	JGZH01000001_290	JGZI01000009_552	JGZS01000003_388	JGZV01000001_149	LT629712_600	PCGX01000010_52	PCGY01000013_52	PCHF01000002_551	PCHI01000003_169	PHUA01000000_1477
K01689	AXVO01000016_59	JDTQ01000004_168	JDTZ01000003_248	JDUB01000010_40	JDUC01000001_4	JGZA01000015_48	JGZH01000001_635	JGZI01000010_67	JGZI01000010_308	JGZS01000003_668	JGZV01000004_5	LT629712_1469	PCGX01000008_223	PCGY01000011_237	PCHF01000002_158	PCHI01000006_40	PHUA01000000_1655	PHUA01000000_1896
K01693	AXVO01000011_173	JDTQ01000001_106	JDTZ01000003_53	JDUB01000002_23	JDUC01000006_127	JGZA01000002_116	JGZH01000001_829	JGZI01000010_538	JGZS01000003_892	JGZV01000004_202	LT629712_770	PCGX01000008_23	PCGY01000011_33	PCHF01000007_53	PCHI01000009_76	PHUA01000000_2126
K01695	AXVO01000005_49	AXVO01000016_125	JDTQ01000004_313	JDTZ01000011_23	JDUB01000005_91	JDUC01000010_63	JGZA01000008_34	JGZH01000001_439	JGZI01000010_109	JGZS01000003_526	JGZV01000002_78	LT629712_1117	PCGX01000008_376	PCGY01000012_156	PCHF01000002_364	PCHI01000005_44	PHUA01000000_1697
K01696	AXVO01000016_124	JDTQ01000004_312	JDTZ01000011_22	JDUB01000005_92	JDUC01000010_62	JGZA01000008_35	JGZH01000001_438	JGZI01000010_108	JGZS01000003_527	JGZV01000002_79	LT629712_1118	PCGX01000008_375	PCGY01000012_155	PCHF01000002_365	PCHI01000005_43	PHUA01000000_1696
K01697	AXVO01000003_2	AXVO01000013_1	JDTQ01000009_100	JDTZ01000002_172	JDUB01000001_210	JDUC01000001_161	JGZA01000007_68	JGZH01000001_235	JGZI01000009_442	JGZS01000003_324	JGZV01000001_216	LT629712_1626	PCGX01000010_118	PCGY01000013_119	PCHF01000002_609	PCHI01000003_115	PHUA01000000_1367
K01703	AXVO01000020_43	JDTQ01000015_38	JDTZ01000004_63	JDUB01000025_4	JDUC01000012_35	JGZA01000026_6	JGZH01000003_398	JGZI01000002_32	JGZS01000003_1160	JGZV01000005_174	LT629712_309	PCGX01000002_89	PCGY01000002_208	PCHF01000003_67	PCHI01000002_122	PHUA01000000_259
K01704	AXVO01000020_42	JDTQ01000015_39	JDTZ01000004_62	JDUB01000025_3	JDUC01000012_36	JGZA01000026_7	JGZH01000003_399	JGZI01000002_31	JGZS01000003_1159	JGZV01000005_175	LT629712_310	PCGX01000002_90	PCGY01000002_209	PCHF01000003_68	PCHI01000002_123	PHUA01000000_258
K01714	AXVO01000015_24	JDTQ01000001_11	JDTZ01000008_36	JDUB01000011_76	JDUC01000001_204	JDUC01000024_2	JGZA01000004_216	JGZA01000006_53	JGZH01000004_6	JGZI01000011_23	JGZS01000003_982	JGZV01000004_300	LT629712_1669	LT629712_1989	PCGX01000007_54	PCGY01000010_15	PCHF01000006_46	PCHI01000010_61	PHUA01000000_127
K01733	AXVO01000013_186	JDTQ01000023_32	JDTZ01000002_9	JDUB01000012_59	JDUC01000001_17	JGZA01000015_34	JGZH01000001_396	JGZI01000010_9	JGZS01000001_56	JGZV01000001_39	LT629712_1482	PCGX01000012_41	PCGY01000022_45	PCHF01000002_408	PCHI01000005_1	PHUA01000000_1597
K01735	JGZH01000001_569
K01736	AXVO01000017_98	JDTQ01000004_256	JDTZ01000003_315	JDUB01000005_148	JDUC01000004_53	JGZA01000015_283	JGZH01000001_570	JGZI01000010_245	JGZS01000003_576	JGZV01000002_137	LT629712_1235	PCGX01000008_319	PCGY01000012_97	PCHF01000002_224	PCHI01000005_186	PHUA01000000_1833
K01739	AXVO01000013_3	JDTQ01000009_101	JDTZ01000002_171	JDUB01000001_211	JDUC01000001_160	JGZA01000007_67	JGZH01000001_236	JGZI01000009_443	JGZS01000003_325	JGZV01000001_215	LT629712_1625	PCGX01000010_117	PCGY01000013_118	PCHF01000002_608	PCHI01000003_116	PHUA01000000_1368
K01752	AXVO01000016_63	JDTQ01000004_173	JDTZ01000003_253	JDUB01000010_46	JDUC01000028_2	JGZA01000015_122	JGZH01000001_630	JGZS01000003_662	JGZV01000002_232	LT629712_1395	PCGX01000008_233	PCGY01000012_8	PCHF01000002_163	PCHI01000006_35
K01754	AXVO01000001_64	JDTQ01000017_2	JDTZ01000005_278	JDUB01000008_2	JDUC01000009_61	JGZA01000003_2	JGZH01000003_113	JGZI01000008_2	JGZS01000003_1443	JGZV01000009_104	LT629712_176	PCGX01000001_3	PCGY01000023_3	PCHF01000001_2	PCHI01000001_2	PHUA01000000_654
K01755	AXVO01000013_175	JDTQ01000021_44	JDTZ01000002_20	JDUB01000012_43	JDUC01000001_41	JGZA01000015_10	JGZH01000001_385	JGZI01000009_633	JGZS01000001_40	JGZV01000001_53	LT629712_1506	PCGX01000012_58	PCGY01000022_62	PCHF01000002_419	PCHI01000004_78	PHUA01000000_1558
K01760	JDTQ01000001_43	JDTZ01000002_309	JDUB01000011_45	JDUC01000008_63	JDUC01000045_1	JDUC01000087_1	JGZA01000018_22	JGZH01000001_99	JGZI01000010_616	JGZS01000003_947	JGZV01000004_270	LT629712_700	PCGX01000007_85	PCGY01000010_46	PCHF01000002_743	PCHI01000002_350	PHUA01000000_54
K01778	AXVO01000011_210	JDTQ01000001_65	JDTZ01000003_16	JDUB01000011_23	JDUC01000008_45	JGZA01000018_40	JGZH01000001_866	JGZI01000010_610	JGZS01000003_939	JGZV01000004_248	LT629712_718	PCGX01000007_102	PCGY01000010_64	PCHF01000007_16	PCHI01000009_113	PHUA01000000_48
K01783	AXVO01000005_47	JDTQ01000004_315	JDTZ01000011_25	JDUB01000005_89	JDUC01000010_65	JGZA01000008_32	JGZH01000001_441	JGZI01000010_111	JGZS01000003_524	JGZV01000002_76	LT629712_1115	PCGX01000008_378	PCGY01000012_158	PCHF01000002_362	PCHI01000005_46	PHUA01000000_1699
K01803	AXVO01000017_16	JDTQ01000004_362	JDTZ01000003_393	JDUB01000005_31	JDUC01000015_28	JGZA01000020_41	JGZH01000001_496	JGZI01000010_176	JGZS01000003_474	JGZV01000002_30	LT629712_980	PCGX01000009_88	PCGY01000012_209	PCHF01000002_306	PCHI01000005_101	PHUA01000000_1764
K01807	AXVO01000014_48	JDTQ01000006_6	JDTZ01000002_326	JDUB01000001_53	JDUC01000022_6	JGZA01000019_8	JGZH01000001_82	JGZI01000009_303	JGZS01000003_185	JGZV01000001_366	LT629712_453	PCGX01000010_274	PCGY01000015_7	PCHF01000002_760	PCHI01000002_321	PHUA01000000_1228
K01814	AXVO01000011_170	JDTQ01000001_109	JDTZ01000003_56	JDUB01000002_26	JDUC01000006_124	JGZA01000002_113	JGZH01000001_826	JGZI01000010_535	JGZS01000003_889	JGZV01000004_199	LT629712_773	PCGX01000008_26	PCGY01000011_36	PCHF01000007_56	PCHI01000009_73	PHUA01000000_2123
K01817	AXVO01000011_170	JDTQ01000001_109	JDTZ01000003_56	JDUB01000002_26	JDUC01000006_124	JGZA01000002_113	JGZH01000001_826	JGZI01000010_535	JGZS01000003_889	JGZV01000004_199	LT629712_773	PCGX01000008_26	PCGY01000011_36	PCHF01000007_56	PCHI01000009_73	PHUA01000000_2123
K01834	AXVO01000014_28	JDTQ01000026_17	JDTZ01000002_303	JDUB01000001_86	JDUC01000002_25	JGZA01000001_26	JGZH01000001_105	JGZI01000009_323	JGZI01000010_186	JGZS01000003_208	JGZV01000001_333	LT629712_484	PCGX01000010_241	PCGY01000013_238	PCHF01000002_737	PCHI01000002_357	PHUA01000000_1248	PHUA01000000_1774
K01915	AXVO01000011_168	AXVO01000013_150	JDTQ01000001_110	JDTQ01000021_16	JDTZ01000002_47	JDTZ01000003_58	JDUB01000002_27	JDUB01000012_14	JDUC01000001_60	JDUC01000006_122	JGZA01000002_111	JGZA01000027_11	JGZH01000001_359	JGZH01000001_824	JGZI01000008_95	JGZI01000009_612	JGZI01000010_534	JGZS01000001_14	JGZS01000003_888	JGZV01000001_82	JGZV01000004_198	LT629712_775	LT629712_1525	PCGX01000003_21	PCGX01000008_27	PCGX01000012_87	PCGY01000011_37	PCGY01000022_91	PCHF01000002_448	PCHF01000007_58	PCHI01000004_49	PCHI01000009_71	PHUA01000000_747	PHUA01000000_1537	PHUA01000000_2122
K01940	AXVO01000013_174	JDTQ01000021_43	JDTZ01000002_21	JDUB01000012_42	JDUC01000001_42	JGZA01000015_9	JGZH01000001_384	JGZI01000009_632	JGZS01000001_38	JGZV01000001_54	LT629712_1507	PCGX01000012_59	PCGY01000022_63	PCHF01000002_420	PCHI01000004_77	PHUA01000000_1557
K02500	AXVO01000016_117	JDTQ01000004_309	JDTZ01000011_17	JDUB01000005_95	JDUC01000014_15	JGZA01000020_12	JGZH01000001_433	JGZI01000010_105	JGZS01000003_530	JGZV01000002_82	LT629712_952	PCGX01000008_372	PCGY01000012_152	PCHF01000002_370	PCHI01000005_38	PHUA01000000_1693
K02501	AXVO01000011_171	JDTQ01000001_108	JDTZ01000003_55	JDUB01000002_25	JDUC01000006_125	JGZA01000002_114	JGZH01000001_827	JGZI01000010_536	JGZS01000003_890	JGZV01000004_200	LT629712_772	PCGX01000008_25	PCGY01000011_35	PCHF01000007_55	PCHI01000009_74	PHUA01000000_2124
K03786	AXVO01000017_96	JDTQ01000004_258	JDTZ01000003_317	JDUB01000005_146	JDUC01000004_51	JGZA01000015_285	JGZH01000001_568	JGZI01000010_243	JGZS01000003_574	JGZV01000002_134	LT629712_1233	PCGX01000008_321	PCGY01000012_99	PCHF01000002_226	PCHI01000005_184	PHUA01000000_1831
K04092	AXVO01000002_31	JDTQ01000007_80	JDTZ01000010_32	JDUB01000006_25	JDUC01000005_128	JGZA01000004_119	JGZH01000003_80	JGZI01000009_98	JGZS01000003_23	JGZV01000012_22	LT629712_1892	PCGX01000010_430	PCGY01000017_107	PCHF01000006_152	PCHI01000011_2	PHUA01000000_1023
K04517	AXVO01000011_91	JDTQ01000004_34	JDTZ01000003_116	JDUB01000003_25	JDUC01000006_34	JGZA01000002_25	JGZH01000001_766	JGZI01000010_447	JGZS01000003_799	JGZV01000004_129	LT629712_863	PCGX01000008_105	PCGY01000011_117	PCHF01000002_22	PCHI01000009_12	PHUA01000000_2035
K04518	AXVO01000011_92	JGZI01000010_448	PHUA01000000_2036
K05602	JGZI01000010_260	PHUA01000000_1848
K07173	AXVO01000013_20	JDTQ01000009_105	JDTZ01000002_167	JDUB01000001_214	JDUC01000001_157	JGZA01000007_64	JGZH01000001_240	JGZI01000009_447	JGZS01000003_328	JGZV01000001_212	LT629712_1622	PCGX01000010_114	PCGY01000013_114	PCHF01000002_604	PCHI01000003_120	PHUA01000000_1372
K11358	AXVO01000020_29	JDTZ01000004_49	JDUC01000010_29	JGZA01000008_66	JGZH01000003_412	LT629712_1151	PCHF01000003_81	PCHI01000002_136
K13829	AXVO01000017_97	JDTQ01000004_257	JDTZ01000003_316	JDUB01000005_147	JDUC01000004_52	JGZA01000015_284	JGZI01000010_244	JGZS01000003_575	JGZV01000002_136	LT629712_1234	PCGX01000008_320	PCGY01000012_98	PCHF01000002_225	PCHI01000005_185	PHUA01000000_1832
K14155	AXVO01000006_24	AXVO01000016_1	JDTQ01000017_65	JDTQ01000025_8	JDTZ01000003_200	JDUB01000008_72	JDUC01000003_73	JGZA01000001_136	JGZH01000001_683	JGZI01000010_325	JGZI01000010_346	JGZS01000003_1322	JGZS01000003_1381	JGZV01000005_11	JGZV01000009_43	LT629712_592	PCGX01000001_69	PCGY01000001_13	PCHF01000002_111	PCHI01000006_90	PHUA01000000_1913	PHUA01000000_1934
K14260	AXVO01000017_12	JDTQ01000004_359	JDTZ01000003_396	JDUB01000005_34	JDUC01000015_32	JGZA01000020_45	JGZH01000001_493	JGZS01000003_477	JGZV01000002_33	LT629712_984	PCGX01000009_85	PCGY01000012_206	PCHF01000002_309	PCHI01000005_98
Human
KEGG Numbers	Isolate_contig containing that KEGG Number
K00003	AP009256_1471	AP010888_1774	AP012326_1821	AP012331_333	CP000605_1576	CP002286_1541	CP002743_1758	CP006714_1772	CP006741_1808	CP007457_1487	CP010413_14	CP010437_1478	CP021389_2016	CP021558_2096	CP023194_1746	CP023199_1968
K00013	AP009256_1170	AP010888_1319	AP012326_1498	AP012331_1831	CP000605_149	CP002286_181	CP002743_563	CP006714_1260	CP006741_1347	CP007457_1284	CP010413_481	CP010437_1240	CP021389_1552	CP021558_1618	CP023194_1299	CP023199_1451
K00014	AP009256_869	AP010888_1125	AP012326_1076	AP012331_1328	CP000605_423	CP002286_396	CP002743_840	CP006714_955	CP006741_1074	CP007457_891	CP010413_903	CP010437_937	CP021389_995	CP021558_985	CP023194_996	CP023199_1035
K00031	AP009256_803	AP010888_1155	AP012326_1148	AP012331_1518	CP000605_392	CP002286_366	CP002743_744	CP006714_1078	CP006741_1105	CP007457_803	CP010413_727	CP010437_871	CP021389_1330	CP021558_1361	CP023194_1111	CP023199_1125
K00052	AP009256_1392	AP010888_392	AP012326_1711	AP012331_2058	CP000605_965	CP002286_988	CP002743_1365	CP006714_436	CP006741_481	CP007457_1426	CP010413_1452	CP010437_1408	CP021389_422	CP021558_470	CP023194_503	CP023199_508
K00053	AP009256_85	AP009256_86	AP010888_111	AP010888_112	AP012326_108	AP012326_109	AP012331_139	AP012331_141	CP000605_1306	CP000605_1307	CP002286_1266	CP002286_1267	CP002743_101	CP002743_102	CP006714_93	CP006714_94	CP006741_153	CP006741_154	CP007457_132	CP010413_1818	CP010413_1819	CP010437_75	CP010437_76	CP021389_120	CP021389_121	CP021558_120	CP021558_121	CP023194_125	CP023194_126	CP023199_103	CP023199_104
K00058	AP009256_1153	AP010888_1300	AP012326_1468	AP012331_1809	AP012331_1884	CP000605_167	CP002286_199	CP002743_581	CP006714_1243	CP006741_1329	CP007457_1267	CP010413_498	CP010437_1214	CP021389_1535	CP021558_1601	CP023194_1282	CP023199_1434
K00133	AP009256_150	AP010888_148	AP012326_219	AP012331_2292	CP000605_1264	CP002286_1231	CP002743_150	CP006714_133	CP006741_190	CP007457_208	CP010413_1774	CP010437_154	CP021389_161	CP021558_164	CP023194_212	CP023199_143
K00134	AP009256_1121	AP010888_1258	AP012326_1433	AP012331_1730	CP000605_225	CP002286_253	CP002743_617	CP006714_1207	CP006741_1270	CP007457_1230	CP010413_533	CP010437_1182	CP021389_1499	CP021558_1502	CP023194_1245	CP023199_1335
K00145	AP009256_962	AP010888_560	AP012326_1232	AP012331_1072	CP000605_804	CP002286_822	CP002743_1140	CP006714_649	CP006741_694	CP007457_760	CP010413_1243	CP010437_1028	CP021389_617	CP021558_661	CP023194_716	CP023199_717
K00147	AP009256_938	AP010888_593	AP012326_1201	AP012331_1647	CP000605_772	CP002286_786	CP002743_1101	CP006714_685	CP006741_726	CP007457_779	CP010413_1212	CP010437_992	CP021389_653	CP021558_697	CP023194_751	CP023199_755
K00215	AP009256_1355	AP010888_419	AP012326_1671	AP012331_2028	CP000605_936	CP002286_961	CP002743_1342	CP006714_459	CP006741_548	CP007457_1394	CP010413_1429	CP010437_1373	CP021389_446	CP021558_493	CP023194_526	CP023199_531
K00265	AP009256_774	AP010888_790	AP012326_1025	AP012331_1219	CP000605_557	CP002286_577	CP002743_893	CP006714_900	CP006741_935	CP007457_924	CP010413_965	CP010437_843	CP021389_920	CP021558_929	CP023194_950	CP023199_971
K00266	AP009256_775	AP010888_791	AP012326_1026	AP012331_1220	CP000605_556	CP002286_576	CP002743_892	CP006714_901	CP006741_936	CP007457_923	CP010413_964	CP010437_844	CP021389_921	CP021558_930	CP023194_951	CP023199_972
K00286	AP009256_628	AP010888_697	AP012326_778	AP012331_1598	CP000605_657	CP002286_676	CP002743_1003	CP006714_784	CP006741_833	CP007457_1114	CP010413_1101	CP010437_626	CP021389_800	CP021558_807	CP023194_850	CP023199_854
K00549	AP009256_782	AP010888_821	AP012326_1032	AP012331_1242	CP000605_530	CP002286_542	CP002743_865	CP006714_932	CP006741_963	CP007457_917	CP010413_926	CP010437_851	CP021389_970	CP021558_960	CP023194_970	CP023199_1010
K00600	AP009256_939	AP010888_592	AP012326_1202	CP000605_773	CP002286_787	CP006741_725	CP010437_993
K00611	AP009256_958	AP010888_564	AP012326_1228	AP012331_1076	CP000605_800	CP002286_818	CP002743_1136	CP006714_653	CP006741_698	CP007457_764	CP010413_1239	CP010437_1024	CP021389_621	CP021558_665	CP023194_720	CP023199_721
K00615	AP009256_860	AP010888_1112	AP012326_1087	AP012331_1442	CP000605_436	CP002286_409	CP002743_828	CP006714_967	CP006741_1061	CP007457_880	CP010413_891	CP010437_928	CP021389_1007	CP021558_997	CP023194_1008	CP023199_1047
K00616	AP009256_861	AP010888_1113	AP012326_1086	AP012331_1443	CP000605_435	CP002286_408	CP002743_829	CP006714_966	CP006741_1062	CP007457_881	CP010413_892	CP010437_929	CP021389_1006	CP021558_996	CP023194_1007	CP023199_1046
K00620	AP009256_961	AP010888_561	AP012326_1231	AP012331_1073	CP000605_803	CP002286_821	CP002743_1139	CP006714_650	CP006741_695	CP007457_761	CP010413_1242	CP010437_1027	CP021389_618	CP021558_662	CP023194_717	CP023199_718
K00640	AP012326_1730	CP007457_1458
K00651	AP009256_1489	AP010888_249	AP012326_1852	AP012331_307	CP000605_1111	CP002286_1132	CP002743_307	CP006714_281	CP006741_313	CP007457_1505	CP010413_1611	CP010437_1496	CP021389_274	CP021558_299	CP023194_338	CP023199_356
K00674	AP009256_476	AP010888_1544	AP012326_606	AP012331_657	CP000605_1882	CP002286_1776	CP002743_1457	CP006714_1440	CP006741_1558	CP007457_574	CP010413_330	CP010437_482	CP021389_1716	CP021558_1796	CP023194_1491	CP023199_1599
K00765	AP009256_822	AP010888_877	AP012326_1128	AP012331_1309	CP000605_472	CP002286_467	CP002743_791	CP006714_1004	CP006741_1025	CP007457_829	CP010413_795	CP010437_890	CP021389_1285	CP021558_1294	CP023194_1045	CP023199_1084
K00766	AP009256_1061	AP010888_1199	AP012326_1344	AP012331_1668	CP000605_286	CP002286_313	CP002743_675	CP006714_1149	CP006741_1211	CP007457_1169	CP010413_584	CP010437_1123	CP021389_1442	CP021558_1445	CP023194_1187	CP023199_1279
K00789	AP009256_561	AP010888_1495	AP012326_709	AP012331_948	CP000605_1932	CP002286_16	CP002743_455	CP006714_1374	CP006741_1508	CP007457_670	CP010413_371	CP010437_559	CP021389_1659	CP021558_1726	CP023194_1414	CP023199_1553
K00800	AP009256_707	AP010888_644	AP012326_947	AP012331_1139	CP000605_713	CP002286_734	CP002743_1047	CP006714_740	CP006741_781	CP007457_987	CP010413_1146	CP010437_774	CP021389_754	CP021558_755	CP023194_806	CP023199_810
K00817	AP009256_1169	AP010888_1318	AP012326_1497	AP012331_1830	AP012331_1887	AP012331_2255	CP000605_150	CP002286_182	CP002743_564	CP006714_1259	CP006741_1346	CP007457_1283	CP010413_482	CP010437_1239	CP021389_1551	CP021558_1617	CP023194_1298	CP023199_1450
K00821	AP009256_959	AP010888_563	AP012326_1012	AP012326_1229	AP012331_1075	CP000605_801	CP002286_819	CP002743_1137	CP006714_652	CP006741_697	CP007457_763	CP010413_1240	CP010437_1025	CP021389_620	CP021558_664	CP023194_719	CP023199_720
K00826	AP009256_769	AP010888_773	AP012326_1019	AP012331_1212	CP000605_576	CP002286_594	CP002743_902	CP006714_891	CP006741_918	CP007457_929	CP010413_973	CP010437_838	CP021389_911	CP021558_920	CP023194_941	CP023199_961
K00831	AP009256_394	AP010888_1621	AP012326_494	AP012331_585	CP000605_1749	CP002286_1700	CP002743_1566	CP006714_1584	CP006741_1643	CP007457_482	CP010413_196	CP010437_397	CP021389_1824	CP021558_1903	CP023194_1563	CP023199_1776
K00872	AP009256_1470	AP010888_1773	AP012326_1820	AP012331_334	CP000605_1577	CP002286_1542	CP002743_1757	CP006714_1771	CP006741_1807	CP007457_1486	CP010413_15	CP010437_1477	CP021389_2015	CP021558_2095	CP023194_1745	CP023199_1967
K00873	AP009256_699	AP010888_636	AP012326_853	AP012331_1378	CP000605_729	CP002286_742	CP002743_1060	CP006714_726	CP006741_769	CP007457_1050	CP010413_1171	CP010437_710	CP021389_696	CP021558_739	CP023194_793	CP023199_797
K00927	AP009256_866	AP010888_1122	AP012326_1079	AP012331_1325	CP000605_426	CP002286_399	CP002743_837	CP006714_958	CP006741_1071	CP007457_888	CP010413_900	CP010437_934	CP021389_998	CP021558_988	CP023194_999	CP023199_1038
K00928	AP009256_148	AP009256_149	AP010888_146	AP010888_147	AP012326_217	AP012326_218	AP012331_2293	AP012331_2294	CP000605_1265	CP000605_1266	CP002286_1232	CP002286_1233	CP002743_148	CP002743_149	CP006714_131	CP006714_132	CP006741_188	CP006741_189	CP007457_206	CP007457_207	CP010413_1775	CP010413_1776	CP010437_152	CP010437_153	CP021389_159	CP021389_160	CP021558_162	CP021558_163	CP023194_213	CP023194_214	CP023199_141	CP023199_142
K00930	AP009256_960	AP010888_562	AP012326_1230	AP012331_1074	CP000605_802	CP002286_820	CP002743_1138	CP006714_651	CP006741_696	CP007457_762	CP010413_1241	CP010437_1026	CP021389_619	CP021558_663	CP023194_718	CP023199_719
K00931	AP009256_253	AP010888_1763	AP012326_330	AP012331_356	CP000605_1591	CP002286_1552	CP002743_1739	CP006714_1753	CP006741_1795	CP007457_316	CP010413_33	CP010437_258	CP021389_1997	CP021558_2077	CP023194_1727	CP023199_1949
K00948	AP009256_935	AP009256_1535	AP010888_216	AP010888_650	AP012326_1198	AP012326_1906	AP012331_234	AP012331_1093	CP000605_707	CP000605_1202	CP002286_728	CP002286_1165	CP002743_256	CP002743_1044	CP006714_229	CP006714_743	CP006741_253	CP006741_787	CP007457_782	CP007457_1558	CP010413_1143	CP010413_1700	CP010437_989	CP010437_1590	CP021389_234	CP021389_757	CP021558_248	CP021558_758	CP023194_263	CP023194_809	CP023199_215	CP023199_813
K01079	AP009256_565	AP010888_1489	AP012326_713	AP012331_958	CP000605_1938	CP002286_22	CP002743_461	CP002743_1514	CP006714_1368	CP006741_1502	CP007457_674	CP010413_234	CP010413_377	CP010437_563	CP021389_1653	CP021389_1774	CP021558_1720	CP021558_1856	CP023194_1408	CP023199_1547	CP023199_1719
K01243	AP009256_284	AP010888_294	AP012326_363	AP012331_452	AP012331_551	CP000605_1058	CP002286_1087	CP002743_1692	CP006714_1704	CP006741_357	CP007457_354	CP010413_70	CP010437_289	CP021389_1949	CP021558_2029	CP023194_1688	CP023199_1902
K01439	AP009256_248	AP010888_750	AP010888_1768	AP012326_325	AP012331_326	AP012331_346	CP000605_599	CP000605_1586	CP002286_617	CP002286_1547	CP002743_1744	CP006714_1758	CP006741_893	CP006741_1800	CP007457_303	CP010413_28	CP010437_253	CP021389_2002	CP021558_2082	CP023194_1732	CP023199_1954
K01496	AP009256_815	AP010888_1142	AP012326_1135	AP012331_1318	CP000605_406	CP002286_379	CP002743_757	CP006714_1065	CP006741_1092	CP007457_820	CP010413_740	CP010437_883	CP021389_1317	CP021558_1347	CP023194_1098	CP023199_1112
K01523	AP009256_821	AP010888_876	AP012326_1129	AP012331_1310	CP000605_473	CP002286_468	CP002743_790	CP006714_1005	CP006741_1024	CP007457_828	CP010413_794	CP010437_889	CP021389_1286	CP021558_1295	CP023194_1046	CP023199_1085
K01586	AP009256_1472	AP010888_1775	AP012326_1823	AP012331_330	CP000605_1575	CP002286_1540	CP002743_1761	CP006714_1775	CP006741_1809	CP007457_1488	CP010413_11	CP010437_1479	CP021389_2019	CP021558_2099	CP023194_1749	CP023199_1971
K01609	CP006714_1010
K01620	AP009256_547	AP010888_511	AP012326_693	AP012331_791	CP000605_844	CP002286_856	CP002743_1243	CP006714_556	CP006741_657	CP007457_655	CP010413_1335	CP010437_545	CP021389_533	CP021558_579	CP023194_625	CP023199_625
K01624	AP009256_68	AP010888_96	AP012326_80	AP012331_131	CP000605_1327	CP002286_1281	CP002743_90	CP006714_82	CP006741_134	CP007457_122	CP010413_1830	CP010437_55	CP021389_108	CP021558_109	CP023194_114	CP023199_91
K01626	AP009256_282	AP009256_283	AP010888_292	AP010888_293	AP012326_361	AP012326_362	AP012331_450	AP012331_451	CP000605_1059	CP000605_1060	CP002286_1088	CP002286_1089	CP002743_1693	CP002743_1694	CP006714_1705	CP006714_1706	CP006741_355	CP006741_356	CP007457_351	CP007457_353	CP010413_68	CP010413_69	CP010437_287	CP010437_288	CP021389_1950	CP021389_1951	CP021558_2030	CP021558_2031	CP023194_1689	CP023194_1690	CP023199_1903	CP023199_1904
K01647	AP009256_474	AP010888_1545	AP012326_604	AP012331_656	CP000605_1881	CP002286_1775	CP002743_1458	CP006714_1441	CP006741_1559	CP007457_572	CP010413_329	CP010437_480	CP021389_1717	CP021558_1797	CP023194_1492	CP023199_1600
K01649	AP009256_154	AP010888_152	AP012326_222	AP012331_2279	CP000605_1260	CP002286_1226	CP002743_180	CP006714_150	CP006741_195	CP007457_210	CP010413_1757	CP010437_162	CP021389_178	CP021558_182	CP023194_195	CP023199_161
K01652	AP009256_230	AP010888_318	AP012326_304	AP012326_2140	AP012331_2137	AP012331_2256	CP000605_1025	CP002286_1063	CP002743_389	CP006714_360	CP006741_381	CP007457_280	CP010413_1540	CP010437_235	CP021389_350	CP021558_376	CP023194_416	CP023199_431
K01653	AP009256_229	AP010888_317	AP012326_303	AP012331_2138	CP000605_1026	CP002286_1064	CP002743_388	CP006714_359	CP006741_380	CP007457_279	CP010413_1541	CP010437_234	CP021389_349	CP021558_375	CP023194_415	CP023199_430
K01657	AP009256_816	AP010888_1141	AP012326_1134	AP012331_1317	CP000605_407	CP002286_380	CP002743_758	CP006714_1064	CP006741_1091	CP007457_821	CP010413_741	CP010437_884	CP021389_1316	CP021558_1346	CP023194_1097	CP023199_1111
K01681	AP009256_1093	AP010888_1224	AP012326_1370	AP012331_1701	CP000605_260	CP002286_286	CP002743_657	CP006714_1167	CP006741_1236	CP007457_1192	CP010413_566	CP010437_1154	CP021389_1460	CP021558_1463	CP023194_1205	CP023199_1297
K01687	AP009256_559	AP009256_1321	AP010888_1493	AP012326_707	AP012331_803	CP000605_1934	CP002286_18	CP002743_457	CP006714_1372	CP006741_1506	CP007457_668	CP010413_373	CP010437_557	CP021389_1657	CP021558_1724	CP023194_1412	CP023199_1551
K01689	AP009256_666	AP010888_602	AP012326_820	AP012331_1415	CP000605_763	CP002286_777	CP002743_1092	CP006714_694	CP006741_735	CP007457_1082	CP010413_1203	CP010437_677	CP021389_663	CP021558_706	CP023194_760	CP023199_765
K01693	AP009256_1168	AP010888_1317	AP012326_1496	AP012331_1829	CP000605_151	CP002286_183	CP002743_565	CP006714_1258	CP006741_1345	CP007457_1282	CP010413_483	CP010437_1238	CP021389_1550	CP021558_1616	CP023194_1297	CP023199_1449
K01695	AP009256_818	AP010888_873	AP012326_1132	AP012331_1313	CP000605_476	CP002286_471	CP002743_787	CP006714_1008	CP006741_1021	CP007457_825	CP010413_791	CP010437_886	CP021389_1289	CP021558_1298	CP023194_1049	CP023199_1088
K01696	AP009256_817	AP010888_872	AP012326_1133	AP012331_1314	CP000605_477	CP002286_472	CP002743_786	CP006714_1009	CP006741_1020	CP007457_824	CP010413_790	CP010437_885	CP021389_1290	CP021558_1299	CP023194_1050	CP023199_1089
K01697	AP009256_507	AP010888_456	AP012326_637	AP012331_697	CP000605_900	CP002286_923	CP002743_1312	CP006714_489	CP006741_586	CP007457_611	CP010413_1399	CP010437_506	CP021389_476	CP021558_523	CP023194_556	CP023199_561
K01703	AP009256_188	AP010888_1785	AP012326_255	AP012331_2200	CP000605_1565	CP002286_1530	CP002743_1776	CP006714_1790	CP006741_1823	CP007457_240	CP010413_2103	CP010437_193	CP021389_2034	CP021558_2114	CP023194_1764	CP023199_1986
K01704	AP009256_189	AP010888_1784	AP012326_256	AP012331_2199	CP000605_1566	CP002286_1531	CP002743_1775	CP006714_1789	CP006741_1822	CP007457_241	CP010413_2104	CP010437_194	CP021389_2033	CP021558_2113	CP023194_1763	CP023199_1985
K01714	AP009256_1349	AP010888_420	AP012326_1666	AP012331_2027	AP012331_2284	CP000605_935	CP002286_960	CP002743_173	CP002743_1341	CP006714_143	CP006714_460	CP006741_549	CP007457_1393	CP010413_1428	CP010413_1764	CP010437_1367	CP021389_171	CP021389_447	CP021558_174	CP021558_494	CP023194_202	CP023194_527	CP023199_153	CP023199_532
K01733	AP009256_940	AP010888_591	AP012326_1203	AP012331_1648	CP000605_774	CP002286_788	CP002743_1102	CP006714_684	CP006741_724	CP007457_778	CP010413_1213	CP010437_994	CP021389_652	CP021558_696	CP023194_750	CP023199_754
K01736	AP009256_727	AP010888_747	AP012326_976	AP012331_1181	CP000605_602	CP002286_620	CP002743_926	CP006714_866	CP006741_890	CP007457_960	CP010413_998	CP010437_796	CP021389_886	CP021558_895	CP023194_916	CP023199_936
K01739	AP009256_508	AP010888_457	AP012326_638	AP012326_639	AP012331_698	CP000605_899	CP002286_922	CP002743_1311	CP006714_490	CP006741_587	CP007457_612	CP010413_1398	CP010437_507	CP021389_477	CP021558_524	CP023194_557	CP023199_562
K01752	AP009256_671	AP010888_607	AP012326_825	AP012331_1591	CP000605_758	CP002286_772	CP002743_1087	CP006714_699	CP006741_740	CP007457_1077	CP010413_1198	CP010437_682	CP021389_668	CP021558_711	CP023194_765	CP023199_770
K01754	AP009256_1619	AP010888_1890	AP012326_2095	AP012331_2479	CP000605_1471	CP002286_1438	CP002743_1871	CP006714_1869	CP006741_2	CP007457_1646	CP010413_1991	CP010437_1687	CP021389_2113	CP021558_2212	CP023194_1868	CP023199_2088
K01755	AP009256_955	AP010888_568	AP012326_1225	AP012331_1081	CP000605_797	CP002286_815	CP002743_1127	CP006714_659	CP006741_701	CP007457_767	CP010413_1236	CP010437_1021	CP021389_628	CP021558_671	CP023194_726	CP023199_728
K01760	AP009256_526	AP010888_1385	AP012331_933	CP000605_93	CP002286_125	CP002743_1185	CP006714_606	CP006741_1403	CP007457_463	CP010413_1287	CP010437_524	CP021389_574	CP021558_618	CP023194_673	CP023199_673
K01778	AP009256_1211	AP010888_1377	AP012326_1542	AP012331_941	CP000605_101	CP002286_133	CP002743_1176	CP006714_613	CP006741_1396	CP007457_1319	CP010413_1279	CP010437_1292	CP021389_582	CP021558_625	CP023194_680	CP023199_681
K01783	AP009256_820	AP010888_875	AP012326_1130	AP012331_1311	CP000605_474	CP002286_469	CP002743_789	CP006714_1006	CP006741_1023	CP007457_827	CP010413_793	CP010437_888	CP021389_1287	CP021558_1296	CP023194_1047	CP023199_1086
K01803	AP009256_865	AP010888_1121	AP012326_1082	AP012331_1324	CP000605_427	CP002286_400	CP002743_836	CP006714_959	CP006741_1070	CP007457_887	CP010413_899	CP010437_933	CP021389_999	CP021558_989	CP023194_1000	CP023199_1039
K01807	AP009256_372	AP010888_1658	AP012326_453	AP012331_558	CP000605_1717	CP002286_1666	CP002743_1596	CP006714_1614	CP006741_1678	CP007457_445	CP010413_166	CP010437_375	CP021389_1854	CP021558_1933	CP023194_1593	CP023199_1807
K01814	AP009256_1165	AP010888_1314	AP012326_1493	AP012331_1826	CP000605_154	CP002286_186	CP002743_568	CP006714_1255	CP006741_1342	CP007457_1279	CP010413_486	CP010437_1235	CP021389_1547	CP021558_1613	CP023194_1294	CP023199_1446
K01817	AP009256_1165	AP010888_1314	AP012326_1493	AP012331_1826	CP000605_154	CP002286_186	CP002286_1812	CP002743_568	CP002743_1418	CP006714_1255	CP006714_1406	CP006741_1342	CP006741_1522	CP007457_1279	CP010413_486	CP010437_1235	CP021389_1547	CP021389_1683	CP021558_1613	CP023194_1294	CP023199_1446
K01834	AP009256_389	AP010888_1625	AP012326_488	AP012331_581	CP000605_1745	CP002286_1696	CP002743_1570	CP006714_1588	CP006741_1647	CP007457_475	CP010413_192	CP010437_392	CP021389_1828	CP021558_1907	CP023194_1567	CP023199_1780
K01915	AP009256_980	AP009256_1164	AP010888_548	AP010888_1312	AP012326_1243	AP012326_1479	AP012331_1058	AP012331_1824	CP000605_156	CP000605_816	CP002286_188	CP002286_834	CP002743_570	CP002743_1152	CP006714_637	CP006714_1253	CP006741_682	CP006741_1340	CP007457_738	CP007457_1277	CP010413_488	CP010413_1255	CP010437_1046	CP010437_1234	CP021389_605	CP021389_1545	CP021558_649	CP021558_1611	CP023194_704	CP023194_1292	CP023199_705	CP023199_1444
K01940	AP009256_956	AP010888_566	AP012326_1226	AP012331_1078	CP000605_798	CP002286_816	CP002743_1134	CP006714_655	CP006741_700	CP007457_766	CP010413_1237	CP010437_1022	CP021389_623	CP021558_667	CP023194_722	CP023199_723
K01953	AP009256_1119	AP012326_1431	CP006714_1547	CP010437_1180	CP023199_1692
K02500	AP009256_814	AP010888_1143	AP012326_1136	AP012331_1319	CP000605_405	CP002286_378	CP002743_756	CP006714_1066	CP006741_1093	CP007457_819	CP010413_739	CP010437_882	CP021389_1318	CP021558_1348	CP023194_1099	CP023199_1113
K02501	AP009256_1166	AP010888_1315	AP012326_1494	AP012331_1827	CP000605_153	CP002286_185	CP002743_567	CP006714_1256	CP006741_1343	CP007457_1280	CP010413_485	CP010437_1236	CP021389_1548	CP021558_1614	CP023194_1295	CP023199_1447
K03786	AP009256_729	AP010888_749	AP012326_978	AP012331_1183	CP000605_600	CP002286_618	CP002743_924	CP006714_868	CP006741_892	CP007457_958	CP010413_996	CP010437_798	CP021389_888	CP021558_897	CP023194_918	CP023199_938
K04092	AP009256_1505	AP010888_238	AP012326_1866	AP012331_285	CP000605_1180	CP002286_1143	CP002743_296	CP006714_270	CP006741_275	CP007457_1522	CP010413_1677	CP010437_1561	CP021389_263	CP021558_288	CP023194_303	CP023199_256
K04517	AP009256_1108	AP010888_1238	AP012326_1418	AP012331_1715	CP000605_245	CP002286_273	CP002743_642	CP006714_1182	CP006741_1249	CP007457_1218	CP010413_553	CP010437_1169	CP021389_1475	CP021558_1478	CP023194_1222	CP023199_1312
K04518	AP009256_1109	AP012326_1419	AP012331_1716	CP010437_1170
K07173	AP009256_510	AP010888_460	AP012326_641	AP012331_700	CP000605_896	CP002286_919	CP002743_1309	CP006714_492	CP006741_590	CP007457_617	CP010413_1396	CP010437_509	CP021389_479	CP021558_526	CP023194_559	CP023199_564
K08093	AP012326_13
K08094	AP012326_14	CP002743_1795	CP010413_2080	CP021558_2136	CP023194_1786	CP023199_2010
K10206	CP007457_1327
K11358	AP009256_205	AP010888_837	AP012326_281	AP012331_2166	CP000605_514	CP002286_526	CP002743_843	CP006714_952	CP006741_979	CP007457_254	CP010413_906	CP010437_206	CP021389_992	CP021558_982	CP023194_992	CP023194_993	CP023199_1032
K13829	AP009256_728	AP010888_748	AP012326_977	AP012331_1182	CP000605_601	CP002286_619	CP002743_925	CP006714_867	CP006741_891	CP007457_959	CP010413_997	CP010437_797	CP021389_887	CP021558_896	CP023194_917	CP023199_937
K14155	AP009256_656	AP009256_1214	AP010888_1502	AP010888_1780	AP012326_47	AP012331_879	AP012331_1621	CP000605_1570	CP000605_1922	CP002286_1535	CP002286_1822	CP002743_1020	CP006714_767	CP006741_1512	CP006741_1815	CP007457_1133	CP010413_1118	CP010437_667	CP010437_1295	CP021389_783	CP021558_790	CP023194_833	CP023199_837
K14260	AP009256_862	AP010888_1117	AP012326_1085	AP012331_1449	CP000605_431	CP002286_404	CP002743_832	CP006714_963	CP006741_1066	CP007457_884	CP010413_895	CP010437_930	CP021389_1003	CP021558_993	CP023194_1004	CP023199_1043
Dairy
KEGG Numbers	Isolate_contig containing that KEGG Number
K00003	JHAL01000001_437	MWXA01000003_253	PHUS01000016_12
K00013	JHAL01000002_1021	MWXA01000005_367	PHUS01000003_101
K00014	JHAL01000002_676	MWXA01000005_304	PHUS01000002_15
K00031	JHAL01000002_601	MWXA01000005_84	PHUS01000013_4
K00052	JHAL01000002_1173	MWXA01000007_81	PHUS01000006_51
K00053	JHAL01000001_245	MWXA01000002_103	PHUS01000010_76
K00058	JHAL01000002_1002	MWXA01000005_351	PHUS01000003_84
K00133	JHAL01000001_333	MWXA01000006_55	PHUS01000009_68	PHUS01000009_69
K00134	JHAL01000002_952	MWXA01000007_7	MWXA01000009_24	PHUS01000003_33
K00145	JHAL01000002_464	MWXA01000008_29	PHUS01000001_41
K00147	JHAL01000002_486	MWXA01000008_9	PHUS01000001_20
K00215	JHAL01000002_1138	MWXA01000004_48	PHUS01000006_86
K00265	JHAL01000002_702	MWXA01000005_332	PHUS01000002_58	PHUS01000002_59
K00266	JHAL01000002_701	MWXA01000005_331	PHUS01000002_57
K00286	JHAL01000002_825	JHAL01000002_1082	JHAL01000002_1085	MWXA01000005_172	PHUS01000005_48
K00549	JHAL01000002_633	JHAL01000002_693	MWXA01000005_325	PHUS01000002_47
K00600	JHAL01000002_485	MWXA01000008_10
K00611	JHAL01000002_468	MWXA01000008_25	PHUS01000001_37
K00615	JHAL01000002_668	MWXA01000005_296	PHUS01000002_3
K00616	JHAL01000002_669	MWXA01000005_297	PHUS01000002_4
K00620	JHAL01000002_465	MWXA01000008_28	PHUS01000001_40
K00651	JHAL01000001_403	MWXA01000003_231	PHUS01000012_58
K00674	JHAL01000002_248	MWXA01000005_465	PHUS01000001_226
K00765	JHAL01000002_620	MWXA01000005_103	PHUS01000013_31
K00766	JHAL01000002_902	MWXA01000005_25	PHUS01000005_106
K00789	JHAL01000002_393	MWXA01000005_368	PHUS01000001_134
K00800	JHAL01000002_752	MWXA01000005_256	PHUS01000002_143
K00812	JHAL01000002_1316
K00817	JHAL01000002_75	JHAL01000002_1020	MWXA01000004_112	MWXA01000005_366	PHUS01000003_100
K00821	JHAL01000002_467	MWXA01000004_109	MWXA01000008_26	PHUS01000001_38
K00826	JHAL01000002_710	MWXA01000005_213	PHUS01000002_64
K00831	JHAL01000002_188	MWXA01000005_546	PHUS01000004_118
K00872	JHAL01000001_438	MWXA01000003_254	PHUS01000016_13
K00873	JHAL01000002_772	MWXA01000005_124	PHUS01000002_152
K00927	JHAL01000002_673	MWXA01000005_301	PHUS01000002_12
K00928	JHAL01000001_331	JHAL01000001_332	MWXA01000006_56	MWXA01000006_57	PHUS01000009_66	PHUS01000009_67
K00930	JHAL01000002_466	MWXA01000008_27	PHUS01000001_39
K00931	JHAL01000002_8	MWXA01000003_262	PHUS01000007_35
K00948	JHAL01000002_489	MWXA01000008_6	PHUS01000001_17	PHUS01000012_1
K01079	JHAL01000002_397	MWXA01000008_90	PHUS01000001_129
K01243	JHAL01000002_58	MWXA01000004_129	PHUS01000004_4
K01439	JHAL01000001_443	MWXA01000003_257	MWXA01000005_198	PHUS01000007_40
K01496	JHAL01000002_613	MWXA01000005_96	PHUS01000013_21
K01523	JHAL01000002_619	MWXA01000005_102	PHUS01000013_30
K01586	JHAL01000001_435	MWXA01000003_252	PHUS01000016_11
K01620	JHAL01000002_314	PHUS01000001_150	PHUS01000001_151
K01624	JHAL01000001_233	MWXA01000002_110	PHUS01000010_54
K01626	JHAL01000002_56	JHAL01000002_57	MWXA01000003_124	MWXA01000003_125	PHUS01000004_1	PHUS01000004_3
K01647	JHAL01000002_247	MWXA01000005_466	PHUS01000001_228
K01649	JHAL01000001_335	MWXA01000006_53	PHUS01000009_71
K01652	JHAL01000001_159	JHAL01000002_1230	MWXA01000006_27	PHUS01000007_64
K01653	JHAL01000002_1231	MWXA01000006_28	PHUS01000007_65
K01657	JHAL01000002_614	MWXA01000005_97	PHUS01000013_22
K01681	JHAL01000002_919	MWXA01000005_9	PHUS01000003_4
K01687	JHAL01000002_391	MWXA01000005_370	PHUS01000001_136
K01689	JHAL01000002_568	JHAL01000002_809	JHAL01000003_5	MWXA01000005_157	MWXA01000006_4	PHUS01000005_10	PHUS01000005_11
K01693	JHAL01000002_1017	MWXA01000005_365	PHUS01000003_99
K01695	JHAL01000002_616	MWXA01000005_99	PHUS01000013_27
K01696	JHAL01000002_615	MWXA01000005_98	PHUS01000013_26
K01697	JHAL01000002_272	MWXA01000005_426	PHUS01000001_204
K01703	JHAL01000002_1266	MWXA01000003_96	PHUS01000007_101
K01704	JHAL01000002_1265	MWXA01000003_97	PHUS01000007_100
K01714	JHAL01000002_1137	MWXA01000003_201	MWXA01000004_47	PHUS01000006_87
K01733	JHAL01000002_484	MWXA01000008_11	PHUS01000001_21
K01736	JHAL01000002_736	MWXA01000005_238	PHUS01000002_102	PHUS01000002_103
K01739	JHAL01000002_273	MWXA01000005_425	PHUS01000001_205
K01752	MWXA01000002_62	PHUS01000005_5
K01754	JHAL01000001_85	MWXA01000001_154	PHUS01000008_6
K01755	JHAL01000002_471	MWXA01000008_22	PHUS01000001_34
K01760	JHAL01000002_1072	MWXA01000001_137
K01778	JHAL01000002_1066	MWXA01000008_182	PHUS01000003_140
K01783	JHAL01000002_618	MWXA01000005_101	PHUS01000013_29
K01803	JHAL01000002_672	MWXA01000005_300	PHUS01000002_11
K01807	JHAL01000002_150	MWXA01000007_28	PHUS01000004_85
K01814	JHAL01000002_1014	MWXA01000005_362	PHUS01000003_96
K01817	JHAL01000002_1014	MWXA01000005_362	PHUS01000003_96
K01834	JHAL01000002_183	JHAL01000002_682	MWXA01000005_310	MWXA01000005_551	PHUS01000004_110
K01915	JHAL01000002_450	JHAL01000002_1013	MWXA01000005_361	MWXA01000008_45	PHUS01000001_61	PHUS01000003_94
K01940	JHAL01000002_470	MWXA01000008_23	PHUS01000001_35
K01953	MWXA01000010_31
K02500	JHAL01000002_612	MWXA01000005_95	PHUS01000013_20
K02501	JHAL01000002_1015	MWXA01000005_363	PHUS01000003_97
K03786	JHAL01000002_734	MWXA01000005_236	PHUS01000002_100
K04092	JHAL01000001_368	MWXA01000003_148	PHUS01000012_32
K04517	JHAL01000002_934	MWXA01000009_8	PHUS01000003_21
K05602	JHAL01000002_751	MWXA01000005_255
K07173	JHAL01000002_278	MWXA01000005_423	PHUS01000001_184
K11358	PHUS01000007_85
K13829	JHAL01000002_735	MWXA01000005_237	PHUS01000002_101
K14155	JHAL01000002_821	JHAL01000002_843	JHAL01000005_20	MWXA01000003_180	MWXA01000005_186	MWXA01000009_30	PHUS01000002_118	PHUS01000002_119	PHUS01000005_69
K14260	PHUS01000002_8
Chicken
KEGG Numbers	Isolate_contig containing that KEGG Number
K00003	AWFL01000009_83	JDUI01000010_69	JDUN01000012_49	JGYX01000002_398	JGZJ01000008_90	PCHG01000019_5
K00013	AWFL01000013_51	JDUI01000013_7	JDUN01000015_59	JGYX01000002_280	JGZJ01000001_24	PCHG01000014_84
K00014	AWFL01000005_273	JDUI01000007_122	JDUN01000002_52	JGYX01000001_118	JGZJ01000002_131	PCHG01000012_89
K00031	AWFL01000005_354	JDUI01000007_188	JDUN01000002_117	JGYX01000001_183	JGZJ01000005_116	PCHG01000012_6
K00052	AWFL01000010_50	JDUI01000008_126	JDUN01000006_18	JGYX01000001_359	JGZJ01000004_64	PCHG01000015_95
K00053	AWFL01000003_74	JDUI01000017_1	JDUI01000017_2	JDUI01000030_1	JDUN01000007_16	JDUN01000007_18	JGYX01000007_68	JGYX01000007_70	JGZJ01000007_75	JGZJ01000007_76	PCHG01000003_68	PCHG01000004_1
K00058	AWFL01000011_48	JDUI01000013_24	JDUN01000015_39	JGYX01000002_260	JGZJ01000001_43	PCHG01000014_67
K00133	AWFL01000003_141	JDUI01000003_123	JDUN01000008_71	JGYX01000005_262	JGZJ01000010_86	PCHG01000008_13
K00134	AWFL01000012_2	JDUI01000002_200	JDUN01000003_8	JGYX01000002_207	JGZJ01000001_90	PCHG01000014_31
K00145	AWFL01000005_398	JDUI01000001_64	JDUN01000002_189	JGYX01000001_255	JGZJ01000005_41	PCHG01000011_298
K00147	AWFL01000005_378	JDUI01000001_32	JDUN01000002_154	JGYX01000001_220	JGZJ01000005_72	PCHG01000011_317
K00215	AWFL01000010_82	JDUI01000008_99	JDUN01000006_46	JGYX01000001_387	JGZJ01000004_37	PCHG01000015_62
K00265	AWFL01000005_234	JDUI01000007_74	JDUN01000014_5	JGYX01000001_62	JGZJ01000002_86	PCHG01000012_132
K00266	AWFL01000005_235	JDUI01000007_75	JDUN01000014_4	JGYX01000001_63	JGZJ01000002_87	PCHG01000012_131
K00286	AWFL01000005_76	JDUI01000002_92	JDUN01000003_114	JGYX01000002_101	JGZJ01000001_202	PCHG01000013_114
K00549	AWFL01000005_242	JDUI01000007_84	JDUN01000002_13	JGYX01000001_79	JGZJ01000002_99	PCHG01000012_125
K00611	AWFL01000005_394	JDUI01000001_60	JDUN01000002_185	JGYX01000001_251	JGZJ01000005_45	PCHG01000011_302
K00615	AWFL01000005_285	JDUI01000007_132	JDUN01000002_62	JGYX01000001_128	JGZJ01000002_142	PCHG01000012_78
K00616	AWFL01000005_284	JDUI01000007_131	JDUN01000002_61	JGYX01000001_127	JGZJ01000002_141	PCHG01000012_79
K00620	AWFL01000005_397	JDUI01000001_63	JDUN01000002_188	JGYX01000001_254	JGZJ01000005_42	JGZJ01000010_28	PCHG01000011_299
K00640	PCHG01000015_123
K00651	AWFL01000009_63	JDUI01000010_51	JDUN01000012_30	JGYX01000002_379	JGZJ01000008_70	PCHG01000019_23
K00674	AWFL01000006_257	JDUI01000001_258	JDUN01000031_3	JGYX01000003_164	JGZJ01000006_198	PCHG01000011_112
K00765	AWFL01000005_328	JDUI01000007_169	JDUN01000002_98	JGYX01000001_164	JGZJ01000005_135	PCHG01000012_32
K00766	AWFL01000005_22	JDUI01000002_148	JDUN01000003_62	JGYX01000002_153	JGZJ01000001_148	PCHG01000013_167
K00789	AWFL01000007_26	JDUI01000001_176	JDUN01000004_76	JGYX01000003_80	JGZJ01000006_108	PCHG01000011_211
K00800	AWFL01000005_154	JDUI01000002_8	JDUN01000003_196	JGYX01000002_19	JGZJ01000005_8	PCHG01000012_195
K00817	AWFL01000013_52	JDUI01000013_8	JDUI01000014_7	JDUN01000001_111	JDUN01000015_58	JGYX01000002_279	JGYX01000005_116	JGZJ01000001_25	JGZJ01000009_57	PCHG01000014_83
K00821	AWFL01000005_395	JDUI01000001_61	JDUN01000002_186	JGYX01000001_252	JGZJ01000005_44	PCHG01000011_301
K00826	AWFL01000005_229	JDUI01000007_69	JDUN01000014_10	JGYX01000001_57	JGZJ01000002_80	PCHG01000012_137
K00831	AWFL01000006_175	JDUI01000009_47	JDUN01000001_24	JGYX01000005_29	JGZJ01000010_148	PCHG01000011_26
K00872	AWFL01000009_84	JDUI01000010_70	JDUN01000012_50	JGYX01000002_399	JGZJ01000008_91	PCHG01000019_4
K00873	AWFL01000005_145	JDUI01000002_16	JDUN01000003_183	JGYX01000002_32	JGZJ01000001_274	PCHG01000013_47
K00927	AWFL01000005_276	JDUI01000007_125	JDUN01000002_55	JGYX01000001_121	JGZJ01000002_134	PCHG01000012_86
K00928	AWFL01000003_139	AWFL01000003_140	JDUI01000003_124	JDUI01000003_125	JDUN01000008_69	JDUN01000008_70	JGYX01000005_263	JGYX01000005_264	JGZJ01000010_84	JGZJ01000010_85	PCHG01000008_11	PCHG01000008_12
K00930	AWFL01000005_396	JDUI01000001_62	JDUN01000002_187	JGYX01000001_253	JGZJ01000005_43	PCHG01000011_300
K00931	AWFL01000006_34	JDUI01000003_13	JDUN01000001_161	JGYX01000005_166	JGZJ01000009_110	PCHG01000009_30
K00948	AWFL01000005_375	AWFL01000009_5	JDUI01000001_29	JDUI01000010_14	JDUN01000002_151	JDUN01000026_12	JGYX01000001_217	JGYX01000002_337	JGZJ01000005_75	JGZJ01000008_21	PCHG01000011_320	PCHG01000022_6
K01079	AWFL01000007_22	JDUI01000001_172	JDUN01000004_80	JGYX01000003_76	JGZJ01000006_103	PCHG01000011_215
K01243	AWFL01000006_67	JDUI01000014_25	JDUN01000001_131	JGYX01000005_136	JGZJ01000009_78	PCHG01000009_66
K01439	AWFL01000006_29	JDUI01000003_18	JDUN01000001_166	JGYX01000005_171	JGZJ01000009_115	PCHG01000009_18
K01496	AWFL01000005_338	JDUI01000007_175	JDUN01000002_104	JGYX01000001_170	JGZJ01000005_129	PCHG01000012_23
K01523	AWFL01000005_329	JDUI01000007_170	JDUN01000002_99	JGYX01000001_165	JGZJ01000005_134	PCHG01000012_31
K01586	AWFL01000009_82	JDUI01000010_68	JDUN01000012_48	JGYX01000002_397	JGZJ01000008_89	PCHG01000019_6
K01620	AWFL01000007_41	JDUI01000001_191	JDUN01000004_63	JGYX01000003_93	JGZJ01000006_122	PCHG01000011_196
K01624	AWFL01000003_54	JDUI01000017_15	JDUN01000007_27	JGYX01000007_59	JGZJ01000007_86	PCHG01000003_58
K01626	AWFL01000006_64	AWFL01000006_66	JDUI01000014_26	JDUI01000014_27	JDUN01000001_132	JDUN01000001_133	JGYX01000005_137	JGYX01000005_138	JGZJ01000009_79	JGZJ01000009_80	PCHG01000009_63	PCHG01000009_65
K01647	AWFL01000006_255	JDUI01000018_1	JDUN01000021_34	JGYX01000004_1	JGZJ01000010_233	PCHG01000011_110
K01649	AWFL01000003_143	JDUI01000003_120	JDUN01000008_75	JGYX01000005_258	JGZJ01000010_90	PCHG01000008_15
K01652	AWFL01000006_7	JDUI01000003_41	JDUN01000001_189	JGYX01000005_194	JGZJ01000009_139	PCHG01000008_74
K01653	AWFL01000006_6	JDUI01000003_42	JDUN01000001_190	JGYX01000005_195	JGZJ01000009_140	PCHG01000008_73
K01657	AWFL01000005_337	JDUI01000001_54	JDUN01000002_179	JGYX01000001_245	JGZJ01000005_51	PCHG01000012_24
K01658	JDUI01000001_53	JDUN01000002_178	JGYX01000001_244	JGZJ01000005_52
K01681	AWFL01000012_30	JDUI01000002_169	JDUN01000003_39	JGYX01000002_176	JGZJ01000001_124	PCHG01000013_190
K01687	AWFL01000007_28	JDUI01000001_178	JDUN01000004_74	JGYX01000003_82	JGZJ01000006_110	PCHG01000011_209
K01689	AWFL01000005_113	JDUI01000002_47	JDUN01000003_152	JGYX01000002_63	JGZJ01000001_243	PCHG01000013_79
K01693	AWFL01000013_53	JDUI01000013_9	JDUN01000015_57	JGYX01000002_278	JGZJ01000001_26	PCHG01000014_82
K01695	AWFL01000005_332	JDUI01000007_173	JDUN01000002_102	JGYX01000001_168	JGZJ01000005_131	PCHG01000012_28
K01696	AWFL01000005_333	JDUI01000007_174	JDUN01000002_103	JGYX01000001_169	JGZJ01000005_130	PCHG01000012_27
K01697	AWFL01000006_279	JDUI01000001_230	JDUN01000004_20	JGYX01000003_135	JGZJ01000006_169	PCHG01000011_149
K01703	AWFL01000018_4	JDUI01000003_85	JDUN01000001_219	JGYX01000005_223	JGZJ01000009_169	PCHG01000008_36
K01704	AWFL01000018_5	JDUI01000003_84	JDUN01000001_218	JGYX01000005_222	JGZJ01000009_168	PCHG01000008_37
K01714	AWFL01000010_83	JDUI01000008_98	JDUN01000006_47	JGYX01000001_388	JGZJ01000004_36	PCHG01000015_61
K01733	AWFL01000005_379	JDUI01000001_33	JDUN01000002_155	JGYX01000001_221	JGZJ01000005_71	PCHG01000011_316
K01735	JDUI01000007_36
K01736	AWFL01000005_192	JDUI01000007_35	JDUN01000014_44	JGYX01000001_25	JGZJ01000002_48	PCHG01000012_168
K01739	AWFL01000006_278	PCHG01000011_150
K01752	AWFL01000005_118	JDUI01000002_43	JDUN01000003_156	JGYX01000002_59	JGZJ01000001_247	PCHG01000013_74
K01754	AWFL01000002_81	JDUI01000011_32	JDUN01000055_1	JGYX01000006_82	JGZJ01000007_129	PCHG01000026_2
K01755	AWFL01000005_391	JDUI01000001_57	JDUN01000002_182	JGYX01000001_248	JGZJ01000005_48	PCHG01000011_305
K01778	AWFL01000013_15	JDUI01000008_34	JDUN01000025_2	JGYX01000002_316	JGZJ01000003_24	PCHG01000014_119
K01783	AWFL01000005_330	JDUI01000007_171	JDUN01000002_100	JGYX01000001_166	JGZJ01000005_133	PCHG01000012_30
K01803	AWFL01000005_277	JDUI01000007_126	JDUN01000002_56	JGYX01000001_122	JGZJ01000002_135	PCHG01000012_85
K01807	AWFL01000006_143	JDUI01000009_69	JDUN01000001_44	JGYX01000005_49	JGZJ01000010_121	PCHG01000010_11
K01814	AWFL01000013_56	JDUI01000013_12	JDUN01000015_54	JGYX01000002_275	JGZJ01000001_29	PCHG01000014_79
K01817	AWFL01000013_56	JDUI01000013_12	JDUN01000015_54	JGYX01000002_275	JGZJ01000001_29	PCHG01000014_79
K01834	AWFL01000006_167	JDUI01000009_51	JDUN01000001_28	JGYX01000005_33	JGZJ01000010_144	PCHG01000011_19
K01915	AWFL01000005_416	AWFL01000013_58	JDUI01000001_78	JDUI01000013_13	JDUN01000002_204	JDUN01000015_53	JGYX01000001_270	JGYX01000002_274	JGZJ01000001_30	JGZJ01000005_21	PCHG01000011_278	PCHG01000014_77
K01940	AWFL01000005_392	JDUI01000001_58	JDUN01000002_183	JGYX01000001_249	JGZJ01000005_47	PCHG01000011_304
K01953	JDUI01000002_198	JDUN01000003_10	JGYX01000002_205	JGZJ01000001_92
K02500	AWFL01000005_339	JDUI01000007_176	JDUN01000002_105	JGYX01000001_171	JGZJ01000005_128	PCHG01000012_22
K02501	AWFL01000013_55	JDUI01000013_11	JDUN01000015_55	JGYX01000002_276	JGZJ01000001_28	PCHG01000014_80
K03786	AWFL01000005_194	JDUI01000007_37	JDUN01000014_42	JGYX01000001_27	JGZJ01000002_50	PCHG01000012_166
K04092	AWFL01000009_36	JDUI01000010_41	JDUN01000012_18	JGYX01000002_367	JGZJ01000008_59	PCHG01000020_15
K04517	AWFL01000012_14	JDUI01000002_184	JDUN01000003_24	JGYX01000002_191	JGZJ01000001_107	PCHG01000014_19
K07173	AWFL01000006_299	JDUI01000001_228	JDUN01000004_22	JGYX01000003_133	JGZJ01000006_167	PCHG01000011_157
K08093	JDUI01000016_19
K08094	JDUI01000016_18	JGZJ01000007_188
K11358	AWFL01000008_13	PCHG01000008_50
K13829	AWFL01000005_193	JDUN01000014_43	JGYX01000001_26	JGZJ01000002_49	PCHG01000012_167
K14155	AWFL01000005_57	AWFL01000005_177	AWFL01000005_178	JDUI01000002_61	JDUI01000002_109	JDUN01000003_97	JDUN01000003_139	JGYX01000002_76	JGYX01000002_118	JGZJ01000001_185	JGZJ01000001_222	PCHG01000013_132
K14260	AWFL01000005_280	JDUI01000007_130	JDUN01000002_60	JGYX01000001_126	JGZJ01000002_140	PCHG01000012_82
Cattle
KEGG Numbers	Isolate_contig containing that KEGG Number
K00003	CP017695_417	CP018044_247	FNFW01000001_414	FQTX01000007_20	JDTK01000005_93	JGYQ01000016_395	JGZC01000007_94	JGZE01000012_64	JGZG01000001_138	JGZL01000015_29	JHWM01000014_28	LNKL01000003_33	MNLB01000004_127	NZ_ATWW01000020_5	NZ_ATWX01000024_20
K00013	CP017695_619	CP018044_52	FNFW01000004_135	FQTX01000002_49	JDTK01000003_45	JGYQ01000007_366	JGZC01000001_49	JGZE01000021_27	JGZG01000001_97	JGZL01000003_245	JHWM01000011_21	LNKL01000001_1252	MNLB01000009_132	NZ_ATWW01000004_84	NZ_ATWX01000031_12
K00014	CP017695_963	CP018044_1387	FNFW01000002_46	FQTX01000001_429	JDTK01000001_187	JGYQ01000002_26	JGZC01000005_337	JGZE01000011_87	JGZG01000005_373	JGZL01000007_304	JHWM01000016_28	LNKL01000001_892	MNLB01000011_15	NZ_ATWW01000001_106	NZ_ATWX01000011_38
K00031	CP017695_1045	CP018044_1479	FNFW01000002_162	FQTX01000002_492	JDTK01000001_61	JGYQ01000002_94	JGZC01000006_89	JGZE01000011_20	JGZG01000005_291	JGZL01000007_178	JHWM01000003_80	LNKL01000001_826	MNLB01000010_15	NZ_ATWW01000001_17	NZ_ATWX01000011_3
K00052	CP017695_479	CP018044_189	FNFW01000007_24	FQTX01000003_51	JDTK01000008_18	JGYQ01000007_492	JGZC01000004_64	JGZE01000002_83	JGZG01000002_57	JGZL01000001_18	JHWM01000020_12	LNKL01000002_44	MNLB01000004_39	NZ_ATWW01000013_53	NZ_ATWX01000006_59
K00053	CP017695_100	CP018044_604	FNFW01000003_92	FNFW01000003_96	FQTX01000007_75	FQTX01000007_76	JDTK01000015_6	JDTK01000015_7	JGYQ01000015_79	JGZC01000007_39	JGZC01000007_40	JGZE01000029_19	JGZG01000010_1	JGZL01000012_33	JGZL01000012_34	JHWM01000025_16	LNKL01000001_91	LNKL01000001_92	MNLB01000006_109	MNLB01000006_110	NZ_ATWW01000005_92	NZ_ATWX01000007_30	NZ_ATWX01000007_34
K00058	CP017695_636	CP018044_34	FNFW01000004_118	FQTX01000002_57	JDTK01000003_71	JGYQ01000007_349	JGZC01000001_57	JGZE01000010_168	JGZG01000001_80	JGZL01000003_219	JHWM01000011_37	LNKL01000001_1226	MNLB01000009_110	NZ_ATWW01000004_67	NZ_ATWX01000019_24
K00133	CP017695_31	CP018044_668	FNFW01000003_51	FQTX01000003_181	JDTK01000013_36	JGYQ01000013_107	JGZC01000010_219	JGZE01000004_69	JGZG01000006_63	JGZL01000012_111	JHWM01000018_21	LNKL01000001_163	MNLB01000001_305	NZ_ATWW01000005_22	NZ_ATWX01000007_3
K00134	CP017695_682	CP018044_1736	FNFW01000004_82	FQTX01000001_236	JDTK01000003_106	JGYQ01000007_280	JGZC01000005_146	JGZE01000010_125	JGZG01000001_34	JGZL01000003_184	JHWM01000010_34	LNKL01000001_1192	MNLB01000009_78	NZ_ATWW01000004_31	NZ_ATWX01000003_32
K00145	CP017695_1088	CP018044_1170	FNFW01000005_132	FQTX01000002_122	JDTK01000001_114	JGYQ01000018_78	JGZC01000001_120	JGZE01000001_22	JGZG01000005_248	JGZL01000007_231	JHWM01000012_5	LNKL01000001_988	MNLB01000011_128	NZ_ATWW01000002_27	NZ_ATWX01000001_127
K00147	CP017695_1069	CP018044_1189	FNFW01000008_64	FQTX01000002_147	JDTK01000001_141	JGYQ01000018_56	JGZC01000001_145	JGZE01000001_2	JGZG01000005_267	JGZL01000007_258	JHWM01000012_29	LNKL01000001_964	MNLB01000011_90	NZ_ATWW01000002_8	NZ_ATWX01000001_160
K00215	CP017695_511	CP018044_157	FNFW01000007_47	FQTX01000002_24	JDTK01000008_52	JGYQ01000007_462	JGZC01000001_24	JGZE01000002_48	JGZG01000006_10	JGZL01000001_52	JHWM01000019_11	LNKL01000002_14	MNLB01000004_10	NZ_ATWW01000011_32	NZ_ATWX01000006_31
K00265	CP017695_929	CP018044_1345	FNFW01000006_13	FQTX01000001_480	JDTK01000001_29	JGYQ01000002_99	JGZC01000005_388	JGZE01000011_113	JGZG01000005_407	JGZL01000007_146	JHWM01000003_75	LNKL01000001_799	MNLB01000002_360	NZ_ATWW01000001_147	NZ_ATWX01000004_126
K00266	CP017695_930	CP018044_1346	FNFW01000006_12	FQTX01000001_481	JDTK01000001_30	JGYQ01000002_98	JGZC01000005_389	JGZE01000011_112	JGZG01000005_406	JGZL01000007_147	JHWM01000003_76	LNKL01000001_800	MNLB01000002_361	NZ_ATWW01000001_146	NZ_ATWX01000004_127
K00286	CP017695_787	CP018044_1611	FNFW01000013_12	FQTX01000002_322	JDTK01000007_33	JGYQ01000007_134	JGZC01000006_258	JGZE01000010_23	JGZG01000008_75	JGZL01000008_17	JHWM01000002_95	JHWM01000002_96	LNKL01000001_653	MNLB01000002_200	NZ_ATWW01000010_72	NZ_ATWX01000004_10
K00549	CP017695_936	CP018044_1352	FNFW01000002_21	FQTX01000001_396	JDTK01000001_37	JGYQ01000002_8	JGZC01000005_305	JGZE01000011_107	JGZG01000005_400	JGZL01000007_154	JHWM01000016_9	LNKL01000001_806	MNLB01000002_367	NZ_ATWW01000001_140	NZ_ATWX01000015_18
K00600	JDTK01000001_140	JGZE01000017_9	JGZL01000007_257	LNKL01000001_965	MNLB01000011_91	NZ_ATWX01000001_159
K00611	CP017695_1084	CP018044_1174	FNFW01000005_136	FQTX01000002_126	JDTK01000001_118	JGYQ01000018_74	JGZC01000001_124	JGZE01000001_18	JGZG01000005_252	JGZL01000007_235	JHWM01000012_9	LNKL01000001_984	MNLB01000011_124	NZ_ATWW01000002_23	NZ_ATWX01000001_131
K00615	CP017695_974	CP018044_1399	FNFW01000002_58	FQTX01000001_439	JDTK01000001_196	JGYQ01000002_35	JGZC01000005_347	JGZE01000011_79	JGZG01000005_362	JGZL01000007_313	JHWM01000016_37	LNKL01000001_883	MNLB01000011_28	NZ_ATWW01000001_95	NZ_ATWX01000011_50
K00616	CP017695_973	CP018044_1398	FNFW01000002_57	FQTX01000001_438	JDTK01000001_195	JGYQ01000002_34	JGZC01000005_346	JGZE01000011_80	JGZG01000005_363	JGZL01000007_312	JHWM01000016_36	LNKL01000001_884	MNLB01000011_27	NZ_ATWW01000001_96	NZ_ATWX01000011_49
K00620	CP017695_1087	CP018044_1171	FNFW01000005_133	FQTX01000002_123	JDTK01000001_115	JGYQ01000018_77	JGZC01000001_121	JGZE01000001_21	JGZG01000005_249	JGZL01000007_232	JHWM01000012_6	LNKL01000001_987	MNLB01000011_127	NZ_ATWW01000002_26	NZ_ATWX01000001_128
K00640	FQTX01000006_74	JDTK01000036_4	JGZC01000008_20	JGZL01000015_7	JHWM01000027_11	LNKL01000003_7	MNLB01000004_95	NZ_ATWW01000013_26	NZ_ATWX01000032_8
K00651	CP017695_399	CP018044_266	FNFW01000011_36	FQTX01000007_46	JDTK01000005_74	JGYQ01000017_15	JGZC01000007_69	JGZE01000012_35	JGZG01000001_156	JGZL01000015_48	JHWM01000028_2	LNKL01000003_51	MNLB01000004_146	NZ_ATWW01000019_2	NZ_ATWX01000016_30
K00674	CP017695_1287	CP018044_991	FNFW01000001_153	FQTX01000001_18	JDTK01000022_8	JGYQ01000016_146	JGZC01000002_29	JGZE01000028_6	JGZG01000005_50	JGZL01000008_197	JHWM01000001_34	LNKL01000001_486	MNLB01000002_35	NZ_ATWW01000009_54	NZ_ATWX01000002_30
K00765	CP017695_1021	CP018044_1451	FNFW01000002_96	FQTX01000002_512	JDTK01000001_80	JGYQ01000002_75	JGZC01000006_69	JGZE01000011_39	JGZG01000005_315	JGZL01000007_197	JHWM01000003_99	LNKL01000001_845	MNLB01000011_68	NZ_ATWW01000001_44	NZ_ATWX01000020_31
K00766	CP017695_734	CP018044_1671	FNFW01000004_26	FQTX01000001_306	JDTK01000012_63	JGYQ01000007_197	JGZC01000005_217	JGZE01000010_78	JGZG01000008_129	JGZL01000003_121	JHWM01000002_29	LNKL01000001_1132	MNLB01000009_26	NZ_ATWW01000012_32	NZ_ATWX01000003_99
K00789	CP017695_1191	CP018044_1085	FNFW01000001_99	FQTX01000002_8	JDTK01000006_24	JDTK01000010_51	JDTK01000026_14	JGYQ01000007_430	JGYQ01000016_49	JGZC01000001_8	JGZE01000001_101	JGZG01000005_145	JGZL01000004_42	JGZL01000008_87	JGZL01000008_145	JHWM01000004_75	JHWM01000008_49	LNKL01000001_587	MNLB01000002_128	NZ_ATWW01000002_120	NZ_ATWX01000005_80
K00800	CP017695_862	CP018044_1279	FNFW01000008_9	FQTX01000002_243	JDTK01000004_71	JGYQ01000007_11	JGZC01000001_238	JGZE01000001_231	JGZG01000022_12	JGZL01000007_77	JHWM01000024_9	LNKL01000001_744	MNLB01000002_285	NZ_ATWW01000001_215	NZ_ATWX01000001_222
K00817	CP017695_620	CP018044_51	FNFW01000004_134	FQTX01000002_50	JDTK01000003_46	JGYQ01000007_365	JGYQ01000016_327	JGZC01000001_50	JGZE01000021_28	JGZE01000026_41	JGZG01000001_96	JGZL01000003_244	JHWM01000009_37	JHWM01000011_22	LNKL01000001_1251	LNKL01000006_55	MNLB01000006_23	MNLB01000009_131	NZ_ATWW01000004_83	NZ_ATWX01000031_11
K00821	CP017695_1085	CP018044_1173	FNFW01000005_135	FQTX01000001_463	FQTX01000002_125	JDTK01000001_117	JGYQ01000018_75	JGZC01000001_123	JGZC01000005_372	JGZE01000001_19	JGZG01000005_251	JGZL01000007_234	JHWM01000012_8	LNKL01000001_985	MNLB01000011_125	NZ_ATWW01000002_24	NZ_ATWX01000001_130
K00826	CP017695_924	CP018044_1340	FNFW01000006_22	FQTX01000001_473	JDTK01000001_24	JGYQ01000002_110	JGZC01000005_381	JGZE01000034_6	JGZG01000005_412	JGZL01000007_141	JHWM01000003_64	LNKL01000001_794	MNLB01000002_351	NZ_ATWW01000001_152	NZ_ATWX01000004_110
K00831	CP017695_1370	CP018044_929	FNFW01000001_221	FQTX01000003_72	JDTK01000002_156	JGYQ01000016_225	JGZC01000004_43	JGZE01000018_27	JGZG01000005_497	JGZL01000012_352	JHWM01000001_116	LNKL01000001_414	MNLB01000001_52	NZ_ATWW01000006_88	NZ_ATWX01000002_102
K00841	JDTK01000026_10	JGYQ01000007_416	JGZL01000008_141	JHWM01000008_36
K00872	CP017695_418	CP018044_246	FNFW01000001_413	FQTX01000007_19	JDTK01000005_94	JGYQ01000016_394	JGZC01000007_95	JGZE01000012_65	JGZG01000001_137	JGZL01000015_28	JHWM01000014_27	LNKL01000003_32	MNLB01000004_126	NZ_ATWW01000020_4	NZ_ATWX01000024_19
K00873	CP017695_853	CP018044_1541	FNFW01000008_22	FQTX01000002_215	JDTK01000004_63	JGYQ01000007_78	JGZC01000001_213	JGZE01000001_205	JGZG01000008_9	JGZL01000007_69	JHWM01000002_172	LNKL01000001_736	MNLB01000002_272	NZ_ATWW01000010_9	NZ_ATWX01000001_207
K00927	CP017695_966	CP018044_1390	FNFW01000002_49	FQTX01000001_432	JDTK01000001_190	JGYQ01000002_29	JGZC01000005_340	JGZE01000011_84	JGZG01000005_370	JGZL01000007_307	JHWM01000016_31	LNKL01000001_889	MNLB01000011_18	NZ_ATWW01000001_103	NZ_ATWX01000011_41
K00928	CP017695_32	CP017695_33	CP018044_666	CP018044_667	FNFW01000003_52	FNFW01000003_53	FQTX01000003_182	FQTX01000003_183	JDTK01000013_34	JDTK01000013_35	JGYQ01000013_108	JGYQ01000013_109	JGZC01000010_217	JGZC01000010_218	JGZE01000004_67	JGZE01000004_68	JGZG01000006_64	JGZG01000006_65	JGZL01000012_109	JGZL01000012_110	JHWM01000018_19	JHWM01000018_20	LNKL01000001_161	LNKL01000001_162	MNLB01000001_306	MNLB01000001_307	NZ_ATWW01000005_23	NZ_ATWW01000005_24	NZ_ATWX01000007_4	NZ_ATWX01000007_5
K00930	CP017695_1086	CP018044_1172	FNFW01000005_134	FQTX01000002_124	JDTK01000001_116	JGYQ01000018_76	JGZC01000001_122	JGZE01000001_20	JGZG01000005_250	JGZL01000007_233	JHWM01000012_7	LNKL01000001_986	MNLB01000011_126	NZ_ATWW01000002_25	NZ_ATWX01000001_129
K00931	CP017695_1519	CP018044_759	FNFW01000001_395	FQTX01000007_9	JDTK01000002_17	JGYQ01000016_385	JGZC01000007_105	JGZE01000012_76	JGZG01000012_10	JGZL01000012_211	JHWM01000014_19	LNKL01000001_264	MNLB01000001_203	NZ_ATWW01000007_53	NZ_ATWX01000024_6
K00948	CP017695_353	CP017695_1066	CP018044_284	CP018044_325	CP018044_1192	FNFW01000008_6	FNFW01000012_8	FQTX01000002_288	FQTX01000003_241	JDTK01000001_144	JDTK01000005_16	JGYQ01000013_106	JGYQ01000018_53	JGZC01000006_292	JGZC01000010_160	JGZE01000013_72	JGZE01000032_2	JGZG01000005_270	JGZG01000016_13	JGZL01000007_261	JGZL01000015_106	JHWM01000012_32	JHWM01000018_22	LNKL01000001_961	LNKL01000003_90	MNLB01000004_218	MNLB01000011_87	NZ_ATWW01000002_5	NZ_ATWW01000023_5	NZ_ATWX01000022_24	NZ_ATWX01000026_3
K01079	CP017695_1187	CP018044_1089	FNFW01000001_93	FQTX01000002_12	JDTK01000006_31	JGYQ01000016_43	JGZC01000001_12	JGZE01000001_97	JGZG01000005_149	JGZL01000008_80	JHWM01000004_82	LNKL01000001_591	MNLB01000002_132	NZ_ATWW01000002_116	NZ_ATWX01000005_74
K01243	CP017695_1483	CP018044_798	FNFW01000001_346	FQTX01000004_15	JDTK01000002_49	JGYQ01000015_9	JGYQ01000016_354	JGZC01000009_43	JGZE01000026_19	JGZG01000023_3	JGZL01000012_243	JHWM01000009_14	JHWM01000013_46	LNKL01000001_296	LNKL01000001_378	MNLB01000001_173	NZ_ATWW01000007_89	NZ_ATWX01000013_18
K01439	CP017695_1532	CP018044_748	FNFW01000001_400	FQTX01000007_14	JDTK01000002_12	JGYQ01000016_390	JGZC01000007_100	JGZE01000012_71	JGZG01000004_6	JGZL01000012_206	JHWM01000014_24	LNKL01000001_259	MNLB01000001_208	NZ_ATWW01000007_40	NZ_ATWX01000024_11
K01496	CP017695_1030	CP018044_1462	FNFW01000002_149	FQTX01000002_505	JDTK01000001_73	JGYQ01000002_82	JGZC01000006_76	JGZE01000011_32	JGZG01000005_306	JGZL01000007_190	JHWM01000003_92	LNKL01000001_838	MNLB01000011_75	NZ_ATWW01000001_35	NZ_ATWX01000011_16
K01523	CP017695_1022	CP018044_1452	FNFW01000002_97	FQTX01000002_511	JDTK01000001_79	JGYQ01000002_76	JGZC01000006_70	JGZE01000011_38	JGZG01000005_314	JGZL01000007_196	JHWM01000003_98	LNKL01000001_844	MNLB01000011_69	NZ_ATWW01000001_43	NZ_ATWX01000020_32
K01586	CP017695_416	CP018044_248	FNFW01000001_417	FQTX01000007_21	JDTK01000005_92	JGYQ01000016_396	JGZC01000007_93	JGZE01000012_63	JGZG01000001_139	JGZL01000015_30	JHWM01000014_29	LNKL01000003_34	MNLB01000004_128	NZ_ATWW01000020_6	NZ_ATWX01000024_21
K01620	CP017695_1206	CP018044_1069	FNFW01000005_46	FQTX01000002_41	JDTK01000006_9	JGYQ01000015_129	JGZC01000001_41	JGZE01000001_173	JGZG01000005_130	JGZL01000008_102	JHWM01000007_57	LNKL01000001_573	MNLB01000002_113	NZ_ATWW01000002_135	NZ_ATWX01000001_85
K01624	CP017695_111	CP018044_587	FNFW01000003_107	FQTX01000005_103	JDTK01000032_10	JGYQ01000015_100	JGZC01000010_104	JGZE01000008_66	JGZE01000029_24	JGZG01000010_12	JGZL01000012_12	JHWM01000023_20	LNKL01000001_70	MNLB01000006_94	NZ_ATWW01000005_102	NZ_ATWX01000007_44
K01626	CP017695_1484	CP017695_1486	CP018044_795	CP018044_797	FNFW01000001_347	FNFW01000001_348	FQTX01000004_14	FQTX01000004_78	JDTK01000002_47	JDTK01000002_48	JGYQ01000016_355	JGYQ01000016_356	JGZC01000003_19	JGZC01000009_44	JGZE01000026_17	JGZE01000026_18	JGZG01000012_42	JGZG01000023_2	JGZL01000012_241	JGZL01000012_242	JHWM01000009_12	JHWM01000009_13	LNKL01000001_294	LNKL01000001_295	MNLB01000001_174	MNLB01000001_175	NZ_ATWW01000007_86	NZ_ATWW01000007_88	NZ_ATWX01000013_16	NZ_ATWX01000013_17
K01647	CP017695_1289	CP018044_989	FNFW01000001_154	FQTX01000001_17	JDTK01000022_9	JGYQ01000016_150	JGZC01000002_28	JGZE01000028_7	JGZG01000005_48	JGZL01000008_198	JHWM01000001_37	LNKL01000001_484	MNLB01000002_34	NZ_ATWW01000009_52	NZ_ATWX01000002_31
K01649	CP017695_29	CP018044_671	FNFW01000003_33	FQTX01000003_174	JDTK01000013_40	JGYQ01000006_20	JGZC01000010_226	JGZE01000004_72	JGZG01000006_61	JGZL01000012_115	JHWM01000006_68	LNKL01000001_167	MNLB01000001_298	NZ_ATWW01000005_20	NZ_ATWX01000028_4
K01652	CP017695_1555	CP018044_725	FNFW01000010_30	FQTX01000006_39	JDTK01000017_28	JDTK01000019_12	JGYQ01000013_33	JGZC01000008_56	JGZE01000001_218	JGZE01000004_145	JGZE01000016_10	JGZG01000004_29	JGZL01000012_184	JGZL01000013_38	JHWM01000005_46	LNKL01000001_241	MNLB01000001_230	NZ_ATWW01000007_17	NZ_ATWX01000013_47
K01653	CP017695_1556	CP018044_724	FNFW01000010_31	FQTX01000006_38	JDTK01000019_13	JGYQ01000013_34	JGZC01000008_57	JGZE01000004_144	JGZG01000004_30	JGZL01000012_183	JHWM01000005_47	LNKL01000001_240	MNLB01000001_231	NZ_ATWW01000007_16	NZ_ATWX01000013_46
K01657	CP017695_1029	CP018044_1461	FNFW01000002_148	FQTX01000002_506	JDTK01000001_74	JGYQ01000002_81	JGZC01000006_75	JGZE01000011_33	JGZG01000005_307	JGZL01000007_191	JHWM01000003_93	LNKL01000001_839	MNLB01000011_74	NZ_ATWW01000001_36	NZ_ATWX01000011_17
K01681	CP017695_711	CP018044_1697	FNFW01000004_44	FQTX01000001_280	JDTK01000003_136	JGYQ01000007_218	JGZC01000005_191	JGZE01000010_95	JGZG01000001_5	JGZL01000003_154	JHWM01000002_10	LNKL01000001_1164	MNLB01000009_53	NZ_ATWW01000012_9	NZ_ATWX01000003_75
K01687	CP017695_1193	CP018044_1083	FNFW01000001_97	FQTX01000001_85	JDTK01000006_22	JGYQ01000016_51	JGZC01000002_96	JGZE01000001_103	JGZG01000005_143	JGZL01000008_89	JHWM01000004_73	LNKL01000001_585	MNLB01000002_126	NZ_ATWW01000002_122	NZ_ATWX01000005_78
K01689	CP017695_821	CP018044_1572	FNFW01000008_54	FQTX01000002_155	JDTK01000004_30	JGYQ01000007_113	JGZC01000001_153	JGZE01000010_8	JGZE01000020_12	JGZG01000008_41	JGZL01000007_36	JHWM01000002_117	LNKL01000001_702	MNLB01000002_237	NZ_ATWW01000010_41	NZ_ATWX01000001_172
K01693	CP017695_621	CP018044_50	FNFW01000004_133	FQTX01000002_51	JDTK01000003_47	JGYQ01000007_364	JGZC01000001_51	JGZE01000021_29	JGZG01000001_95	JGZL01000003_243	JHWM01000011_23	LNKL01000001_1250	MNLB01000009_130	NZ_ATWW01000004_82	NZ_ATWX01000031_10
K01695	CP017695_1025	CP018044_1455	FNFW01000002_100	FQTX01000002_508	JDTK01000001_76	JGYQ01000002_79	JGZC01000006_73	JGZE01000011_35	JGZG01000005_311	JGZL01000007_193	JHWM01000003_95	LNKL01000001_841	MNLB01000011_72	NZ_ATWW01000001_40	NZ_ATWX01000020_35
K01696	CP017695_1026	CP018044_1456	FNFW01000002_101	FQTX01000002_507	JDTK01000001_75	JGYQ01000002_80	JGZC01000006_74	JGZE01000011_34	JGZG01000005_310	JGZL01000007_192	JHWM01000003_94	LNKL01000001_840	MNLB01000011_73	NZ_ATWW01000001_39	NZ_ATWX01000020_36
K01697	CP017695_1250	CP018044_1011	FNFW01000016_11	FQTX01000001_107	JDTK01000020_24	JGYQ01000016_111	JGZC01000005_19	JGZG01000005_87	JGZL01000008_166	JHWM01000004_2	LNKL01000001_511	MNLB01000002_60	NZ_ATWW01000009_94	NZ_ATWX01000001_15
K01703	CP017695_1593	CP018044_690	FNFW01000001_432	FQTX01000004_64	JDTK01000013_63	JGYQ01000013_74	JGZC01000003_5	JGZE01000004_110	JGZG01000004_67	JGZL01000012_138	JHWM01000005_82	LNKL01000001_198	MNLB01000001_266	NZ_ATWW01000014_3	NZ_ATWX01000018_13
K01704	CP017695_1592	CP018044_691	FNFW01000001_431	FQTX01000004_65	JDTK01000013_64	JGYQ01000013_73	JGZC01000003_6	JGZE01000004_111	JGZG01000004_66	JGZL01000012_139	JHWM01000005_81	LNKL01000001_199	MNLB01000001_265	NZ_ATWW01000014_4	NZ_ATWX01000018_12
K01714	CP017695_512	CP018044_156	FNFW01000003_41	FNFW01000007_48	FQTX01000002_25	JDTK01000008_63	JGYQ01000007_461	JGZC01000001_25	JGZE01000002_43	JGZE01000033_4	JGZG01000006_11	JGZL01000001_63	JHWM01000019_10	LNKL01000002_8	MNLB01000004_7	NZ_ATWW01000011_33	NZ_ATWX01000006_30
K01733	CP017695_1070	CP018044_1188	FNFW01000008_65	FQTX01000002_146	JDTK01000001_139	JGYQ01000018_57	JGZC01000001_144	JGZE01000001_3	JGZG01000005_266	JGZL01000007_256	JHWM01000012_28	LNKL01000001_966	MNLB01000011_92	NZ_ATWW01000002_9	NZ_ATWX01000001_158
K01736	CP017695_887	CP018044_1307	FNFW01000006_47	FQTX01000002_470	JDTK01000004_91	JGYQ01000002_137	JGZC01000006_111	JGZE01000001_249	JGZG01000005_449	JGZL01000007_97	JHWM01000003_39	LNKL01000001_764	MNLB01000002_308	NZ_ATWW01000001_188	NZ_ATWX01000004_86
K01739	CP017695_1249	CP018044_1013	FNFW01000016_12	FQTX01000001_108	JDTK01000020_25	JGYQ01000016_110	JGZC01000005_20	JGZG01000005_88	JGZL01000008_165	JHWM01000004_3	LNKL01000001_512	MNLB01000002_61	NZ_ATWW01000009_95	NZ_ATWX01000001_16
K01752	CP017695_826	CP018044_1568	FNFW01000008_49	JDTK01000004_35	JGYQ01000007_108	JGZE01000010_3	JGZG01000008_36	JGZL01000007_41	JHWM01000002_142	LNKL01000001_707	MNLB01000002_242	NZ_ATWW01000010_36	NZ_ATWX01000001_177
K01754	CP017695_265	CP018044_428	FNFW01000022_2	FQTX01000005_2	JDTK01000017_64	JGYQ01000015_214	JGZC01000010_2	JGZE01000003_24	JGZG01000009_59	JGZL01000013_2	JHWM01000035_2	LNKL01000006_2	MNLB01000014_4	NZ_ATWW01000003_2	NZ_ATWX01000014_44
K01755	CP017695_1081	CP018044_1177	FNFW01000005_143	FQTX01000002_129	JDTK01000001_121	JGYQ01000018_71	JGZC01000001_127	JGZE01000001_15	JGZG01000005_255	JGZL01000007_238	JHWM01000012_12	LNKL01000001_981	MNLB01000011_121	NZ_ATWW01000002_20	NZ_ATWX01000001_134
K01760	CP017695_1388	FNFW01000005_88	FQTX01000001_34	JGYQ01000007_431	JGZC01000002_44	JGZG01000005_515	JHWM01000008_51	LNKL01000001_534	MNLB01000002_84	NZ_ATWW01000006_71	NZ_ATWX01000017_18
K01778	CP017695_580	CP018044_87	FNFW01000005_96	FQTX01000001_62	JDTK01000029_10	JGYQ01000007_410	JGZC01000002_73	JGZE01000017_19	JGZG01000014_16	JGZL01000009_10	JHWM01000008_29	LNKL01000001_1288	MNLB01000003_61	NZ_ATWW01000004_119	NZ_ATWX01000017_27
K01783	CP017695_1023	CP018044_1453	FNFW01000002_98	FQTX01000002_510	JDTK01000001_78	JGYQ01000002_77	JGZC01000006_71	JGZE01000011_37	JGZG01000005_313	JGZL01000007_195	JHWM01000003_97	LNKL01000001_843	MNLB01000011_70	NZ_ATWW01000001_42	NZ_ATWX01000020_33
K01803	CP017695_967	CP018044_1391	FNFW01000002_50	FQTX01000001_433	JDTK01000001_191	JGYQ01000002_30	JGZC01000005_341	JGZE01000011_83	JGZG01000005_369	JGZL01000007_308	JHWM01000016_32	LNKL01000001_888	MNLB01000011_19	NZ_ATWW01000001_102	NZ_ATWX01000011_42
K01807	CP017695_1405	CP018044_895	FNFW01000001_251	FQTX01000003_105	JDTK01000002_129	JGYQ01000016_269	JGZC01000004_11	JGZE01000018_9	JGZG01000005_532	JGZL01000012_325	JHWM01000001_165	LNKL01000001_388	MNLB01000001_86	NZ_ATWW01000006_54	NZ_ATWX01000002_135
K01814	CP017695_624	CP018044_47	FNFW01000004_130	FQTX01000002_54	JDTK01000003_50	JGYQ01000007_361	JGZC01000001_54	JGZE01000021_32	JGZG01000001_92	JGZL01000003_240	JHWM01000011_26	LNKL01000001_1247	MNLB01000009_127	NZ_ATWW01000004_79	NZ_ATWX01000031_7
K01817	CP017695_624	CP018044_47	FNFW01000001_120	FNFW01000004_130	FQTX01000002_54	JDTK01000003_50	JGYQ01000007_361	JGZC01000001_54	JGZE01000021_32	JGZG01000001_92	JGZL01000003_240	JHWM01000011_26	LNKL01000001_1247	MNLB01000002_100	MNLB01000009_127	NZ_ATWW01000004_79	NZ_ATWX01000031_7
K01834	CP017695_1377	CP018044_915	FNFW01000001_225	FQTX01000003_78	JDTK01000002_151	JGYQ01000016_230	JGZC01000004_37	JGZE01000018_22	JGZG01000005_504	JGZL01000012_347	JHWM01000001_121	LNKL01000001_409	MNLB01000001_57	NZ_ATWW01000006_81	NZ_ATWX01000002_106
K01915	CP017695_626	CP017695_1108	CP018044_45	CP018044_1152	FNFW01000004_128	FNFW01000005_120	FQTX01000002_55	FQTX01000002_104	JDTK01000003_51	JDTK01000018_40	JGYQ01000007_360	JGYQ01000018_94	JGZC01000001_55	JGZC01000001_103	JGZE01000001_35	JGZE01000021_33	JGZG01000001_90	JGZG01000005_228	JGZL01000003_12	JGZL01000003_239	JHWM01000011_27	JHWM01000021_14	LNKL01000001_1029	LNKL01000001_1246	MNLB01000008_75	MNLB01000009_126	NZ_ATWW01000002_49	NZ_ATWW01000004_77	NZ_ATWX01000001_115	NZ_ATWX01000031_5
K01940	CP017695_1082	CP018044_1176	FNFW01000005_138	FQTX01000002_128	JDTK01000001_120	JGYQ01000018_72	JGZC01000001_126	JGZE01000001_16	JGZG01000005_254	JGZL01000007_237	JHWM01000012_11	LNKL01000001_982	MNLB01000011_122	NZ_ATWW01000002_21	NZ_ATWX01000001_133
K01953	FQTX01000001_238	JGZC01000005_148	JGZE01000010_121	LNKL01000001_1190
K02500	CP017695_1031	CP018044_1463	FNFW01000002_150	FQTX01000002_504	JDTK01000001_72	JGYQ01000002_83	JGZC01000006_77	JGZE01000011_31	JGZG01000005_305	JGZL01000007_189	JHWM01000003_91	LNKL01000001_837	MNLB01000011_76	NZ_ATWW01000001_34	NZ_ATWX01000011_15
K02501	CP017695_623	CP018044_48	FNFW01000004_131	FQTX01000002_53	JDTK01000003_49	JGYQ01000007_362	JGZC01000001_53	JGZE01000021_31	JGZG01000001_93	JGZL01000003_241	JHWM01000011_25	LNKL01000001_1248	MNLB01000009_128	NZ_ATWW01000004_80	NZ_ATWX01000031_8
K03786	CP017695_889	CP018044_1309	FNFW01000006_45	FQTX01000002_472	JDTK01000004_93	JGYQ01000002_135	JGZC01000006_109	JGZE01000001_251	JGZG01000005_447	JGZL01000007_99	JHWM01000003_41	LNKL01000001_766	MNLB01000002_310	NZ_ATWW01000001_186	NZ_ATWX01000004_88
K04092	CP017695_385	CP018044_299	FNFW01000011_47	FQTX01000007_56	JDTK01000005_49	JGYQ01000017_28	JGZC01000007_59	JGZE01000012_9	JGZG01000001_170	JGZL01000015_73	JHWM01000015_26	LNKL01000003_61	MNLB01000004_186	NZ_ATWW01000016_21	NZ_ATWX01000026_26
K04517	CP017695_694	CP018044_1722	FNFW01000004_59	FQTX01000001_262	JDTK01000003_121	JGYQ01000007_270	JGZC01000005_172	JGZE01000010_108	JGZG01000001_22	JGZL01000003_169	JHWM01000010_46	LNKL01000001_1179	MNLB01000009_66	NZ_ATWW01000004_19	NZ_ATWX01000003_62
K04518	CP018044_1723	JDTK01000003_120	JGZL01000003_170	LNKL01000001_1180	MNLB01000009_67
K07173	CP017695_1244	CP018044_1033	FNFW01000016_14	FQTX01000001_111	JDTK01000020_27	JGYQ01000016_106	JGZC01000005_23	JGZE01000030_12	JGZG01000005_92	JGZL01000008_163	JHWM01000004_7	LNKL01000001_514	MNLB01000002_64	NZ_ATWW01000002_178	NZ_ATWX01000001_19
K08093	FQTX01000002_385	JGZC01000006_195
K08094	FNFW01000001_451	FQTX01000002_384	JGZC01000006_196
K10206	CP017695_572	JGZG01000014_8	NZ_ATWW01000004_127
K11358	CP017695_1577	CP018044_704	FNFW01000002_43	FQTX01000003_212	JDTK01000030_9	JGZC01000010_188	JGZG01000004_51	JGZL01000012_155	LNKL01000001_215	MNLB01000001_250	NZ_ATWW01000014_17	NZ_ATWX01000015_35
K13829	CP017695_888	CP018044_1308	FNFW01000006_46	FQTX01000002_471	JDTK01000004_92	JGYQ01000002_136	JGZC01000006_110	JGZE01000001_250	JGZG01000005_448	JGZL01000007_98	JHWM01000003_40	LNKL01000001_765	MNLB01000002_309	NZ_ATWW01000001_187	NZ_ATWX01000004_87
K14155	CP017695_769	CP018044_1290	CP018044_1629	FNFW01000013_29	FQTX01000001_58	FQTX01000002_442	JDTK01000004_20	JGYQ01000015_153	JGZC01000002_69	JGZC01000006_139	JGZE01000008_59	JGZG01000008_93	JGZL01000007_26	JHWM01000007_31	LNKL01000001_692	LNKL01000001_1291	MNLB01000002_222	MNLB01000003_54	NZ_ATWW01000010_91	NZ_ATWX01000023_10	NZ_ATWX01000024_24
K14260	CP017695_970	CP018044_1394	FNFW01000002_54	FQTX01000001_437	JDTK01000001_194	JGYQ01000002_33	JGZC01000005_345	JGZG01000005_366	JGZL01000007_311	JHWM01000016_35	LNKL01000001_885	MNLB01000011_22	NZ_ATWW01000001_99	NZ_ATWX01000011_46
